# Supplementary material for: A Pan-Cancer Analysis of Transcriptome Changes Associated with Somatic Mutations in U2AF1 Reveals Commonly Altered Splicing Events
Source: PLoS One. 2014 Jan 31;9(1):e87361. doi: 10.1371/journal.pone.0087361 (PMC3909098; doi:10.1371/journal.pone.0087361)
Supplement: File S2 — U2AF1 S34F-associated alternative splicing events in lung adenocarcinoma. U2AF1 S34F specimens versus specimens with no splicing factor mutation. U2AF1 S34F-associated alternative splicing events in lung adenocarcinoma when comparing specimens that are U2AF1 wild-type was reported in a study of genome alterations in lung adenocarcinoma (TCGA, submitted). (TXT) [file pone.0087361.s003.txt]

#Contains_Novel_or_Only_Known(Annotated)_Junctions	as_event_type	gene_name	chr	strand	exclusion_junctions	inclusion_junctions	exclusion_exons	inclusion_exons	intron-exon_junctions	neighboring_constitutive_exons	LUAD-TCGA-05-4249-Tumor	LUAD-TCGA-05-4382-Tumor	LUAD-TCGA-05-4384-Tumor	LUAD-TCGA-05-4389-Tumor	LUAD-TCGA-05-4390-Tumor	LUAD-TCGA-05-4395-Tumor	LUAD-TCGA-05-4396-Tumor	LUAD-TCGA-05-4398-Tumor	LUAD-TCGA-05-4402-Tumor	LUAD-TCGA-05-4403-Tumor	LUAD-TCGA-05-4405-Tumor	LUAD-TCGA-05-4410-Tumor	LUAD-TCGA-05-4415-Tumor	LUAD-TCGA-05-4417-Tumor	LUAD-TCGA-05-4418-Tumor	LUAD-TCGA-05-4420-Tumor	LUAD-TCGA-05-4422-Tumor	LUAD-TCGA-05-4424-Tumor	LUAD-TCGA-05-4425-Tumor	LUAD-TCGA-05-4426-Tumor	LUAD-TCGA-05-4430-Tumor	LUAD-TCGA-05-4432-Tumor	LUAD-TCGA-05-4433-Tumor	LUAD-TCGA-05-5420-Tumor	LUAD-TCGA-05-5423-Tumor	LUAD-TCGA-05-5428-Tumor	LUAD-TCGA-05-5429-Tumor	LUAD-TCGA-05-5715-Tumor	LUAD-TCGA-35-3615-Tumor	LUAD-TCGA-38-4626-Normal	LUAD-TCGA-38-4626-Tumor	LUAD-TCGA-38-4627-Normal	LUAD-TCGA-38-4627-Tumor	LUAD-TCGA-38-4628-Tumor	LUAD-TCGA-38-4631-Tumor	LUAD-TCGA-38-4632-Normal	LUAD-TCGA-38-4632-Tumor	LUAD-TCGA-38-6178-Tumor	LUAD-TCGA-44-2655-Normal
K	cassette	ACAD8	chr11	+	chr11:134126543-134128408	chr11:134126543-134126981;chr11:134127152-134128408		chr11:134126982-134127151			80.77	89.11	89.8	94.32	100	89.89	100	89.41	93.27	100	92.41	90.8	100	93.06	100	91.57	88.24	100	86.32	91.15	89.36	90.23	100	100	94.8	91.58	88	93.98	95.61	79.17	90.91	100	85.71	95.82	100	100	86.49	92.31	91.8
K	cassette	AGAP1	chr2	+	chr2:236817551-236877105	chr2:236817551-236839408;chr2:236839568-236877105		chr2:236839409-236839567			50.6	58.97	61.9	68.97	60.61	82.98	100	58.33	64.29	66.1	66.67	52.94	65	72.5	66.67	75.36	70.18	51.69	44	75.61	78.79	59.02	65	NA	NA	NA	100	50	72.22	28.57	59.18	NA	47.62	NA	NA	NA	39.29	41.67	60
K	cassette	AGAP3	chr7	+	chr7:150831656-150838984	chr7:150831656-150837065;chr7:150837204-150838984		chr7:150837066-150837203			89.71	82.98	89.01	100	89.81	75	82.81	85.86	69.63	79.49	88.33	85.45	65	85.71	86.73	91.58	75.14	79.25	90.77	89.17	86.81	74.38	88.89	100	100	100	86.05	78.79	93.39	89.91	79.28	79.25	81.36	100	100	69.77	90.16	100	79.47
K	cassette	AGXT2L2	chr5	-	chr5:177638972-177641796	chr5:177638972-177639973;chr5:177640105-177641796		chr5:177639974-177640104		chr5:177638891-177638971;chr5:177641797-177641886	90.57	84.54	79.13	100	88.64	91.21	78.95	92.67	87.1	97.27	88.46	86.05	80	86.96	90.32	75	77.55	89.19	86.15	86.54	92.47	79.28	100	81.33	90.12	100	100	100	82.18	90.06	86.87	100	100	100	100	100	100	100	94.21
N	alternative_acceptor	ANKRD13C	chr1	-	chr1:70728487-70736538	chr1:70728531-70736538		chr1:70728487-70728530	chr1:70728486-70728487	chr1:70736539-70736639;chr1:70727957-70728486	100	100	100	100	100	100	100	100	100	100	100	100	100	100	84.85	100	100	100	100	100	100	100	100	100	100	100	100	100	100	100	100	100	100	100	NA	100	100	100	100
K	alternative_acceptor	APOO	chrX	-	chrX:23851628-23858429	chrX:23851730-23858429		chrX:23851628-23851729	chrX:23851627-23851628	chrX:23858430-23858494;chrX:23851484-23851627	35.37	60.76	37.14	53.09	56.67	58.21	48.72	52.38	42.31	40	51.43	28.57	61.11	42.86	52.06	43.4	40.52	57.41	51.43	27.54	60.87	46.73	22.73	54.76	45	48.15	35.29	43.4	35.71	45.21	39.8	55	60	41.08	68.12	42.22	50	33.33	39.13
N	cassette	ARID4B	chr1	-	chr1:235359431-235383107	chr1:235359431-235377191;chr1:235377342-235383107		chr1:235377192-235377341		chr1:235359346-235359430;chr1:235383108-235383283	69.72	82.14	74.19	68.89	100	58.49	74.42	75.28	66.67	72.22	88.52	84.06	81.82	59.52	68.75	83.33	80.43	65.31	69.23	63.89	80	82.26	100	NA	100	NA	60.87	100	66.67	75	73.12	NA	60.87	57.69	NA	NA	NA	64.58	68.89
N	cassette	ASPH	chr8	-	chr8:62496589-62563608;chr8:62538840-62550518;chr8:62538840-62550505;chr8:62496589-62550505;chr8:62531579-62550505	chr8:62496589-62546241,chr8:62538840-62546241,chr8:62531579-62546241;chr8:62546287-62550505,chr8:62546287-62563608,chr8:62546287-62550518		chr8:62546242-62546286		chr8:62496503-62496588;chr8:62563609-62563645	94.94	96.8	100	93	95.34	95.01	89.41	95.92	92.48	91.44	100	89.9	94.9	100	88.25	95.59	92.78	93.12	94.65	91.65	100	96.45	88.73	95.61	100	87.22	91.32	100	91.49	97.06	95.67	100	90	94.17	89.7	96.49	93.92	89.08	100
N	cassette	ATR	chr3	-	chr3:142168445-142171969	chr3:142168445-142169307;chr3:142169394-142171969		chr3:142169308-142169393		chr3:142168160-142168444;chr3:142171970-142172008	36	42.15	24.07	20	45.16	37.76	45	40.78	31.06	34.04	36.17	29.63	45.61	19.23	41.38	20.13	30	31.71	28.57	23.81	29.31	30.23	30.43	25.93	50	28.57	16.67	38.1	23.26	11.86	20.35	12	15.87	32.14	33.33	23.08	24.14	45.45	19.12
K	alternative_acceptor	BCL9	chr1	+	chr1:147094333-147095678	chr1:147094333-147095642		chr1:147095643-147095678	chr1:147095678-147095679		80.33	84.38	100	88.75	100	65.52	81.58	100	86.67	100	100	100	78.38	100	70	71.43	81.43	75.76	100	100	82.22	81.11	NA	NA	NA	NA	NA	78.79	66.67	100	100	NA	100	100	NA	NA	NA	80	78.57
K	cassette	BLZF1	chr1	+	chr1:169349848-169356234	chr1:169349848-169351299;chr1:169351520-169356234		chr1:169351300-169351519			100	94.74	100	100	100	97.47	100	100	97.64	100	100	100	100	100	100	100	100	100	100	100	100	96.02	100	100	100	87.68	100	100	100	94.9	100	100	94.07	100	100	100	100	100	100
N	cassette	BOD1L	chr4	-	chr4:13571753-13578461	chr4:13571753-13574325;chr4:13574467-13578461		chr4:13574326-13574466		chr4:13571410-13571752;chr4:13578462-13578615	48.84	41.45	39.66	40.35	40.48	48.1	47.76	37.98	43.14	40.24	39.53	45.16	45.68	33.33	52.78	43.33	21.18	45.21	31.37	34.83	46.55	42.11	37.74	5.88	32	37.5	37.5	56.25	26.32	41.43	33.57	29.03	31.03	28.95	47.62	33.33	40.74	34	36.97
K	cassette	BOLA3	chr2	-	chr2:74362786-74372315	chr2:74362786-74369398;chr2:74369488-74372315		chr2:74369399-74369487		chr2:74362542-74362785;chr2:74372316-74372430	72.53	74.15	65.43	76.45	65.26	79.08	50.91	81.5	79.36	70.87	68.49	88	69.9	65.52	70.86	71.74	68.75	74.38	67.57	50.18	79.69	65.9	61.4	82.46	62.96	70.98	78.85	74.81	61.17	67.55	68.99	76.14	68.28	64.14	73.63	69.01	67.58	71.64	56.3
K	cassette	BPTF	chr17	+	chr17:65955992-65960327	chr17:65955992-65959448;chr17:65959623-65960327		chr17:65959449-65959622			52.55	57.32	52.44	46.88	38.46	49.09	43.9	65.22	71.9	56.45	43.75	50	55.7	52	38.03	33.33	66.67	50.94	69.05	73.91	50.72	50	43.48	NA	53.85	NA	100	70.59	50.72	51.85	56.14	100	79.31	47.73	31.43	NA	26.67	53.33	54.47
N	cassette	C11orf67	chr11	+	chr11:77532284-77553524;chr11:77543059-77553524;chr11:77532288-77553524	chr11:77532284-77552064,chr11:77532288-77552064,chr11:77543059-77552064;chr11:77552107-77553524		chr11:77552065-77552106			25.53	43.62	39.62	56.72	21.43	76.12	58.33	39.09	52.8	53.89	46.15	0	NA	38.89	47.56	45.71	47.37	44.64	40.62	35.81	40.71	40.19	61.54	31.82	54.84	36.54	43.48	31.37	50	35	45.67	31.86	38.78	40.91	18.18	32	49.57	30.3	43.33
K	cassette	C12orf11	chr12	-	chr12:27067062-27068934	chr12:27067062-27067340;chr12:27067512-27068934		chr12:27067341-27067511		chr12:27066979-27067061;chr12:27068935-27069113	100	95.92	100	100	80.85	90	100	95.45	91.96	100	100	100	88.66	87.5	100	91.74	93.15	100	100	92.16	82.47	90.91	100	100	100	100	100	100	90.91	86.36	86.36	87.18	89.47	100	82.14	100	100	100	100
K	cassette	C14orf104	chr14	-	chr14:50092767-50100004	chr14:50092767-50094729;chr14:50094874-50100004		chr14:50094730-50094873		chr14:50091892-50092766;chr14:50100005-50101948	62.35	60.58	57.5	61.17	66.23	60.61	63.16	61.82	59.38	62.64	65	73.53	61.45	66.67	68.29	75	54.64	54.55	66.67	65.93	78.3	66	69.23	69.01	69.35	77.36	72.55	57.89	56.02	56.41	60.32	75.86	50.68	67.5	66.67	51.72	75.61	53.12	71.15
N	alternative_acceptor	C17orf45	chr17	+	chr17:16342729-16342841;chr17:16342729-16343515;chr17:16342729-16342845;chr17:16342729-16342894	chr17:16342729-16342973		chr17:16342842-16342845;chr17:16342846-16342894;chr17:16342895-16342973;chr17:16342974-16343515	chr17:16342845-16342846;chr17:16342894-16342895;chr17:16342973-16342974;chr17:16343515-16343516		15.04	11.08	17.11	14.33	18.62	17.1	24.71	18.04	18.6	6.94	15.65	11.63	8.05	9.89	11.79	8.7	17.59	15.98	12.12	14.7	12.19	15.18	13.07	9.23	10.25	18.71	15.11	10.53	21.67	19.71	13.05	19.15	20.19	19.11	12.57	14.83	16.22	11.27	18.44
N	cassette	C17orf95	chr17	+	chr17:74723261-74729059;chr17:74722370-74729059;chr17:74722962-74729059;chr17:74723296-74729059;chr17:74723440-74729059	chr17:74722962-74725771,chr17:74723261-74725771,chr17:74723440-74725771,chr17:74722370-74725771,chr17:74723296-74725771;chr17:74725860-74729059		chr17:74725772-74725859			80.56	64.35	48.57	66.84	37.93	63.82	100	61.4	58.62	40.62	72	100	65.77	20	58.43	58.99	43.26	66.67	52.54	48.63	45.45	48.69	54.55	66.67	52.54	76.12	50	58.49	68.24	55	44.21	58.7	48.39	69.52	74.29	44.83	60.42	43.33	53.03
N	alternative_acceptor	C4orf33	chr4	+	chr4:130030828-130031145;chr4:130030828-130031546;chr4:130030828-130031285	chr4:130030828-130032840		chr4:130031146-130031285;chr4:130031286-130031546;chr4:130031547-130032840	chr4:130031285-130031286;chr4:130031546-130031547;chr4:130032840-130032841		96.47	95	86.36	91.43	100	97.44	94.12	82	93.62	96.15	85	100	90	100	95.31	94.92	94	76.92	97.62	97.54	100	84.21	100	96.91	100	97.44	96.63	100	95.71	94.12	87.67	86.84	88.46	100	95.65	93.02	100	78.57	88.89
N	alternative_acceptor	C8orf83	chr8	-	chr8:93898960-93904216;chr8:93898964-93904216;chr8:93903361-93904216	chr8:93898896-93904216		chr8:93898896-93898959;chr8:93898960-93898963;chr8:93898964-93903360	chr8:93898895-93898896;chr8:93898959-93898960;chr8:93898963-93898964	chr8:93904217-93904294;chr8:93898891-93898895	26.4	11.69	23.33	17.71	18.97	34.62	43.04	14.05	23.01	23.68	0	0	0	30.77	0	13.87	58.6	28.57	20.33	19.78	18.84	27.78	18.75	33.8	26.47	34.82	18.92	0	15.91	31.58	21.18	20	17.28	10.92	0	24	28.57	30	25.4
N	cassette	CALU	chr7	+	chr7:128394510-128398924;chr7:128388859-128398924	chr7:128394510-128394582,chr7:128388859-128394582;chr7:128394777-128398924		chr7:128394583-128394776			24.95	31.89	35.29	42.29	27.3	48.92	39.18	32.46	40.49	27	34.38	40.65	29.07	25.6	43.72	33.37	32.28	43.65	33.21	38.7	36.72	36.06	34.31	36.02	35.75	38.68	41.01	35.58	39.04	41.4	34.67	25.75	21.24	34.81	42.59	40.74	35.24	33.54	39
N	cassette	CD40	chr20	+	chr20:44751859-44756776;chr20:44751396-44756776	chr20:44751859-44755278,chr20:44751396-44755278;chr20:44755341-44756776		chr20:44755279-44755340			100	92.31	100	90.53	100	100	100	88.42	94.69	95.77	100	91.03	100	92.19	95.03	100	100	91.67	93.59	82.67	95.88	92.02	86.67	96.04	94.07	100	100	100	100	100	94.44	95.35	89.09	87.05	74.42	88.6	77.65	79.17	92.81
K	cassette	CD47	chr3	-	chr3:107766140-107769424	chr3:107766140-107768465;chr3:107768499-107769424		chr3:107768466-107768498		chr3:107765928-107766139;chr3:107769425-107769449	28.7	30.56	25.21	21.05	27.16	38.58	25	32.57	22.3	41.82	27.81	11.63	28.57	13.79	36.26	67.14	8.86	12.32	30.77	38.75	31.03	21.47	39.47	14.81	5.08	18.97	44.02	37.78	41.06	19.32	18.51	13.59	30.25	10.18	16.18	14.29	5.31	29.6	16.67
K	alternative_acceptor	CHCHD7	chr8	+	chr8:57127227-57128991	chr8:57127227-57128947		chr8:57128948-57128991	chr8:57128991-57128992		18.6	26.86	21.48	24.29	18.08	16.61	14.74	28.21	22.51	19.67	22.97	25.93	14.29	21.33	17.44	15.8	19.73	13.46	18.67	15.87	20.34	11.96	31.03	21.12	22.22	20.52	17.52	28.35	14.44	24.19	20.71	24.17	22.6	25.58	25.31	23.38	21.37	16.24	22.14
K	cassette	CRYZ	chr1	-	chr1:75172679-75175781	chr1:75172679-75172786;chr1:75172889-75175781		chr1:75172787-75172888		chr1:75172583-75172678;chr1:75175782-75175931	77.88	91.67	100	93.63	100	68.88	70.21	96.69	94.47	87.5	100	100	90.59	100	57.47	72.34	96.86	100	82.05	74.27	89.02	100	100	94.44	92.9	88.84	82.28	100	61.51	93.83	93.92	95.83	95.6	94.06	82.22	100	92.47	89.63	100
N	alternative_acceptor	CTNNB1	chr3	+	chr3:41280846-41281312;chr3:41280846-41286417;chr3:41280846-41281131;chr3:41280846-41281150	chr3:41280846-41281309		chr3:41281132-41281150;chr3:41281151-41281309;chr3:41281310-41281312;chr3:41281313-41286417	chr3:41281150-41281151;chr3:41281309-41281310;chr3:41281312-41281313;chr3:41286417-41286418		49.3	30.56	41.9	27.33	51.56	39.58	35.16	41.21	27.6	33.25	54.48	21.55	46.02	43.24	41.33	51.87	31.18	42.81	29.29	51.24	54.62	42.25	28.57	39.74	44.95	50.64	27.61	57.78	55.05	41.52	38.62	52.94	42.9	49.72	47.72	39.53	61.74	37.74	33.73
N	cassette	CTNS	chr17	+	chr17:3540611-3550737	chr17:3540611-3543481;chr17:3543562-3550737		chr17:3543482-3543561			100	100	100	100	100	100	NA	100	100	100	100	100	100	100	100	100	100	100	100	100	100	100	NA	100	100	100	NA	100	100	100	90.79	100	100	100	100	100	NA	100	100
N	cassette	DAB1,OMA1	chr1	-	chr1:58946847-58992932	chr1:58946847-58971731;chr1:58971882-58992932		chr1:58971732-58971881		chr1:58946550-58946846;chr1:58992933-58993007	100	93.67	100	81.16	100	85.51	100	96.38	89.24	90.07	100	100	100	100	87.61	88.74	94.12	100	88.73	100	100	100	100	100	90.22	100	100	100	82.55	100	100	100	100	100	100	100	100	100	100
N	cassette	DCAF6	chr1	+	chr1:167974032-168007608;chr1:167988906-168012262;chr1:167974032-168012262;chr1:167988906-168007608	chr1:167974032-167992225,chr1:167988906-167992225;chr1:167992286-168007608,chr1:167992286-168012262		chr1:167992226-167992285			37.71	41.01	30	38.03	27.5	47.43	40.91	36.79	49.74	44	56.41	37.5	34.19	43.75	48.28	42.86	26.89	43.16	42.47	31.25	37.75	45.16	36.67	35.85	42.11	50.79	35.14	38.1	52.99	39.47	35.14	24.24	28.1	40.74	16.13	35.71	27.66	32.26	32.2
N	cassette	DDX59	chr1	-	chr1:200618355-200628154	chr1:200618355-200619552;chr1:200619805-200628154		chr1:200619553-200619804		chr1:200618202-200618354;chr1:200628155-200628244	88.31	95.5	100	100	100	88.52	91.67	100	100	100	100	100	100	100	100	80.22	100	100	100	100	93.42	91.11	100	100	100	88	100	100	100	91.01	91.58	100	100	100	100	100	100	100	89.86
K	mutually_exclusive	DNM1L	chr12	+	chr12:32890096-32891197,chr12:32891231-32892997	chr12:32890096-32890798,chr12:32890877-32892997	chr12:32891198-32891230	chr12:32890799-32890876			37.65	29.27	26.09	25.58	23.53	20.59	8.7	25.27	26.51	32.43	11.11	14.29	0	3.45	24.24	76.39	40	32.38	36.36	27.91	21.21	43.96	37.93	30.77	0	NA	0	46.15	27.27	34.15	34	53.85	59.46	6.45	8.33	7.69	4.55	18.75	48.28
K	cassette	ETV7	chr6	-	chr6:36343813-36355312;chr6:36341356-36355312	chr6:36343813-36353310,chr6:36341356-36353310;chr6:36353447-36355312		chr6:36353311-36353446		chr6:36341230-36341355;chr6:36355313-36355493	100	100	NA	84.04	100	88.89	100	91.38	100	100	NA	100	100	100	94.16	53.33	80.88	100	100	85.29	100	100	100	100	100	NA	NA	100	100	100	100	100	100	64.29	100	NA	100	75	76
N	cassette	FAM60A	chr12	-	chr12:31451159-31478769;chr12:31451159-31476877;chr12:31451159-31478957	chr12:31451159-31457915;chr12:31458058-31478957,chr12:31458058-31476877,chr12:31458058-31478769		chr12:31457916-31458057		chr12:31451011-31451158;chr12:31478958-31479050	39.03	23.25	30.51	21.85	26.13	33.27	17.28	27.86	28.71	16.94	18.75	33.33	23.92	28.89	33.33	13.07	32.33	34.76	NA	20.31	27.87	33.33	28.42	23.81	23.42	22.99	19.9	10.34	24.49	33.33	22.7	17.91	16.08	24.09	30	32.61	48.53	42.86	17.39
N	cassette	FARSB	chr2	-	chr2:223507725-223513458	chr2:223507725-223511519;chr2:223511690-223513458		chr2:223511520-223511689		chr2:223507570-223507724;chr2:223513459-223513514	14.29	21.93	14.29	10.18	20	20.57	29.63	23.63	20.87	15.79	16.98	17.24	6.48	54.55	15.45	16.31	36.67	14.49	11.39	32.61	8.86	22.12	40.74	35.29	47.37	50.51	9.38	8.33	20.49	8.7	13.48	21.05	24.19	22.69	21.05	15	36.36	14.06	39.62
N	alternative_acceptor	FMR1	chrX	+	chrX:147027137-147029932;chrX:147027137-147030253;chrX:147027137-147030207	chrX:147027137-147030202		chrX:147029933-147030202;chrX:147030203-147030207;chrX:147030208-147030253	chrX:147030202-147030203;chrX:147030207-147030208;chrX:147030253-147030254		35.87	40	28.95	40.74	9.09	30.56	35.71	42.86	36.28	26.25	34.88	50	31.43	0	33.33	23.76	35.56	22.64	31.43	30	22.03	47.75	32.14	NA	25	NA	NA	42.11	18.92	32.5	31.63	22.73	25.81	21.74	47.83	23.53	44.44	32.5	33.33
N	alternative_acceptor	FMR1	chrX	+	chrX:147024847-147026424;chrX:147024847-147026463;chrX:147024847-147025567	chrX:147024847-147026388		chrX:147025568-147026388;chrX:147026389-147026424;chrX:147026425-147026463	chrX:147026388-147026389;chrX:147026424-147026425;chrX:147026463-147026464		68	47.92	65.31	71.93	68.18	82.14	42.86	50.53	60.71	54.67	61.7	64.86	65.52	38.46	48.19	56.32	48.6	62.5	70	66.45	91.43	66.13	82.76	NA	64.29	NA	90	74.07	77.27	70.45	60.64	72.22	70	71.43	93.75	87.5	NA	60.53	63.49
N	cassette	FUK	chr16	+	chr16:70501375-70502751	chr16:70501375-70501788;chr16:70501870-70502751		chr16:70501789-70501869			79.31	100	100	89.47	NA	100	100	86.49	100	80	NA	NA	NA	100	100	NA	100	100	100	78.05	100	100	NA	NA	100	NA	100	100	100	100	100	NA	100	100	NA	100	NA	100	100
N	cassette	FXR1	chr3	+	chr3:180686043-180693909;chr3:180688147-180693909	chr3:180686043-180693100,chr3:180688147-180693100;chr3:180693193-180693909		chr3:180693101-180693192			34.78	36.65	33.33	30.55	30.43	34.3	39	38.15	30.77	41.03	38.94	33.7	26.96	31.03	32.67	55.88	42.86	52.49	31.4	25.43	40.21	40.91	31.08	29.41	44.44	47.76	28.26	33.33	32.52	28.1	32.54	42.37	40.32	35.35	28.32	33.72	49.43	34.02	36.03
K	cassette	GFM2	chr5	-	chr5:74034243-74035813	chr5:74034243-74034326;chr5:74034468-74035813		chr5:74034327-74034467		chr5:74034143-74034242;chr5:74035814-74035962	100	91.3	100	100	100	86.9	100	92.19	96.48	88.89	100	100	100	100	89.94	100	94.63	84.62	100	100	100	92.78	100	100	100	100	100	100	84.94	100	100	82.05	100	87.14	100	100	100	100	100
N	cassette	GUSB	chr7	-	chr7:65439692-65441001;chr7:65439389-65441001	chr7:65439692-65439905,chr7:65439389-65439905;chr7:65440059-65441001		chr7:65439906-65440058		chr7:65439344-65439388;chr7:65441002-65441147	80.57	56.88	80.77	74.58	59.93	63.29	60.89	74.8	72.27	74.53	72.93	62.92	68.42	76.47	66.43	66.32	74.35	66.88	73.49	67	70.67	62.57	80.22	70.18	74.55	39.57	77.69	63.98	69.34	76.12	69.16	77.25	58	84.14	59.84	66.67	66.67	56.65	75.72
N	cassette	HGSNAT	chr8	+	chr8:43048987-43052090	chr8:43048987-43051572;chr8:43051684-43052090		chr8:43051573-43051683			14	25.97	12.84	49.6	36.23	21.74	12.6	16.48	29.45	17.27	15.79	20	1.94	22.58	32.23	7.25	15.87	29.01	31.43	14.86	10.32	12.64	15.49	0	13.89	30.77	24	11.76	9.7	13.73	14.58	4.55	14.29	27.56	NA	7.14	9.78	34.29	20.75
K	cassette	HMGCR	chr5	+	chr5:74650523-74651189	chr5:74650523-74650880;chr5:74651040-74651189		chr5:74650881-74651039			94.05	74.53	100	77.55	100	73.11	100	85.09	88.46	85.1	76.92	100	79.14	100	85.71	93.94	85.06	91.55	100	100	90.59	88.64	85.29	100	100	100	88.34	100	73.81	78.31	87.96	91.67	100	90.32	100	100	84.78	76.19	82.65
N	alternative_acceptor	IFI27	chr14	+	chr14:94577144-94577832;chr14:94577144-94578026;chr14:94577144-94577970;chr14:94577144-94577271;chr14:94577144-94577982;chr14:94577144-94577951	chr14:94577144-94578004		chr14:94577272-94577832;chr14:94577833-94577951;chr14:94577952-94577970;chr14:94577971-94577982;chr14:94577983-94578004;chr14:94578005-94578026	chr14:94577832-94577833;chr14:94577951-94577952;chr14:94577970-94577971;chr14:94577982-94577983;chr14:94578004-94578005;chr14:94578026-94578027		60.79	58.77	66.51	59.62	87.62	65.27	90.05	59.87	62.78	66.92	62.62	61.04	58.71	59.42	60.77	55.94	64.26	59.84	59.77	55.84	65.82	60.13	65.35	62.55	59.08	45.67	60.52	65.17	62.98	60.93	61.29	58.89	60.49	57.83	52.4	58.64	58.5	53.96	65.96
N	cassette	IFI44	chr1	+	chr1:79126340-79129449;chr1:79125169-79129449;chr1:79126377-79129449	chr1:79126340-79128388,chr1:79126377-79128388,chr1:79125169-79128388;chr1:79128564-79129449		chr1:79128389-79128563			100	95.22	100	94.04	57.14	93.29	100	94.19	93.33	92.44	100	100	100	100	97.88	91.07	100	100	100	94.76	98.18	100	85	91	88.61	94.59	80.62	100	95.45	100	95.99	89.73	84.17	83.61	93.98	91.98	89.01	57.28	87.57
N	cassette	IL17RE	chr3	+	chr3:9944749-9945715;chr3:9944749-9948047	chr3:9944749-9945080;chr3:9945097-9948047,chr3:9945097-9945715		chr3:9945081-9945096			61.54	49.35	100	59.68	NA	68.75	NA	35.42	58.62	66.03	46.97	100	NA	57.14	66.67	40.91	63.04	45	65.22	66.67	NA	48.28	70.18	NA	62.5	60.71	38.89	100	65.71	55.56	44.44	NA	NA	54.05	46.43	NA	0	NA	51.64
N	cassette	KARS	chr16	-	chr16:75675622-75681361;chr16:75675622-75681475;chr16:75675622-75679619	chr16:75675622-75678180;chr16:75678361-75681475,chr16:75678361-75679619,chr16:75678361-75681361		chr16:75678181-75678360		chr16:75675462-75675621;chr16:75681476-75681563	29.11	40.47	34.29	37.41	37.76	45.9	29.73	35.12	40.61	26.32	30.16	32.89	27.78	28.07	33.97	57.92	30.93	29.33	23.98	25.47	32.02	39.8	33.98	31.62	33.7	23.75	29.59	32.18	37.55	22.08	33.81	27.38	28.57	34.78	40.56	31.75	22.99	45.08	25.63
N	alternative_acceptor	KIAA0182	chr16	+	chr16:85696700-85696991	chr16:85696700-85696949		chr16:85696950-85696991	chr16:85696991-85696992		100	100	100	100	100	100	100	100	100	100	100	100	100	100	100	100	100	100	100	100	100	100	100	NA	100	NA	NA	100	100	100	100	NA	100	100	100	NA	100	100	100
N	cassette	KIAA0652	chr11	+	chr11:46639441-46651594;chr11:46639441-46646850;chr11:46639441-46665828	chr11:46639441-46639809;chr11:46639926-46651594,chr11:46639926-46646850,chr11:46639926-46665828		chr11:46639810-46639925			35.11	26.55	30	22.63	32.43	31.45	30.49	26.06	31.06	36.36	40.74	33.33	39.56	27.14	44.83	35.88	30	31.58	43.66	23.4	18.26	22.64	29.09	31.25	50	6.67	25.42	35.29	27.1	24.05	28.41	22.22	18.05	28.05	53.57	32	15.79	22.5	17.65
N	cassette	KIAA0905	chr4	-	chr4:83816001-83821229;chr4:83816001-83819141	chr4:83816001-83816844;chr4:83816928-83819141,chr4:83816928-83821229		chr4:83816845-83816927		chr4:83815948-83816000;chr4:83821230-83821376	52.94	54.17	77.14	76.32	43.75	70.34	100	65	85.45	62.16	100	67.35	100	82.35	65.22	84.72	66.32	56.67	83.33	68.25	79.49	64	62.86	100	68.57	100	21.43	82.14	65.69	69.57	83.33	NA	100	100	100	57.89	100	83.33	100
K	cassette	KIAA1310	chr2	-	chr2:97285282-97297048	chr2:97285282-97285408;chr2:97285500-97297048		chr2:97285409-97285499		chr2:97285096-97285281;chr2:97297049-97297219	73.58	88.33	79.17	100	100	100	100	100	100	100	100	75	100	100	100	100	81.63	76	100	82.22	100	100	100	NA	NA	NA	NA	100	100	100	84.51	100	100	100	58.33	NA	NA	100	78.85
N	cassette	KIAA1468	chr18	+	chr18:59942707-59947878;chr18:59942707-59947592	chr18:59942707-59947006;chr18:59947090-59947592,chr18:59947090-59947878		chr18:59947007-59947089			51.92	46.34	28.57	30.77	29.17	38.78	39.02	NA	38.6	33.85	100	18.18	48.72	15.38	40.91	44.94	26.83	62.5	27.27	27.03	64.52	71.64	28.57	18.18	23.53	15	23.53	26.09	38.46	33.33	32.39	42.86	67.86	13.64	6.9	27.27	NA	33.33	56.36
N	cassette	LSM14A	chr19	+	chr19:34712644-34718269;chr19:34712644-34718273	chr19:34712644-34717312;chr19:34717370-34718273,chr19:34717370-34718269		chr19:34717313-34717369			30.44	30.95	33.5	41.59	28.93	28.27	25.62	20.24	29.74	27.56	25.26	24.35	31.33	28.24	39.72	31.32	36.78	32	32.79	27.21	31.11	32.08	34.11	28.57	36.46	37.98	30.17	17.01	21.6	30.08	26.8	25.84	27.87	31.52	35.67	33.67	32.39	30.92	28.54
N	alternative_acceptor	LYPLA1	chr8	-	chr8:54963707-54965214	chr8:54963749-54965214		chr8:54963707-54963748	chr8:54963706-54963707	chr8:54965215-54965316;chr8:54963685-54963706	87.42	100	81.48	91.38	88	89.19	91.21	91.92	93.22	89.43	83.87	88.33	91.67	100	85.82	90.15	93.98	85.83	95.32	91.43	92.44	90.4	100	87.9	93.42	87.7	91.28	100	93.12	88.7	92.98	100	93.22	93.88	94.57	100	87.58	87.93	87.18
N	alternative_last_exon	LYRM4	chr6	-	chr6:5187215-5216850,chr6:5216258-5216850;chr6:5054393-5216850;chr6:5138974-5216850	chr6:5109726-5216850	chr6:5054312-5054392;chr6:5138942-5138973	chr6:5108654-5109725		chr6:5216851-5216971	75.23	77.35	87.34	88.07	94.59	74.45	75	92.2	81.65	88.45	83.17	83.33	78.49	79.74	83.99	88.78	77.37	69.44	81.21	85.8	77.84	83.98	100	77.78	71.93	86.11	72.73	79.45	66.22	81.17	90.95	84.76	86.97	80.07	100	98.78	86.43	85.71	85.65
K	cassette	MAP3K3	chr17	+	chr17:61710163-61723393	chr17:61710163-61712068;chr17:61712162-61723393		chr17:61712069-61712161			48.05	40.74	41.67	28.26	12.5	39.13	NA	37.04	47.06	22.73	18.75	24.14	13.33	22.73	NA	10.71	32	29.79	34.29	26.09	37.5	29.82	24	NA	30.77	NA	NA	NA	50	40	38.35	43.48	48	32.43	NA	52.94	27.27	45.83	42.86
K	cassette	MAP4K3	chr2	-	chr2:39526943-39536601	chr2:39526943-39535083;chr2:39535147-39536601		chr2:39535084-39535146		chr2:39526884-39526942;chr2:39536602-39536660	33.1	22.89	41.46	17.5	43.59	15.7	5.77	27.89	18.07	26.13	26.83	13.79	19.23	23.4	30.61	37.38	26.15	16.9	18.37	33.33	36.17	36.49	2.04	20	24	34.38	17.74	35.29	18.64	21.88	29.27	33.33	38.96	25.32	10.34	15	50	7.14	29.41
N	alternative_acceptor	MARK3	chr14	+	chr14:103933529-103934369;chr14:103933529-103934422	chr14:103933529-103934417		chr14:103934370-103934417;chr14:103934418-103934422	chr14:103934417-103934418;chr14:103934422-103934423		30.77	22.52	29.85	21.55	22.89	36.14	24.24	17.6	17.98	19.05	29.27	37.74	30.84	27.45	32.56	21.43	23.62	30.93	27.59	27.27	21.5	29.57	39.02	3.12	23.81	40	14.29	23.53	29.21	28.23	35.11	32	24.49	24.18	40.62	25	40.74	20.83	25
N	cassette	MFF	chr2	+	chr2:228205097-228211941;chr2:228205097-228217229;chr2:228205097-228220392	chr2:228205097-228207460;chr2:228207536-228220392,chr2:228207536-228211941,chr2:228207536-228217229		chr2:228207461-228207535			14.01	17.3	13.55	16.36	13.43	12.12	10.06	18.16	23.11	16.11	13.48	19.67	25.75	13.22	20.31	11.4	15.97	17.45	12.79	10.5	12.09	15.98	11.11	14.49	14.88	17.47	9.49	10.53	11.56	12.45	16.03	16.18	16.78	16.16	8.56	18.95	26.63	8.91	13.75
N	cassette	MICAL2	chr11	+	chr11:12261133-12277189;chr11:12261133-12278331	chr11:12261133-12270730;chr11:12270794-12278331,chr11:12270794-12277189		chr11:12270731-12270793			28.4	22.47	17.65	30.61	25.77	23.53	26.92	26.18	19.57	31.65	23.14	20	41.67	30.77	13.33	25.95	17.2	25.71	21.84	25.29	24.32	26.74	30	6.25	23.4	21.43	18.03	25.86	32.79	25.58	30.92	30.23	23.58	19.67	NA	35	18.6	15.94	21.43
K	cassette	MON2	chr12	+	chr12:62959161-62960101	chr12:62959161-62959793;chr12:62959812-62960101		chr12:62959794-62959811			28.79	44.64	33.33	43.86	74.07	63.46	41.46	57.14	35.48	64.86	33.33	23.53	84.44	56.67	81.08	20	38.24	69.23	46.67	36.23	51.35	27.27	22.73	43.75	15.38	23.08	68.75	0	75	26.92	23.21	52.94	100	38.39	0	36.36	50	33.33	39.53
K	cassette	MR1	chr1	+	chr1:181019423-181022708	chr1:181019423-181021370;chr1:181021647-181022708		chr1:181021371-181021646			48	60.5	27.36	61.54	53.61	67.05	54.44	52.63	64.12	39.38	61.29	63.83	56.25	45.83	63.3	54.93	42.35	46.9	39.72	30.1	56.81	63.72	38	52.88	53.29	46.39	51.85	56	48.84	52.35	47.57	39.34	55.03	50.65	40.79	42.45	50.43	68.67	36.13
N	cassette	MYNN	chr3	+	chr3:169500432-169502409	chr3:169500432-169501264;chr3:169501349-169502409		chr3:169501265-169501348			86.54	90.83	100	82.61	100	69.57	100	80.31	74.75	76.47	100	100	72.22	74.19	80.9	92.48	81.33	100	81.58	86.49	69.6	77.63	100	82.72	100	80.95	69.44	64.29	72.84	82.05	79.73	83.58	70.97	85.84	75.51	100	100	100	79.37
N	cassette	NAE1	chr16	-	chr16:66857504-66860425	chr16:66857504-66858757;chr16:66858789-66860425		chr16:66858758-66858788		chr16:66857432-66857503;chr16:66860426-66860486	92.77	93.33	100	85.14	100	93.01	100	92.47	100	84.51	100	100	100	100	100	90.72	100	100	100	89.9	100	100	100	91.94	93.42	100	100	100	100	100	100	100	92.65	90.36	84.21	100	100	100	100
K	cassette	NSUN2	chr5	-	chr5:6625783-6632711	chr5:6625783-6631985;chr5:6632091-6632711		chr5:6631986-6632090		chr5:6625677-6625782;chr5:6632712-6632869	100	92.23	100	100	100	88.15	91.14	93.57	93.71	100	100	87.67	95.6	100	100	100	89.55	88.73	100	91.53	90.68	93.52	100	100	84.85	100	100	100	87.5	100	100	100	100	100	100	100	100	88.37	88.46
N	cassette	NUP54	chr4	-	chr4:77055516-77065542;chr4:77055516-77065301	chr4:77055516-77057338;chr4:77057566-77065301,chr4:77057566-77065542		chr4:77057339-77057565		chr4:77055329-77055515;chr4:77065543-77065626	100	100	100	100	100	100	100	90.37	100	100	100	100	100	100	100	94.98	100	100	100	94.48	100	100	100	100	100	100	100	100	100	90.32	93.18	100	100	100	89.91	100	100	100	100
K	alternative_acceptor	ODF2L	chr1	-	chr1:86814562-86818541	chr1:86817892-86818541		chr1:86814562-86817891	chr1:86814561-86814562	chr1:86818542-86818667;chr1:86814515-86814561	29.25	62.28	45.1	37.5	33.33	25.62	38.1	39.53	54.94	26.32	33.33	43.59	57.14	55.88	55.56	11.34	60.34	43.86	42.86	25	18.52	43.59	43.75	33.33	25.49	32.35	12.5	NA	18.33	23.38	40.23	23.33	20.34	20.41	15.62	20	15	50	31.51
K	alternative_acceptor	OPTN	chr10	+	chr10:13158341-13160905	chr10:13158341-13160887		chr10:13160888-13160905	chr10:13160905-13160906		65	64.19	69.9	74.1	76.92	60	63.46	63.02	62.96	56.15	69.16	57.61	71.14	65.35	59.84	77.88	63.36	60.71	51.74	63.09	69.78	62	64.84	60	55.07	59.74	56.76	60	58.97	63.64	61.48	65.66	60.42	62.2	52.34	65.43	63.31	63.83	68.24
K	coord_cassette	OPTN	chr10	+	chr10:13142303-13151111	chr10:13142303-13150137;chr10:13150290-13150961;chr10:13151016-13151111		chr10:13150138-13150289;chr10:13150962-13151015			2.88	11.87	0	6.25	13.33	13.19	5.88	9.8	16.79	14.17	22.22	7.14	26.26	6.94	19.23	7.61	5.59	9.41	7.62	3.14	1.11	8.44	7.14	14.29	2.22	0	8.65	3.85	11.57	7.14	7.14	8.85	7.06	0	6.1	2.33	5.75	25	4.17
K	cassette	OPTN	chr10	+	chr10:13150290-13151111	chr10:13150290-13150961;chr10:13151016-13151111		chr10:13150962-13151015			7.14	40.23	0	25.29	46.67	35	NA	25	48.39	36.13	47.62	NA	46.81	23.53	47.73	14.63	18.06	24	26.09	14.89	7.14	25.86	23.53	33.33	NA	NA	31.25	NA	45.83	21.43	27.03	33.33	23.33	0	28.57	NA	16.67	NA	18.42
K	cassette	OS9	chr12	+	chr12:58112966-58114188	chr12:58112966-58113881;chr12:58114047-58114188		chr12:58113882-58114046			65.74	46.59	60.42	78.8	63.34	85.38	67.48	50.85	70.31	72.84	60.2	64.12	78.34	65.58	77.45	76.27	64.6	70.74	71.65	57.67	63.93	65.23	66.84	65.93	71.79	60.61	70.15	63.15	76.16	59.11	64.13	60.68	67.58	64.74	62.9	64.41	55.84	75.69	58.66
K	mutually_exclusive	P4HA2	chr5	-	chr5:131531174-131534013,chr5:131534074-131534571	chr5:131531174-131533898,chr5:131533965-131534571	chr5:131534014-131534073	chr5:131533899-131533964		chr5:131531105-131531173;chr5:131534572-131534625	20.35	26.49	31.09	25.88	30.46	24.51	16.83	32.38	26.02	18.52	23.26	34.78	26.49	23.08	13.94	13.24	21.66	22.66	29.37	25.93	18.33	23.11	35.37	23.53	33.75	30.19	27.63	26.67	21.79	27.94	26.35	24.14	16.34	44.57	38.6	31.58	35.9	44.17	27.21
N	cassette	PABPC4	chr1	-	chr1:40029414-40030094;chr1:40029414-40030142	chr1:40029414-40029507;chr1:40029595-40030094,chr1:40029595-40030142		chr1:40029508-40029594		chr1:40029288-40029413;chr1:40030143-40030163	90.51	84.41	96.66	86.83	90.1	93.89	95.05	92.95	91.85	89.88	86.79	94.48	95.06	90.06	88.76	96.55	90.87	78.41	88.5	87.16	74.74	88.12	91.08	91.03	83.78	100	90.14	82.69	92.93	81.43	87.88	89.02	90.03	92.98	92.41	89.93	81.46	90.61	84.66
N	cassette	PACRGL	chr4	+	chr4:20706438-20715054;chr4:20709494-20714410;chr4:20706438-20714410;chr4:20709494-20715054	chr4:20709494-20711305,chr4:20706438-20711305;chr4:20711397-20715054,chr4:20711397-20714410		chr4:20711306-20711396			63.83	59.38	100	58.9	56.52	94.44	100	77.59	87.04	72.22	100	NA	53.57	NA	100	55.56	86.79	100	78.26	84.78	40.96	83.17	77.27	80	100	53.33	67.86	NA	56.25	100	66.15	100	60.61	65.67	54.55	100	69.7	66.67	65
N	alternative_acceptor	PAPD4	chr5	+	chr5:78937020-78937277;chr5:78937020-78938654	chr5:78937020-78938666		chr5:78937278-78938654;chr5:78938655-78938666	chr5:78938654-78938655;chr5:78938666-78938667		64.42	59.41	48.89	53.85	62.5	64.86	44.44	61.97	62.5	55.26	58.06	46.67	54.39	54.9	66.22	54.03	53.64	59.38	64.81	54.78	59.26	62.82	70.83	59.38	59.15	43.33	58.54	75	67.06	37.93	41.41	51.72	57.69	66.1	65.38	62	35	44.74	47.69
N	cassette	PCBP2	chr12	+	chr12:53861078-53862563;chr12:53861078-53862560	chr12:53861078-53861588;chr12:53861628-53862560,chr12:53861628-53862563		chr12:53861589-53861627			57.16	54.23	76.95	55.95	67.44	73.85	88.48	78.09	77.61	63.31	71.6	63.27	75.51	55.34	82.17	77.14	55.6	70.22	55.9	51.05	64.33	61.34	58.26	60.87	67.58	69.3	42.89	64.57	87.5	59.58	71.36	56.25	56.59	62.99	41.53	68.58	70.69	68.66	57.15
N	cassette	PDHA1	chrX	+	chrX:19369526-19373466;chrX:19371292-19373466	chrX:19371292-19372608,chrX:19369526-19372608;chrX:19372702-19373466		chrX:19372609-19372701			100	100	100	100	100	100	100	94.21	100	94.77	100	92.42	96.65	100	100	91.5	100	100	100	96.2	100	97.55	85.25	100	100	100	93.06	100	100	95.68	100	100	100	96.62	87.25	100	100	100	95.95
N	alternative_acceptor	PI4K2B	chr4	+	chr4:25258297-25260673	chr4:25258297-25260658		chr4:25260659-25260673	chr4:25260673-25260674		80.39	100	86.05	92.72	100	100	91.53	80.88	75	91.94	100	100	83.33	100	77.5	100	81.4	75	84.44	100	78.43	76.04	100	100	100	78.26	100	46.15	78.72	100	89.19	100	80.49	85.71	100	100	100	100	100
K	alternative_acceptor	PICALM	chr11	-	chr11:85693032-85694908	chr11:85693047-85694908		chr11:85693032-85693046	chr11:85693031-85693032	chr11:85694909-85694943;chr11:85692915-85693031	47.68	49.78	38.41	52.45	47.67	49.45	50.35	50.1	49.34	48.46	55.17	48.15	44.75	49.48	44.73	54.34	46.26	48.28	43.65	53.54	55.13	56.3	54.02	48.24	53.33	44.44	44.79	43.81	39.9	43.5	48.98	42.2	48.2	37.67	68	44.44	41.95	58.96	53.04
N	cassette	PLA2G12A	chr4	-	chr4:110638870-110650757	chr4:110638870-110639838;chr4:110639916-110650757		chr4:110639839-110639915		chr4:110638704-110638869;chr4:110650758-110651112	94.05	100	100	100	100	100	100	96	100	84.52	100	100	100	100	100	88.71	91.3	88.71	100	100	100	92.39	100	100	100	100	77.27	100	95.98	100	94.41	100	100	100	78.33	100	100	100	100
N	cassette	POLB	chr8	+	chr8:42210087-42213033	chr8:42210087-42211934;chr8:42212040-42213033		chr8:42211935-42212039			15.71	16.56	12.24	23.34	17.2	22.87	15.15	24.67	24.49	16.78	16.67	3.03	26.26	26.09	34.23	25	11.58	16.87	6.67	3.96	14.2	19.58	6.67	13.33	8.74	13.04	1.85	16.25	12.79	3.08	11.76	5.56	23.33	17.75	14.12	4.35	19.82	11.76	10.42
K	alternative_acceptor	PON2	chr7	-	chr7:95041056-95041623	chr7:95041092-95041623		chr7:95041056-95041091	chr7:95041055-95041056	chr7:95041624-95041763;chr7:95041042-95041055	74.49	83.33	75.89	86.4	74.23	83.7	76.84	80.83	79.09	85.18	83.63	75.49	74.26	69.02	84.83	78.82	70.38	80	75.89	75.36	75.37	86.65	79.28	69.27	73.66	84.43	72.81	84.17	80.67	73.91	70.22	76.7	78.23	83.91	86.09	83.5	81.44	76.35	78.69
K	cassette	PPHLN1	chr12	+	chr12:42729777-42748962	chr12:42729777-42745686;chr12:42745852-42748962		chr12:42745687-42745851			50.76	27.91	21.37	36.09	40.91	31.3	25	22.42	49.43	33.07	34.88	30.77	34.45	31.17	38.33	44.76	23.79	41.35	40.44	56.15	39.41	36.48	30.67	50	36.7	38.83	35.9	26.97	22.16	32.35	49.33	34.21	26.52	31.48	40.1	39.44	40.24	59.65	27.7
K	alternative_last_exon	PPM1B	chr2	+	chr2:44445677-44459454;chr2:44445677-44471366	chr2:44445677-44457551	chr2:44459455-44461741;chr2:44471367-44471522	chr2:44457552-44458610			46.67	50	45.54	40.14	39.76	51.13	43.43	52.48	49.61	45.68	52.13	56.9	50	48.76	38.32	38.96	57.89	46.15	67.66	70.62	50	53.16	56.57	50	57.14	56.96	70.79	51.79	50.31	54.27	54.48	61.87	57.24	43.1	49.48	56.1	67.05	57.14	55.8
N	alternative_acceptor	PRKCSH	chr19	+	chr19:11560244-11561460	chr19:11560244-11560378		chr19:11560379-11561460	chr19:11561460-11561461		21.09	12.61	11.36	22.9	18.79	23.27	21.46	14.38	20.6	33.94	39.13	19.23	19.84	15.88	16.88	28.84	12.3	18.41	39.72	19.86	23.37	17.04	28.57	13.11	12.4	24.67	20.43	14.96	34.59	16.76	20.44	19.43	19.41	12.61	12.55	22.07	24.35	16.84	18.49
N	cassette	PRRC2C	chr1	+	chr1:171558745-171560725;chr1:171557645-171560725	chr1:171557645-171560290,chr1:171558745-171560290;chr1:171560344-171560725		chr1:171560291-171560343			36.88	54.52	68.79	71.21	57.89	64.31	42.65	56.23	59	42.11	36.84	50.35	49.01	55.56	71.93	68.15	52.63	64.71	38.55	53.81	41.45	67.67	70.53	42.86	62.16	69.7	40.62	60.53	38.97	46.88	60.89	45.24	46.84	79.05	63.16	52.78	73.68	78.74	33.5
K	cassette	PTBP1	chr19	+	chr19:805188-806407	chr19:805188-805512;chr19:805570-806407		chr19:805513-805569			77.94	67.11	69.01	73.37	58.27	61.69	58.82	64.68	76.51	77.09	63.21	64.52	72.37	60.56	72.97	58.38	61.74	61.76	65.91	63.49	73.42	60	75.36	52.63	59.46	68	52.7	72.73	90.7	51.02	63.64	59.38	75.95	68.83	63.27	54.84	48.28	68.75	66.88
N	cassette	PTGR2	chr14	+	chr14:74340918-74346757;chr14:74343872-74346757	chr14:74343872-74345798,chr14:74340918-74345798;chr14:74346009-74346757		chr14:74345799-74346008			100	100	80.56	100	100	100	NA	100	87.27	100	100	100	100	100	100	100	100	100	100	90.7	100	100	100	100	100	100	100	100	81.11	100	100	100	100	100	100	100	100	100	100
K	alternative_last_exon	RAD51L1	chr14	+	chr14:68934968-68937239,chr14:68934968-69006916;chr14:68934968-69061201;chr14:68934968-69077722;chr14:68934968-68944364	chr14:68934968-68963840	chr14:69061202-69062614;chr14:69077723-69078282;chr14:68944365-68944809	chr14:68963841-68964597			51.16	67.11	71.43	50	60	78.12	NA	51.79	67.92	73.33	53.33	NA	57.89	36.36	58.33	60	55.56	75.76	46.15	59.26	69.23	68.18	63.64	61.54	68.57	58.82	63.64	70.59	77.78	58.06	48.28	60	42.86	78.33	25	72.73	50	NA	61.29
K	cassette	RHOC	chr1	-	chr1:113246429-113249699	chr1:113246429-113247721;chr1:113247791-113249699		chr1:113247722-113247790		chr1:113246266-113246428;chr1:113249700-113249701	49.48	55.64	55.13	53.99	64.78	25.72	51.23	38.58	49.23	52.22	52.62	42.67	51.87	50	56.93	62.98	41.11	48.71	59.05	45.18	53.97	33.22	48.59	44.89	47.1	70.2	46.96	49.22	67.61	53	52.76	38.5	43.29	50.59	74.29	61.51	60.21	37.56	57.71
K	cassette	RHOT1	chr17	+	chr17:30535329-30551634;chr17:30536465-30551634	chr17:30535329-30538134,chr17:30536465-30538134;chr17:30538258-30551634		chr17:30538135-30538257			32.87	33.98	24.74	26.98	41.07	33.99	29.79	35.57	30.5	34.92	34.04	30.93	29.33	37.93	39.55	24.65	34	31.58	28.26	23.16	32.89	33.33	30.61	18.6	24.42	43.75	20.45	33.72	27.23	37.3	29.63	38.24	29.2	26.6	19.35	30.38	29.73	30.77	38.86
K	cassette	RIPK2	chr8	+	chr8:90770462-90777568	chr8:90770462-90775056;chr8:90775211-90777568		chr8:90775057-90775210			70.49	48.18	NA	47.06	39.68	53.07	70.97	61.4	73.33	67.09	78.57	54.29	55.1	73.53	66.67	28.38	74.03	57.41	62.86	39.13	75.44	49.5	52.78	53.57	69.05	52.63	54.84	60	68.18	70.45	70.59	51.11	74.14	71.43	44.93	62.5	43.86	35	67.27
N	cassette	RIT1	chr1	-	chr1:155880298-155880668;chr1:155880298-155881033	chr1:155880298-155880446;chr1:155880596-155881033,chr1:155880596-155880668		chr1:155880447-155880595		chr1:155880241-155880297;chr1:155881034-155881135	97.49	95.37	93.67	92.65	100	100	90.77	95.14	93.83	100	100	100	93.1	90.48	100	100	95.31	100	100	93.85	95.4	97.56	100	100	100	96.77	91.36	100	94.81	96.48	94.61	100	100	100	94.57	92.52	88.71	92.31	94.74
N	cassette	RNASEN	chr5	-	chr5:31515327-31526185;chr5:31515672-31526185	chr5:31515672-31521229,chr5:31515327-31521229;chr5:31521323-31526185		chr5:31521230-31521322		chr5:31515101-31515326;chr5:31526186-31526433	74.19	65.79	100	70.49	100	74.36	79.41	83.18	58.33	100	100	100	70.51	100	100	89.39	71.76	70.15	100	70.35	71.11	53.57	61.76	NA	100	63.16	100	69.57	82.22	100	73.97	NA	66	80.77	100	NA	75	49.06	83.33
N	alternative_last_exon	RPL23AP82	chr22	+	chr22:51223722-51229604;chr22:51223722-51237082	chr22:51223722-51227322,chr22:51223722-51227319,chr22:51223722-51227177	chr22:51237083-51238064	chr22:51227323-51227600			26.17	26.43	27.94	28.08	6.45	7.19	46.51	12.6	21.78	10.24	37.89	9.09	21.88	37.84	34.34	3.18	35.32	33.33	22.69	18.91	24.18	41.92	24.39	28.21	20.59	10.48	26.92	31.58	25.28	24.26	18.02	4.13	12.72	10.34	25.7	8.47	21.36	20.93	13.04
N	cassette	RWDD2B	chr21	-	chr21:30378973-30380715	chr21:30378973-30380081;chr21:30380445-30380715		chr21:30380082-30380444		chr21:30378080-30378972;chr21:30380716-30380942	100	100	93.33	100	100	100	100	100	100	94.63	100	100	100	100	100	100	100	100	100	96.55	100	100	100	100	100	94.58	100	100	97.69	100	100	100	94.62	100	100	100	100	100	100
N	coord_cassette	RWDD2B	chr21	-	chr21:30378973-30380715	chr21:30378973-30380081;chr21:30380445-30380560;chr21:30380629-30380715		chr21:30380082-30380444;chr21:30380561-30380628		chr21:30378080-30378972;chr21:30380716-30380942	100	100	93.06	100	100	100	100	100	100	92.86	100	100	100	100	100	100	100	100	100	95.71	100	100	100	100	100	93.53	100	100	97.38	100	100	100	92.78	100	100	100	100	100	100
K	cassette	SAP30BP	chr17	+	chr17:73664706-73689519	chr17:73664706-73667895;chr17:73667944-73689519		chr17:73667896-73667943			100	94.66	100	92.22	95.04	95.59	100	92.9	95.31	100	100	100	93	100	100	100	100	100	100	85.77	95.11	96.92	100	100	100	100	91.21	100	100	100	100	100	92.56	91.83	91.3	100	100	82.19	93.89
K	cassette	SCEL	chr13	+	chr13:78165596-78171679	chr13:78165596-78167648;chr13:78167709-78171679		chr13:78167649-78167708			51.52	82.37	56.14	NA	NA	53.85	69.57	53.27	75	80.25	73.81	69.7	62.63	NA	74.02	68.78	56.67	66.67	38.46	49.14	100	NA	100	NA	75	NA	68.75	64.1	80.09	53.51	54.98	47.56	66.98	100	38.46	75	NA	100	63.72
N	alternative_last_exon	SERF1B	chr5	+	chr5:69322343-69322859,chr5:69322343-69325592;chr5:69322343-69359241;chr5:69322343-69328141	chr5:69322343-69337350	chr5:69359242-69359313;chr5:69328142-69328525	chr5:69337351-69338939			35.23	35.88	35.71	41.2	24.72	21.97	33.33	47.06	29.55	28.35	28.57	36.23	16.88	23.44	29.33	38.34	36.96	30.43	34.46	35.81	28.86	30.04	26.67	38.62	38.81	36	25.19	25.45	28.57	31.55	27.68	35.04	33.33	15.32	23.98	23.17	30.84	34.25	37.69
K	alternative_last_exon	SERF1B	chr5	+	chr5:70197761-70198277;chr5:70197761-70212767	chr5:70197761-70203560	chr5:70212768-70214356	chr5:70203561-70203946			55.1	51.89	55.56	51.2	66.42	68.18	58.33	44	61.29	62.31	64.29	52.94	72.57	69.7	60.47	70.69	52.05	59.42	55.17	55.11	60.75	60.65	61.54	53.45	52.63	51.79	67.96	65.85	62.35	59.12	61.88	56.52	56.79	80.62	64.23	67.21	58.75	52	56.3
K	cassette	SETD4	chr21	-	chr21:37429503-37431113	chr21:37429503-37429681;chr21:37429776-37431113		chr21:37429682-37429775		chr21:37429407-37429502;chr21:37431114-37431222	11.27	15.79	23.08	2.78	7.14	21.95	22.22	16.67	26.92	16.9	3.03	15	12.5	9.09	12.62	21.13	18.18	3.45	4	26.14	2.78	16.67	5.88	5.71	25	9.26	4.17	0	20.98	13.64	11.11	11.54	8.11	14.67	23.26	10	22.22	13.33	24.32
N	cassette	SETX	chr9	-	chr9:135141637-135145001;chr9:135140373-135145001	chr9:135140373-135144789,chr9:135141637-135144789;chr9:135144877-135145001		chr9:135144790-135144876		chr9:135136827-135140372;chr9:135145002-135145089	30.89	23.64	20	16.07	25.93	43.75	39.39	27.35	14.55	14.12	18	17.65	31.25	23.29	34.21	12.16	24.58	23.29	5.06	17.58	12.16	19.28	13.7	0	6.67	NA	4.17	26.09	30.77	14.67	18.13	9.43	21.05	15.09	4.76	21.43	24	20	23.68
N	cassette	SFTA3	chr14	-	chr14:36944079-36960405;chr14:36943087-36960405	chr14:36944079-36946175,chr14:36943087-36946175;chr14:36946304-36960405		chr14:36946176-36946303		chr14:36942907-36943086;chr14:36960406-36960496	76.04	82.94	74.65	61.34	73.6	NA	72.82	76.33	79.7	68.17	76.08	81.27	76.19	70.88	69.57	72.73	64.46	75.13	70.87	73.13	67.62	82.21	54.44	62.67	73.57	76.39	NA	60	66.54	72.98	75.82	70.96	60.43	76.83	NA	71.35	81.11	87.98	68.94
K	cassette	SH3D19	chr4	-	chr4:152065203-152069073	chr4:152065203-152065371;chr4:152065441-152069073		chr4:152065372-152065440		chr4:152065062-152065202;chr4:152069074-152069338	25.41	37.38	35.06	34.29	33.33	51.47	42.86	44.52	30.65	49.7	28	17.65	67.35	35.44	37.74	40.62	37.38	32.56	22.73	29.05	28.3	35.62	35.64	NA	16.22	27.78	16.42	20	43.37	23.21	30.08	20.59	30.43	31.03	15.38	14.29	21.05	24.53	21.55
N	cassette	SLAIN2	chr4	+	chr4:48385802-48422141	chr4:48385802-48396592;chr4:48396671-48422141		chr4:48396593-48396670			42.22	45.86	46.67	30.43	35.48	37.14	32.23	45.81	31.08	53.07	52.38	42.42	12	42.11	28.57	21.3	31.51	33	53.61	45.56	33.08	25.49	25	20.75	49.28	39.47	39.06	23.53	52.25	27.33	43.81	48.78	46.71	43.69	28.57	43.86	42.22	36.25	62.28
N	cassette	SLC35A3	chr1	+	chr1:100459298-100472589	chr1:100459298-100464816;chr1:100464972-100472589		chr1:100464817-100464971			93.18	95.96	100	100	100	88.31	89.01	87.16	95.65	92.44	100	100	91.49	100	94.05	82.76	100	100	100	94	100	100	100	100	92.91	89.4	90.77	100	91.95	100	89.11	100	100	100	86.32	100	81.16	89.06	100
N	cassette	SLMAP	chr3	+	chr3:57850444-57875767;chr3:57850444-57857362;chr3:57850585-57875767;chr3:57850585-57857362	chr3:57850444-57850968,chr3:57850585-57850968;chr3:57851020-57875767,chr3:57851020-57857362		chr3:57850969-57851019			20.75	11.32	10.26	12.7	NA	18.18	29.69	15.22	15	21.18	0	9.09	11.32	9.68	21.15	17.14	10.61	19.28	12.24	13.33	13.73	11.36	16.39	NA	NA	0	13.51	0	9.62	0	21.74	0	17.95	0	0	NA	37.5	6.06	13.04
K	alternative_last_exon	SPG7	chr16	+	chr16:89599045-89607351;chr16:89599045-89611055	chr16:89599045-89603172	chr16:89611056-89611180	chr16:89603173-89604128			22.32	19.48	14.39	23.15	27.27	28.74	21.43	10.8	17.61	25.81	20	7.46	20.49	27.5	26	18.46	5.67	30.38	8.7	12.37	23.13	14.94	20	39.22	11.54	34.62	17.5	16.05	21.53	26.56	26.54	37.5	21.58	41.96	36.11	14.58	11.32	25.53	29.27
N	cassette	SPPL2A	chr15	-	chr15:51017521-51018517	chr15:51017521-51018269;chr15:51018324-51018517		chr15:51018270-51018323		chr15:51017418-51017520;chr15:51018518-51018574	24.14	24.45	22.35	31.42	27.78	28.17	35.62	29.34	23.46	20.82	18.46	26.53	15.46	36.62	53.52	45.58	23.24	27.47	18.99	29.5	19.39	31.44	17.24	25.39	19.8	29.2	14.41	17.24	32.28	25.79	22.09	22.94	24.22	24.87	31.03	18.26	36.84	37.21	19.53
N	alternative_acceptor	SRPX2	chrX	+	chrX:99899513-99901318	chrX:99899513-99901189		chrX:99901190-99901318	chrX:99901318-99901319		100	100	100	96.84	100	100	NA	96.5	100	100	100	100	100	100	94.68	100	NA	100	100	94.05	100	100	NA	100	100	100	100	100	100	100	100	100	97.44	100	100	NA	92.96	88.52	100
N	alternative_acceptor	STAP2	chr19	-	chr19:4324665-4325212;chr19:4324963-4325212;chr19:4324966-4325212;chr19:4324662-4325212	chr19:4324527-4325212		chr19:4324527-4324661;chr19:4324662-4324664;chr19:4324665-4324962;chr19:4324963-4324965	chr19:4324526-4324527;chr19:4324661-4324662;chr19:4324664-4324665;chr19:4324962-4324963	chr19:4325213-4325305;chr19:4324452-4324526	66.67	64.52	46.88	60.48	73	51	48.98	63.98	60.44	53.51	57.39	77.78	NA	66.67	55.09	60.32	56.99	75.93	79.64	62.16	64.23	50	71.05	63.95	64.81	69.84	73.26	58.25	58.97	85.71	76.3	83.33	87.36	65.36	56.1	62.07	65.12	72.5	67.89
K	cassette	STRAP	chr12	+	chr12:16035754-16042861	chr12:16035754-16036474;chr12:16036611-16042861		chr12:16036475-16036610			89.46	92.32	91.3	96.28	100	97.34	95.86	96.07	96.2	94.77	100	89.81	97.89	92.33	94.97	94	89.36	91.69	94.84	85.69	88.74	89.6	90.05	93.84	94.68	89.39	95.15	100	86.68	93.4	94.7	92.11	88.91	92.29	92.95	91.58	88.7	91.98	90.78
N	cassette	TMEM131	chr2	-	chr2:98410017-98412680	chr2:98410017-98411392;chr2:98411579-98412680		chr2:98411393-98411578		chr2:98409858-98410016;chr2:98412681-98412817	100	96.12	92.31	100	86.36	100	100	100	100	100	100	100	95.28	100	100	100	100	100	100	100	100	95.15	100	100	100	100	100	100	100	89.13	100	100	100	100	100	100	100	85.37	100
N	alternative_acceptor	TMEM57	chr1	+	chr1:25780874-25783185	chr1:25780874-25783143		chr1:25783144-25783185	chr1:25783185-25783186		100	100	100	100	100	100	100	100	100	100	100	100	100	100	100	100	100	100	100	100	100	95.1	100	NA	NA	100	100	100	100	100	100	100	100	100	100	100	100	100	100
N	cassette	TMEM62	chr15	+	chr15:43444144-43446869	chr15:43444144-43446105;chr15:43446169-43446869		chr15:43446106-43446168			0.88	0	1.41	0.4	0.96	0.52	4.9	4.55	7.2	6.81	0.86	0	0	0	10.18	0.27	0	7.69	4.7	4.04	0.43	2.28	0	0	0	1.35	0	0	7.96	3.26	2.13	0	1.01	0	0	0	3.16	0	0
K	cassette	TMEM62	chr15	+	chr15:43461876-43473378	chr15:43461876-43470804;chr15:43470910-43473378		chr15:43470805-43470909			91	88.19	100	82.47	85.07	93.18	84.47	90.09	94.95	88.96	100	100	100	87.93	84.56	63.07	88.7	82.46	81.82	93.53	82.42	86.81	100	92.86	90.74	100	81.55	100	88.83	100	91.53	86	90.43	94.44	87.5	100	81.93	85.71	85.96
N	cassette	TMX2	chr11	+	chr11:57505141-57505825;chr11:57505141-57506135	chr11:57505141-57505257;chr11:57505499-57506135,chr11:57505499-57505825		chr11:57505258-57505498			48.08	38.73	69.09	35.96	45.31	51.44	45.12	41.74	51.64	44.23	40.48	39.73	52.63	48.53	33.06	82.97	54.17	50	45	60	51.38	51	44.44	42.99	32.35	29.63	30.53	55.26	40.83	48.67	46.88	60.53	51	46.73	36.44	41.86	34.33	45.45	46.88
K	cassette	TRIP12	chr2	-	chr2:230724291-230744697	chr2:230724291-230725121;chr2:230725248-230744697		chr2:230725122-230725247		chr2:230724092-230724290;chr2:230744698-230744844	50.3	51.09	55.17	52.94	20	59.63	38.46	53.33	53.49	54.1	61.29	44.29	41.53	59.18	49.23	52.78	54.05	65.29	60.87	69.29	51.9	52.46	49.15	35.71	100	52.63	46.43	57.69	54	23.81	49.23	NA	53.42	58.14	NA	NA	66.67	46.77	44.83
K	alternative_last_exon	TRNT1	chr3	+	chr3:3170873-3178943	chr3:3170873-3171602	chr3:3178944-3179137	chr3:3171603-3171713			4	15.87	2.56	19.4	29.63	20.31	15.15	21.05	19.77	42.17	23.64	10.34	6.25	27.03	18.29	28	11.54	14.49	11.67	12.62	21.59	37.5	10	25.97	32.69	14.49	12.86	18.18	20.74	44	36.26	24	22.22	37.5	35.09	16	22.22	10.53	23.64
K	cassette	U2AF1	chr21	-	chr21:44515854-44521475	chr21:44515854-44520562;chr21:44520630-44521475		chr21:44520563-44520629		chr21:44515812-44515853;chr21:44521476-44521542	59.15	61.25	60.98	68.98	59.68	70.02	72.6	67	59.44	58.1	61.86	68.15	59.12	63.89	62.08	65.06	56.75	51.53	60.08	59.2	58.75	74.62	67.18	58.09	60.87	67.94	52.03	56.74	58.25	69.82	74.95	65.92	61.79	58.27	56.6	66.67	71.51	78.75	56.77
N	cassette	U87HG	chr8	-	chr8:67834350-67837671;chr8:67834350-67834848	chr8:67834350-67834558;chr8:67834628-67837671,chr8:67834628-67834848		chr8:67834559-67834627		chr8:67834253-67834349;chr8:67837672-67837776	93.42	83.97	92.89	89.29	93.89	95.69	86.89	94.08	90.77	85.14	89.57	83.02	96.89	93.71	86.07	97.95	93.58	90	90.15	85.57	91.19	83.31	89.62	93.67	82.74	79.68	87.81	92	89.77	84.24	90.94	81.85	87.3	87.54	96.48	87.12	91.34	90.37	78.28
K	alternative_acceptor	UFM1	chr13	+	chr13:38933471-38934847	chr13:38933471-38934177		chr13:38934178-38934847	chr13:38934847-38934848		16.85	12.39	17.28	8	6.86	3.75	18.48	9.15	9.62	13.62	13.48	7.27	6.09	7.23	9.52	18.87	16.94	5.71	10.48	11.97	11.67	18.94	12.5	9.66	19.27	8.16	11.04	6	12.12	16.91	19.85	20	8.09	9.34	3.81	15.94	6.74	5.56	19.58
K	cassette	USP25	chr21	+	chr21:17214860-17236586	chr21:17214860-17222095;chr21:17222192-17236586		chr21:17222096-17222191			8.33	1.97	2.78	3.08	0	0.98	0	6.52	8.76	0.99	6.49	9.65	6.76	2.22	10.71	7.14	8.64	1.69	8.7	8.7	1.85	1.79	3.12	6.67	4.17	9.62	2.08	1.92	2.63	3.48	7.51	4.41	8.24	7.77	4.44	2.7	2.33	9.09	5.56
K	alternative_acceptor	USP33	chr1	-	chr1:78187587-78187708	chr1:78187611-78187708		chr1:78187587-78187610	chr1:78187586-78187587	chr1:78187709-78187881;chr1:78187516-78187586	42.39	50	73.91	48	40.74	61.04	67.74	55.06	49.11	73.49	33.33	57.69	100	53.33	58.23	35.03	47.83	72.5	48.72	68	36.36	48.42	100	54.05	56.25	62.96	51.22	54.55	54.39	56.86	58.9	54.84	58.54	56.92	50	100	100	11.76	48.72
K	alternative_acceptor	YY1AP1	chr1	-	chr1:155638509-155640110	chr1:155638569-155640110		chr1:155638509-155638568	chr1:155638508-155638509	chr1:155640111-155640255;chr1:155638418-155638508	43.6	55.1	36.92	64.35	44.74	49.25	41.1	45.86	46.95	50.44	38.35	33.33	39.38	44.44	41.26	53.77	40.33	44.35	64.56	48.29	49.28	52.79	42.59	55	40	48.94	56.14	36.22	37.7	43.69	46.15	40	44.21	54.69	53.7	42.42	48.28	37.36	33.06
K	cassette	ZDHHC16	chr10	+	chr10:99206111-99211427	chr10:99206111-99210113;chr10:99210294-99211427		chr10:99210114-99210293			33.33	20.44	21.25	17.24	17.42	44.6	44.44	14.74	39.8	41.38	24	23.81	28.89	27.27	40.54	14.53	29.44	35.62	32.61	7.87	22.16	15.56	17.5	20.69	16.67	19.05	5.88	40.62	67.65	20	30.88	16.39	17.59	16.61	5.56	8.57	8.11	10	15.24
K	cassette	ZFAND1	chr8	-	chr8:82627350-82630416	chr8:82627350-82629483;chr8:82629524-82630416		chr8:82629484-82629523		chr8:82627222-82627349;chr8:82630417-82630459	79.75	67.5	51.35	49.02	40.96	68.79	24.39	48.77	44.74	56.74	56.25	30	70.33	38.89	59.71	28.21	73.09	80	65	59.17	55.56	64.94	48.94	60.58	31.06	66.29	58.11	50	80.35	63.81	64.52	59.09	54.08	34.96	10.98	73.13	76.92	52.08	62.75
K	cassette	ZNF140	chr12	+	chr12:133660148-133682095	chr12:133660148-133677572;chr12:133677640-133682095		chr12:133677573-133677639			58.44	36.23	42.86	46.43	46.15	41.98	65.62	45.78	41.86	42.86	NA	NA	52.78	62.07	48.53	51.43	32.14	37.5	35.48	33.33	47.62	33.73	25	54.76	35.29	65.22	15	30	50.72	52.5	73.68	41.94	26.92	57.14	42.31	53.85	26.67	38.46	40
K	cassette	ZNF185	chrX	+	chrX:152090801-152097118;chrX:152090801-152100215	chrX:152090801-152091263;chrX:152091354-152097118,chrX:152091354-152100215		chrX:152091264-152091353			41.18	45.61	40.62	55.71	30	47.62	33.33	55.94	46.07	68	78.38	42.31	28.57	NA	50	53.85	42.31	41.86	56.67	57.23	43.18	23.08	43.33	11.11	27.27	NA	37.84	37.84	74.42	46.27	46.07	52.94	33.82	55.17	47.06	33.33	NA	18.18	51.28
K	cassette	ZRANB2	chr1	-	chr1:71530821-71532458	chr1:71530821-71531360;chr1:71531436-71532458		chr1:71531361-71531435		chr1:71530770-71530820;chr1:71532459-71532617	38.89	45.23	47.27	39.55	23.23	73.53	69.23	51.23	43.96	53.29	47.06	45.45	55.26	39.06	74.18	42.14	50.27	61.11	37.96	57.66	29.2	37.01	26.67	44.95	55.22	69.12	35.92	24.24	82.87	34.72	47.11	48.45	47.5	27.97	23.76	36.36	64.37	64.15	38.01
[truncated: 241 more columns]
