# Supplementary material for: A Pan-Cancer Analysis of Transcriptome Changes Associated with Somatic Mutations in U2AF1 Reveals Commonly Altered Splicing Events
Source: PLoS One. 2014 Jan 31;9(1):e87361. doi: 10.1371/journal.pone.0087361 (PMC3909098; doi:10.1371/journal.pone.0087361)
Supplement: File S4 — U2AF1 S34F/Y-associated alternative splicing events in AML, version 2. U2AF1 S34F/Y specimens versus specimens that are U2AF1 wild-type. Some wild-type specimens have mutations in other splicing factors. (TXT) [file pone.0087361.s005.txt]

#Contains_Novel_or_Only_Known(Annotated)_Junctions	as_event_type	gene_name	chr	strand	exclusion_junctions	inclusion_junctions	exclusion_exons	inclusion_exons	intron-exon_junctions	neighboring_constitutive_exons	LAML-TCGA-AB-2803-Tumor	LAML-TCGA-AB-2805-Tumor	LAML-TCGA-AB-2806-Tumor	LAML-TCGA-AB-2807-Tumor	LAML-TCGA-AB-2808-Tumor	LAML-TCGA-AB-2810-Tumor	LAML-TCGA-AB-2811-Tumor	LAML-TCGA-AB-2812-Tumor	LAML-TCGA-AB-2813-Tumor	LAML-TCGA-AB-2814-Tumor	LAML-TCGA-AB-2815-Tumor	LAML-TCGA-AB-2816-Tumor	LAML-TCGA-AB-2817-Tumor	LAML-TCGA-AB-2818-Tumor	LAML-TCGA-AB-2819-Tumor	LAML-TCGA-AB-2820-Tumor	LAML-TCGA-AB-2821-Tumor	LAML-TCGA-AB-2822-Tumor	LAML-TCGA-AB-2823-Tumor	LAML-TCGA-AB-2824-Tumor	LAML-TCGA-AB-2825-Tumor	LAML-TCGA-AB-2826-Tumor	LAML-TCGA-AB-2828-Tumor	LAML-TCGA-AB-2830-Tumor	LAML-TCGA-AB-2832-Tumor	LAML-TCGA-AB-2833-Tumor	LAML-TCGA-AB-2834-Tumor	LAML-TCGA-AB-2835-Tumor	LAML-TCGA-AB-2836-Tumor	LAML-TCGA-AB-2837-Tumor	LAML-TCGA-AB-2838-Tumor	LAML-TCGA-AB-2839-Tumor	LAML-TCGA-AB-2840-Tumor	LAML-TCGA-AB-2841-Tumor	LAML-TCGA-AB-2842-Tumor	LAML-TCGA-AB-2843-Tumor	LAML-TCGA-AB-2844-Tumor	LAML-TCGA-AB-2845-Tumor	LAML-TCGA-AB-2846-Tumor
K	cassette	ACAD8	chr11	+	chr11:134126543-134128408	chr11:134126543-134126981;chr11:134127152-134128408		chr11:134126982-134127151			NA	100	57.89	100	100	NA	76.19	100	100	NA	100	NA	100	100	100	100	100	100	100	NA	100	NA	100	74.14	100	NA	NA	75	69.23	77.27	100	100	NA	100	100	43.75	100	74.29	69.23
K	cassette	ACSF3	chr16	+	chr16:89178655-89187208	chr16:89178655-89180746;chr16:89180896-89187208		chr16:89180747-89180895			100	100	100	100	100	100	82	100	100	100	100	100	100	100	100	100	100	89.13	84.62	100	82.76	100	100	100	100	100	100	100	100	100	100	100	100	100	100	70.37	100	100	100
N	cassette	AK096056,BC041636,BX648714	chr7	-	chr7:30591012-30601081;chr7:30590398-30603346;chr7:30590398-30601081;chr7:30591096-30601081	chr7:30590398-30591715,chr7:30591096-30591715,chr7:30591012-30591715;chr7:30591796-30603346,chr7:30591796-30601081		chr7:30591716-30591795			53.33	50.55	35.48	16.67	36.67	54.55	55.33	50.77	37.78	100	57.14	NA	28.12	64.77	35	64	47.37	28.89	47.46	NA	50.82	100	52	52.73	79.71	NA	NA	48.57	58.7	65.79	20	50	NA	35.64	41.18	100	41.38	37.5	39.13
K	cassette	AKAP13,c-lbc	chr15	+	chr15:86199019-86207793	chr15:86199019-86201767;chr15:86201822-86207793		chr15:86201768-86201821			NA	78.57	74.19	70	70.37	NA	70.59	100	63.06	68.89	75	100	70.18	76.92	55.17	46.67	69.39	100	60.42	42.31	72.82	100	79.79	77.27	66.67	100	77.08	71.05	82.72	80	75.93	61.54	100	70	69.39	84.38	81.25	58.97	67.8
N	cassette	ANAPC1	chr2	-	chr2:112630986-112636386	chr2:112630986-112631189;chr2:112631242-112636386		chr2:112631190-112631241			NA	100	100	63.64	100	NA	NA	100	86.49	77.59	100	NA	79.41	80	76.19	100	86.57	84.38	81.48	100	100	NA	100	100	100	100	100	100	83.33	83.87	100	80.82	100	100	100	100	100	80	86.79
N	cassette	ANAPC10	chr4	-	chr4:145916756-146002811	chr4:145916756-145985723;chr4:145985845-146002811		chr4:145985724-145985844			100	100	100	100	100	NA	100	100	100	100	100	NA	100	100	100	100	100	82.76	100	100	100	100	100	100	100	100	100	100	100	100	76.67	100	100	100	100	100	100	86.36	100
N	alternative_acceptor	ANAPC5,APC5	chr12	-	chr12:121766262-121768385;chr12:121766277-121768385	chr12:121766301-121768385		chr12:121766262-121766276;chr12:121766277-121766300	chr12:121766261-121766262;chr12:121766276-121766277		44.63	50.88	56.83	58.33	52.31	52.78	49.13	52.89	50.81	57.14	58.06	98.41	51.88	44.85	55.49	46.28	73.12	55.37	40.89	45.68	53.69	59.42	56.8	49.08	47.49	57.26	48.74	51.33	51.66	50	55.63	45	58.54	53.88	45.45	38.66	44.71	51.25	53.3
N	alternative_acceptor	ANKHD1,ANKHD1-EIF4EBP3,ANKRD17	chr5	+	chr5:139815843-139818078;chr5:139815843-139818087	chr5:139815843-139818045		chr5:139818046-139818078;chr5:139818079-139818087	chr5:139818078-139818079;chr5:139818087-139818088		96	81.61	87.5	46.32	84.62	75.61	98.53	88.04	80.65	98.61	85.53	NA	80	86.67	80.28	78.46	89.62	84.29	79.8	81.48	81.82	58.62	89.47	91.67	83.33	98.18	98.33	82.35	78.82	86.52	81.97	98.28	97.56	96.88	88.66	65.08	80	80.77	98.9
K	cassette	ANKRD36B	chr2	-	chr2:96525823-96542186	chr2:96525823-96533187;chr2:96533330-96542186		chr2:96533188-96533329			100	83.13	100	82.76	100	86.27	100	100	100	100	100	100	100	100	100	100	100	100	100	100	88.1	100	100	100	100	100	100	100	100	100	94.19	100	100	100	100	100	100	91.95	100
N	cassette	ANKRD36B	chr2	-	chr2:98177324-98196924	chr2:98177324-98195368;chr2:98195507-98196924		chr2:98195369-98195506			100	100	90.16	70	77.14	100	NA	100	100	100	65.62	NA	100	100	100	62.96	64.15	82.14	83.33	NA	100	NA	100	100	100	100	100	100	57.89	100	81.25	87.8	100	NA	100	50	100	100	77.78
K	cassette	ANLN	chr7	+	chr7:36455494-36458852	chr7:36455494-36456688;chr7:36456800-36458852		chr7:36456689-36456799			NA	71.43	82.05	62.5	100	NA	NA	100	80.56	NA	85.71	NA	NA	100	100	NA	100	100	78.26	100	100	100	85.45	100	NA	100	85.71	87.8	100	100	100	100	100	100	82.73	66.67	82.76	80	72
K	cassette	AP1AR	chr4	+	chr4:113182019-113186164	chr4:113182019-113184143;chr4:113184243-113186164		chr4:113184144-113184242			NA	100	100	86.84	100	NA	NA	100	83.33	100	100	NA	100	100	100	NA	100	100	100	NA	100	100	100	100	100	100	100	81.48	100	100	100	100	NA	100	100	100	100	100	82.14
N	alternative_acceptor	AP1G2,G2AD	chr14	-	chr14:24032512-24032588;chr14:24031788-24032588;chr14:24031803-24032588	chr14:24032492-24032588		chr14:24031788-24031802;chr14:24031803-24032491;chr14:24032492-24032511	chr14:24031787-24031788;chr14:24031802-24031803;chr14:24032491-24032492		50	68.67	48.28	56.44	61.48	44.06	34.93	53.85	52.14	54.34	61.08	28.03	40	53.11	23.91	44.68	57.31	55.34	43.82	15	48.7	63.89	55.79	44.88	22.4	65	58.39	35.56	52.1	55.74	47.68	41.73	45.61	52.3	58.26	67.57	46.34	41.15	45.4
K	cassette	AP2B1	chr17	+	chr17:33984811-33998772	chr17:33984811-33997875;chr17:33997918-33998772		chr17:33997876-33997917			35	50.94	33.33	48.21	32.5	58.33	52.17	29.23	45.07	45.83	30.61	21.51	41.67	35.63	25.64	36.79	33.91	39.64	39.91	45.53	40.82	66.67	24.27	46.88	41.9	54.17	32.88	33.97	33.55	33.06	41.51	37.76	100	47.22	46.22	52.5	34.07	30.08	31.97
N	alternative_acceptor	API5	chr11	+	chr11:43357545-43363977;chr11:43357545-43363982	chr11:43357545-43360790		chr11:43360791-43363977;chr11:43363978-43363982	chr11:43363977-43363978;chr11:43363982-43363983		61.29	21.62	22.48	39.24	26.73	NA	11.54	34.62	25	23.96	26.88	28.33	21.15	27.47	19.79	21.9	29.25	23.85	30.68	13.33	13.27	34.33	20.34	22.86	15.79	30.65	26.6	14.71	29.23	23.53	18.69	28.05	34.62	38.24	20.93	35.29	29.47	33.72	22.34
K	alternative_acceptor	ARHGAP11A	chr15	+	chr15:32921964-32925263	chr15:32921964-32925179		chr15:32925180-32925263	chr15:32925263-32925264		NA	100	100	100	100	NA	100	100	100	100	100	NA	100	100	100	NA	100	100	100	100	100	100	100	100	NA	100	100	100	100	100	100	100	100	100	100	100	100	100	100
K	cassette	ARHGAP27	chr17	-	chr17:43481463-43481810	chr17:43481463-43481634;chr17:43481701-43481810		chr17:43481635-43481700			NA	51	41.38	40.2	54.05	41.67	38.4	33.33	40.71	100	36.19	40	54.44	44.57	54.55	45.07	34.31	53.7	51.92	34.15	59.68	52.83	57.5	55.56	57.81	36.79	46.15	30.61	61.36	58.43	56.79	40.43	47.62	68	47.37	28.42	39.44	38.04	40
K	cassette	ARID1B,FLJ00253	chr6	+	chr6:157256711-157405795	chr6:157256711-157357968;chr6:157358011-157405795		chr6:157357969-157358010			38.71	42.61	35.77	37.87	34.38	72.97	85.71	38.83	46.94	40.24	57.14	0	41.46	56	25.71	46.23	50.3	42.31	37.04	36.51	69.64	40.48	67.39	51.69	66.1	53.57	54.55	70.18	45.98	54.05	50.62	33.75	20	40	63.49	61.04	41.75	45.54	56.94
K	cassette	ARID1B,RP11-419L10.1	chr6	+	chr6:157495252-157502102	chr6:157495252-157495980;chr6:157496140-157502102		chr6:157495981-157496139			100	61	54.09	51.94	46.15	43.64	28.21	43.92	34.72	50	49.28	100	42.86	44.44	58.82	61.74	40.48	54.73	50.44	61.54	50.91	51.85	58.75	40	45.56	45.07	58.06	39.08	49.15	50.65	43.14	50	46.67	32.47	41.56	66.67	53.28	43.8	46.79
N	alternative_acceptor	ARMC8	chr3	+	chr3:138003369-138007889	chr3:138003369-138006473		chr3:138006474-138007889	chr3:138007889-138007890		19.35	18.52	19.75	18.87	17.7	38.89	29.31	22.22	17.39	9.3	16.07	NA	15	13.33	15.52	13.89	18.18	26.42	7.84	7.32	8.33	19.44	11.76	17.5	10.64	17.24	17.07	16.67	9.68	11.11	9.88	24.39	11.76	14.04	11.54	25.93	11.76	9.56	12.31
K	cassette	ARRB1	chr11	-	chr11:74980004-74983938	chr11:74980004-74982744;chr11:74982769-74983938		chr11:74982745-74982768			20.83	40.62	13.17	42.86	23.58	26.58	12.33	16.39	19.07	29.8	19.12	24.79	15.91	14.15	28.32	31.28	18.42	23.33	20.29	0	18.58	32.11	14.62	26.81	39.39	29.17	26.56	27.45	27.24	32.07	17.85	25.41	11.43	16.53	27	9.89	16.81	25	16.56
K	cassette	ARRB2	chr17	+	chr17:4614040-4619267	chr17:4614040-4618307;chr17:4618339-4619267		chr17:4618308-4618338			100	66.24	66.67	87.21	81.93	77.78	70.91	83.33	51.37	71.7	72.15	62.37	69.51	64.03	80	88.89	87.3	87.26	63.19	59.09	42.03	57.47	60.16	60.14	63.41	59.23	55.45	56.83	62.27	60.95	62.5	79.55	64.29	71.37	51.92	46.07	66.67	67.52	66.88
K	cassette	ASPH	chr8	-	chr8:62557192-62563608	chr8:62557192-62559308;chr8:62559438-62563608		chr8:62559309-62559437			100	56.31	92.44	90.72	72.31	68.42	100	100	80	93.48	82.42	100	100	73.08	86.84	62.5	84.13	92.37	69.71	100	77.46	80.6	81.82	89.04	100	71.83	50	73.4	64.81	78.26	86.4	82.58	80	73.53	89.52	65.85	76.19	83.17	81.82
K	cassette	ATF2	chr2	-	chr2:175945494-175957788	chr2:175945494-175957270;chr2:175957345-175957788		chr2:175957271-175957344			NA	6.25	7.69	33.33	15.62	NA	54.29	29.63	13.33	4.55	12.5	NA	20	11.36	22.22	23.08	28.07	18.75	17.74	0	2.94	15	2.3	16.22	27.78	3.57	5.26	27.03	2.56	9.09	10.64	12.77	8.33	18.75	8.7	28	14.29	20	17.65
N	alternative_acceptor	ATR	chr3	-	chr3:142169394-142171969;chr3:142168445-142171969	chr3:142169445-142171969		chr3:142168445-142169393;chr3:142169394-142169444	chr3:142168444-142168445;chr3:142169393-142169394		11.36	11.63	13.79	13.04	12.5	23.08	35.56	16.67	14.29	10.42	9.76	NA	15.15	25.64	13.04	13.89	20	12.82	6.25	5.71	8.33	7.14	16.13	10	17.74	NA	6.67	21.74	14.29	11.9	17.95	9.3	12.9	17.14	9.68	30	16.22	15.07	15.38
N	cassette	ATRX	chrX	-	chrX:76944418-76952064;chrX:76944421-76952064	chrX:76944418-76949312,chrX:76944421-76949312;chrX:76949427-76952064		chrX:76949313-76949426			NA	67.86	68.52	81.08	76.6	NA	NA	66.23	56.67	80.28	58.46	NA	61.67	64.15	82.05	61.4	69.44	72.28	66.18	100	50	100	82.81	81.67	60.87	100	100	55.26	48.89	65.12	68.6	66.67	100	NA	40.24	55.17	64.15	63.04	55.77
K	cassette	BAZ1A	chr14	-	chr14:35255208-35261980	chr14:35255208-35255331;chr14:35255428-35261980		chr14:35255332-35255427			73.73	100	74.17	100	86.39	86.21	72.66	76.6	71.28	78.12	73.17	100	79.17	63.5	85.52	80	45.68	72.41	88.17	69.86	74.29	91.21	72.58	80	59.26	100	80.57	77.4	70.64	68.87	70.14	72.07	100	100	56.52	86	78.91	79.69	77.05
K	alternative_acceptor	BCOR	chrX	-	chrX:39923104-39923588	chrX:39923206-39923588		chrX:39923104-39923205	chrX:39923103-39923104		27.78	14.29	42.5	38.71	31.43	NA	76.56	58.33	42.86	23.08	29.17	NA	36	27.27	17.86	26.67	37.21	52.5	30	40.62	33.33	NA	20	31.91	37.14	NA	36.36	46	37.93	33.33	28.57	36.84	18.18	20	29.33	4.17	31.82	40	54.17
K	cassette	BDTN,DTNB	chr2	-	chr2:25803696-25851039;chr2:25803696-25830104	chr2:25803696-25818954;chr2:25819110-25851039,chr2:25819110-25830104		chr2:25818955-25819109			NA	100	100	100	100	100	100	100	100	100	100	100	100	100	100	100	75	100	100	NA	100	100	100	100	100	100	100	100	100	100	100	100	100	100	100	100	100	100	80.65
K	alternative_last_exon	BPTF	chr17	+	chr17:65972075-65978367	chr17:65972075-65977551	chr17:65978368-65980493	chr17:65977552-65977876			33.33	41.41	45.19	35.9	40.3	25	18.37	41.98	50.75	46.71	38.71	56.72	49.44	39.13	36.89	45.76	33.33	39.39	40.62	46	51.52	35.29	55.74	42.42	41.86	40.96	35.65	44.59	38.89	47.06	45.45	45.22	47.78	46.27	42.38	49.28	42.97	35.38	43.33
N	cassette	BPTF	chr17	+	chr17:65871137-65887959;chr17:65871861-65887959	chr17:65871137-65882243,chr17:65871861-65882243;chr17:65882433-65887959		chr17:65882244-65882432			60	83.12	56.52	76.56	71.43	70.59	NA	62.2	57.14	67.74	81.13	100	70.59	82.93	100	77.78	59.76	61.76	73	40	72.22	100	57.81	67.74	75	100	100	65.85	65.67	69.84	64.52	64.77	100	56	65.75	47.06	76.12	69.23	74.14
K	coord_cassette	BPTF	chr17	+	chr17:65871137-65887959	chr17:65871137-65871671;chr17:65871861-65882243;chr17:65882433-65887959		chr17:65871672-65871860;chr17:65882244-65882432			42.86	75.93	36.17	70.59	56.86	NA	NA	38	51.61	77.05	72.22	100	76.6	82.5	100	54.84	61.64	55.17	64.91	37.5	74.36	100	41.38	56.25	68	100	100	51.72	65.62	76.74	67.31	53.73	100	42.11	73.02	6.25	63.64	58.21	59.46
K	cassette	BRCC3	chrX	+	chrX:154319115-154344331	chrX:154319115-154327589;chrX:154327665-154344331		chrX:154327590-154327664			NA	18.46	21.21	10.71	13.64	NA	NA	0	8.33	5.88	17.07	NA	0	5.88	31.82	23.08	9.52	0	40	0	15.79	9.09	28.12	15.38	17.39	12.9	NA	8.33	22.73	32	18.52	0	NA	22.73	6.56	40	8.33	17.65	8.11
K	cassette	BTBD3,KIAA0952	chr20	+	chr20:11899250-11900365	chr20:11899250-11899733;chr20:11899825-11900365		chr20:11899734-11899824			NA	NA	80	59.68	100	NA	100	45.16	44	76.47	NA	NA	62.86	72	62.5	48.28	50	47.22	65.52	NA	57.14	NA	NA	100	55.56	NA	NA	73.68	71.43	54.17	80	75.61	100	61.54	56.25	38.89	70.97	63.33	100
K	cassette	BZRAP1	chr17	-	chr17:56402364-56403653	chr17:56402364-56402894;chr17:56403075-56403653		chr17:56402895-56403074			100	73.27	NA	79.17	100	NA	54.55	100	100	NA	100	100	76.47	NA	100	NA	71.67	67.44	69.57	NA	NA	NA	62.5	84.85	75	56.9	31.25	NA	73.91	100	57.38	75.86	68.83	57.14	NA	59.81	69.57	76.92	66.67
K	cassette	C11orf30,EMSY	chr11	+	chr11:76164433-76169226	chr11:76164433-76165792;chr11:76165835-76169226		chr11:76165793-76165834			NA	23.53	51.52	47.37	13.04	NA	NA	54.55	28.89	31.91	37.14	NA	51.61	28.57	27.27	48.28	22.22	NA	33.33	14.81	36.67	0	57.89	43.48	46.67	0	30.77	14.29	29.73	18.75	46.67	36.84	NA	42.31	42.11	50	47.62	44.44	28.12
K	cassette	C12orf11	chr12	-	chr12:27067062-27068934	chr12:27067062-27067340;chr12:27067512-27068934		chr12:27067341-27067511			100	100	93.24	100	100	100	77.55	100	82	100	100	100	100	100	100	100	100	93.2	92.04	100	100	100	100	90.38	100	100	100	100	100	100	90.24	100	100	100	100	52.5	89.66	100	100
K	alternative_acceptor	C17orf45	chr17	+	chr17:16342729-16342973;chr17:16342729-16342894	chr17:16342729-16342841		chr17:16342842-16342894;chr17:16342895-16342973	chr17:16342894-16342895;chr17:16342973-16342974		50	63.85	42.57	54.02	48.45	50.86	42.55	53.23	75.71	31.88	38.97	NA	49.7	47.29	44.32	53.33	40	34.67	54.34	91.07	53.93	38.57	47.24	51.94	52.78	37.9	47.22	62.07	75.44	50.7	54.49	34.29	62.07	62.87	32.26	32.43	55	41.9	41.44
K	alternative_last_exon	C20orf43	chr20	+	chr20:55043823-55048356	chr20:55043823-55045655	chr20:55048357-55048451	chr20:55045656-55046003			12	3.81	5.32	4.31	6.67	6.45	11.03	4.29	6.84	5.41	3.88	2.78	5.26	4.26	2.88	7.14	10	5.56	3.4	2.5	3.49	4.26	5.17	4.4	6.9	2.34	8.7	2.86	6.06	5.26	5.56	3.66	14.29	10.91	5.49	13.79	8.51	2.86	7.89
K	cassette	C21orf18,SETD4	chr21	-	chr21:37429503-37431113	chr21:37429503-37429681;chr21:37429776-37431113		chr21:37429682-37429775			NA	0	9.09	0	0	0	5.56	NA	0	5.56	0	NA	11.76	0	0	5.88	12	14.81	0	NA	NA	NA	0	9.52	13.04	0	0	0	18.18	5.56	5.26	6.25	NA	0	7.14	7.14	3.12	0	0
N	coord_cassette	C21orf60,DONSON	chr21	-	chr21:34954362-34956895	chr21:34954362-34954470;chr21:34954553-34955793;chr21:34955973-34956895		chr21:34954471-34954552;chr21:34955794-34955972			100	100	100	100	100	NA	100	100	100	100	90.74	NA	100	100	100	NA	100	100	100	100	52.17	100	100	57.89	100	100	100	77.42	100	100	100	100	100	100	90	42.86	73.08	100	100
N	cassette	C21orf60,DONSON	chr21	-	chr21:34954362-34956895	chr21:34954362-34954470;chr21:34954553-34956895		chr21:34954471-34954552			100	100	100	100	100	NA	100	100	100	NA	85.29	100	NA	100	100	NA	100	100	100	NA	52.17	100	100	38.46	100	100	100	68.18	NA	NA	NA	NA	100	100	82.14	46.67	68.18	100	100
N	cassette	C21orf66,GCFC	chr21	-	chr21:34121010-34123429	chr21:34121010-34123227;chr21:34123344-34123429		chr21:34123228-34123343			82.54	100	91.96	100	100	100	100	100	93.75	100	89.19	100	84.62	83.33	100	91.67	91.43	100	85.42	100	88.89	100	100	91.67	93.98	100	100	100	80	84.75	83.84	100	100	100	100	74.07	90	87.97	89.74
K	alternative_acceptor	C3orf17	chr3	-	chr3:112730013-112731580	chr3:112730254-112731580		chr3:112730013-112730253	chr3:112730012-112730013		100	100	100	87.5	100	NA	100	100	100	100	100	NA	100	100	100	100	100	100	80.49	100	100	100	100	100	100	100	100	100	100	83.87	100	100	100	100	100	76	100	100	100
N	alternative_acceptor	C3orf23	chr3	+	chr3:44403011-44409023;chr3:44403011-44403911	chr3:44403011-44408947		chr3:44403912-44408947;chr3:44408948-44409023	chr3:44408947-44408948;chr3:44409023-44409024		NA	16.67	39.02	5.26	34.62	NA	NA	10.81	27.27	40.54	48.57	NA	11.11	8.33	15.38	NA	31.58	25	29.73	NA	16.67	NA	30.23	10	38.46	15.79	52.63	NA	15.38	15.79	16.67	17.39	NA	13.04	27.78	0	12.12	31.03	38.89
K	alternative_acceptor	C3orf63	chr3	-	chr3:56657595-56658506	chr3:56657872-56658506		chr3:56657595-56657871	chr3:56657594-56657595		100	87.18	91.73	100	94.57	100	100	100	100	100	91.67	100	100	94.12	84.11	92.42	88.24	100	100	100	92	100	100	92.31	86.84	100	100	90.36	100	100	88.33	100	100	100	90.42	74.51	93.26	90.57	93.07
K	alternative_acceptor	C3orf63	chr3	-	chr3:56667872-56672733	chr3:56667995-56672733		chr3:56667872-56667994	chr3:56667871-56667872		100	84.95	78.02	85.48	77.19	NA	NA	79.01	92.06	91.67	71.43	100	75	79.71	82.98	80.28	92.75	86.25	75.68	100	82.14	60	86.76	72.46	72.97	100	68	70.97	72.22	83.58	83.08	76.39	100	100	69.83	60.78	88.89	78.31	80.28
K	cassette	C3orf75	chr3	-	chr3:47545939-47552637	chr3:47545939-47551673;chr3:47551745-47552637		chr3:47551674-47551744			100	100	85.37	100	100	100	100	100	100	100	100	NA	100	100	100	100	100	100	100	100	100	100	100	100	100	100	100	88.1	100	100	100	100	100	100	100	100	85.29	100	100
N	cassette	C4orf29	chr4	+	chr4:128905579-128930074;chr4:128910977-128930074	chr4:128910977-128922870,chr4:128905579-128922870;chr4:128922916-128930074		chr4:128922871-128922915			NA	23.08	13.33	21.74	0	NA	0	25.71	9.3	25	6.98	NA	28	0	12.9	7.41	37.5	6.38	18.42	0	11.54	0	20	17.95	18.18	0	0	10.34	30.77	13.33	37.5	12.9	0	0	9.09	28.57	0	0	11.76
K	cassette	C5orf37	chr5	-	chr5:74970404-74981031	chr5:74970404-74973598;chr5:74973776-74981031		chr5:74973599-74973775			100	100	100	100	100	100	60.98	100	100	100	100	100	100	100	100	100	82.86	100	100	100	100	100	100	100	100	100	100	100	100	100	100	100	100	100	100	100	100	92	86.11
K	alternative_acceptor	C6orf89	chr6	+	chr6:36867410-36870055	chr6:36867410-36869996		chr6:36869997-36870055	chr6:36870055-36870056		100	100	100	100	100	NA	100	100	91.53	72.55	100	100	100	100	100	100	78.95	100	100	100	90.91	100	100	86	100	100	100	100	100	100	100	87.18	100	100	100	80.56	100	100	100
N	cassette	CAPN7	chr3	+	chr3:15282361-15283684	chr3:15282361-15282959;chr3:15283096-15283684		chr3:15282960-15283095			NA	55.77	75.68	60.71	56.52	NA	NA	100	74.29	69.39	60.98	NA	61.11	57.89	100	78.26	62.16	66.67	70.59	58.06	53.66	100	52.94	75	55	38.89	61.54	75	67.86	58.14	63.41	65	100	100	64.44	41.67	57.14	59.46	71.43
N	cassette	CARD10,MFNG	chr22	-	chr22:37876338-37881960;chr22:37876338-37881985;chr22:37876338-37881953	chr22:37876338-37876758;chr22:37876808-37881953,chr22:37876808-37881985,chr22:37876808-37881960		chr22:37876759-37876807			100	91.43	100	100	100	92.98	90.29	100	95.02	95.27	100	100	100	100	100	94.41	82.69	89.69	100	100	95.48	100	100	95.71	100	95.68	100	97.4	95	100	94.37	100	100	100	100	84	100	94.22	95.65
N	alternative_acceptor	CARD8,KIAA0955	chr19	-	chr19:48745902-48752779;chr19:48749639-48752779	chr19:48744321-48752779		chr19:48744321-48745901;chr19:48745902-48749638	chr19:48744320-48744321;chr19:48745901-48745902		71.43	58.14	52.38	78.12	68.48	90	86.96	56.25	60.44	57.32	65.17	61.22	54.32	52.48	73.81	70.87	70.15	45.74	71.08	78.79	59	67.74	55.26	77.78	54.55	82.69	56.25	81.36	74.26	65.35	70	54.81	63.77	79.75	60.92	48.48	64.44	76.85	58.33
K	alternative_acceptor	CASP8	chr2	+	chr2:202098836-202131209	chr2:202098836-202131183		chr2:202131184-202131209	chr2:202131209-202131210		NA	100	76	100	77.27	NA	100	100	100	100	100	100	100	100	100	NA	100	100	100	NA	100	100	NA	NA	NA	100	NA	NA	NA	NA	100	100	100	65.22	100	NA	100	83.78	100
K	cassette	CBWD1	chr9	-	chr9:175785-178815	chr9:175785-177722;chr9:177821-178815		chr9:177723-177820			15.28	17.44	26.83	12.5	19.35	26.15	23.33	19.53	18.26	38.33	17.78	100	23.76	18.68	11.96	17.5	29.3	22.67	11.59	34.21	21.83	20.65	14.55	26.4	37.23	7.53	17.42	19.42	27.56	26.19	22.71	19.69	20.62	20	19.83	27.12	21.98	22.18	25.19
K	cassette	CBWD1,CBWD2	chr2	+	chr2:114195600-114198927	chr2:114195600-114196596;chr2:114196695-114198927		chr2:114196597-114196694			19.05	33.78	32.61	26.67	23.53	25	19.67	25	18.52	52.54	19.75	NA	27.59	30	17.7	13.51	33.73	29.73	10.32	45.95	26.39	27.08	12.96	31.51	46.34	6.1	12.5	22.13	40	36.36	27.59	31.67	20.45	20.9	21.13	30.56	27	24.4	36.36
N	alternative_acceptor	CBX6	chr22	-	chr22:39263153-39267484	chr22:39263207-39267484		chr22:39263153-39263206	chr22:39263152-39263153		NA	100	NA	100	NA	100	100	NA	87.93	100	100	NA	84.62	NA	NA	84.85	100	100	100	100	100	NA	100	89.87	84.21	100	100	100	100	90.2	100	NA	100	100	100	86.11	100	100	100
K	cassette	CCDC111	chr4	+	chr4:185580592-185587070	chr4:185580592-185582927;chr4:185583058-185587070		chr4:185582928-185583057			NA	85.11	100	100	100	100	NA	100	77.27	100	100	100	100	100	100	NA	100	89.13	100	100	100	100	100	100	100	NA	100	100	100	100	100	81.08	100	100	100	73.68	82.5	100	100
N	cassette	CCDC18	chr1	+	chr1:93649053-93651901	chr1:93649053-93649534;chr1:93649704-93651901		chr1:93649535-93649703			100	100	100	100	100	NA	NA	100	100	100	100	NA	100	100	100	100	83.78	100	100	NA	77.27	NA	100	100	NA	NA	100	100	100	100	100	100	100	NA	100	64.29	100	100	100
N	alternative_donor	CCDC53	chr12	-	chr12:102411584-102419751	chr12:102411584-102413054		chr12:102413055-102419751	chr12:102419751-102419752		100	100	100	100	100	NA	NA	NA	100	100	100	100	100	100	NA	100	100	100	100	NA	100	100	100	100	NA	NA	100	NA	100	100	100	100	100	100	100	52.94	100	100	100
N	alternative_acceptor	CCDC76	chr1	+	chr1:100606071-100606400;chr1:100606071-100606420;chr1:100606071-100606407	chr1:100606071-100606522		chr1:100606401-100606407;chr1:100606408-100606420;chr1:100606421-100606522	chr1:100606407-100606408;chr1:100606420-100606421;chr1:100606522-100606523		NA	27.59	29.41	37.5	0	NA	NA	0	0	20	0	NA	0	0	0	21.21	25.71	43.24	40.54	NA	0	0	0	46.43	NA	NA	0	56.25	33.33	0	0	29.63	NA	NA	NA	69.57	40.62	24.32	33.33
K	cassette	CCNH	chr5	-	chr5:86697590-86703792	chr5:86697590-86700660;chr5:86700825-86703792		chr5:86700661-86700824			100	100	100	100	100	100	100	100	100	100	100	100	100	94.83	100	100	89.43	100	100	100	100	100	100	100	100	100	100	100	100	100	87.69	100	100	100	100	100	94.62	92.91	100
K	cassette	CD300LF,NKIR	chr17	-	chr17:72691999-72694507;chr17:72691999-72699173	chr17:72691999-72692333;chr17:72692357-72694507,chr17:72692357-72699173		chr17:72692334-72692356			NA	100	80.65	100	80.43	69.7	24.39	80	76.76	100	80	100	56	69.23	77.78	83.02	37.74	100	100	100	75.37	100	79.09	79.37	72.5	87.13	100	79.66	82.96	86.43	65.66	70.59	100	NA	100	43.59	76.81	65.22	77.11
N	coord_cassette	CD53	chr1	+	chr1:111437024-111441745	chr1:111437024-111439274;chr1:111439356-111440430;chr1:111440515-111441745		chr1:111439275-111439355;chr1:111440431-111440514			100	100	97.44	87.44	94.42	87.42	61.21	91.52	97.1	100	100	100	100	100	100	97.48	93.23	94.19	97.87	100	98.38	100	100	92.86	94.78	96.41	100	95.52	100	99.02	100	100	100	95.92	100	83.09	97.23	94.69	96.22
N	cassette	CD53	chr1	+	chr1:111435156-111441745;chr1:111439356-111441745;chr1:111437024-111441745;chr1:111437678-111441745	chr1:111439356-111440430,chr1:111437024-111440430,chr1:111435156-111440430,chr1:111437678-111440430;chr1:111440515-111441745		chr1:111440431-111440514			100	96.32	92.81	75.48	92.49	65.45	46.68	87.54	93.47	97.7	95.92	100	92.38	95.79	95.69	94.49	93.97	90.05	94.71	95.29	95.78	100	96.77	85.84	91.09	92.45	100	91.46	95.92	96.92	93.41	95.83	100	93.72	96.46	67.8	93.4	88.85	92.68
K	cassette	CDC27	chr17	-	chr17:45247409-45258927	chr17:45247409-45249282;chr17:45249431-45258927		chr17:45249283-45249430			NA	100	100	100	100	NA	53.33	100	100	100	78	100	100	100	100	100	89.23	100	100	100	89.47	100	100	84.31	82.14	100	100	81.08	88	100	93.75	100	100	74.58	100	86.79	100	90.91	87.27
N	alternative_acceptor	CDV3	chr3	+	chr3:133305567-133306002;chr3:133305567-133307196;chr3:133305567-133306005	chr3:133305567-133306739		chr3:133306003-133306005;chr3:133306006-133306739;chr3:133306740-133307196	chr3:133306005-133306006;chr3:133306739-133306740;chr3:133307196-133307197		13.86	33.17	29.24	44.93	31.19	39.77	63.27	35.9	29.57	26.17	26.5	37.33	40.74	30.36	24.47	28.25	40	33.53	36.81	30.91	33.64	24.51	37.5	40.74	32.99	35.16	24.82	43.28	23.13	25.65	33.75	34.08	16.28	55.12	34.91	20	31.83	37.67	33.43
K	alternative_acceptor	CELSR3,SLC26A6	chr3	-	chr3:48670518-48670683	chr3:48670559-48670683		chr3:48670518-48670558	chr3:48670517-48670518		NA	0	NA	NA	18.75	NA	11.29	NA	11.63	NA	0	NA	12.5	6.9	0	0	0	NA	3.85	9.09	6.67	16.67	8	5.26	0	0	10.42	5.36	11.69	13.16	3.92	NA	NA	29.41	11.76	12	0	16.67	17.86
N	alternative_acceptor	CENPO	chr2	+	chr2:25037363-25038466	chr2:25037363-25038365		chr2:25038366-25038466	chr2:25038466-25038467		NA	100	80	76.32	100	60	53.85	100	100	100	100	NA	100	100	100	NA	100	100	100	100	100	100	100	86.84	100	100	100	76.67	100	100	100	100	100	100	85.71	71.43	100	100	100
N	cassette	CEP110	chr9	+	chr9:123852684-123858699	chr9:123852684-123857165;chr9:123857297-123858699		chr9:123857166-123857296			100	85.53	92.17	100	89.39	NA	100	100	100	100	100	100	100	100	100	77.5	100	100	91.07	100	100	100	85.22	100	100	100	100	100	100	85.71	77.08	100	100	100	100	77.14	100	89.47	100
N	alternative_donor	CEP170	chr1	-	chr1:243289437-243289914	chr1:243289437-243289679		chr1:243289680-243289914	chr1:243289914-243289915		100	100	98.14	100	100	100	100	100	92	100	100	100	100	100	100	100	100	100	100	100	100	100	100	100	100	100	100	100	100	100	100	100	100	100	100	100	100	100	100
K	intron_retention	CEP170	chr1	-	chr1:243289437-243289914				chr1:243289436-243289437;chr1:243289914-243289915		100	100	97.65	100	100	100	100	100	89.66	100	100	100	100	100	100	100	100	100	100	100	100	100	100	100	100	100	100	100	100	100	100	100	100	100	100	100	100	100	100
K	alternative_acceptor	CEP170	chr1	-	chr1:243319650-243327585	chr1:243319758-243327585		chr1:243319650-243319757	chr1:243319649-243319650		100	85.71	80.6	73.17	79.63	NA	72.22	100	92.31	100	81.25	100	84.09	90.8	80	79.12	88.31	74.24	80.43	100	90.91	100	75	73.44	100	100	74.42	100	84.75	85.71	89.53	83.51	100	83.33	78.95	51.35	86.96	80	88.61
K	cassette	CEP192,KIAA1569	chr18	+	chr18:13069856-13072753	chr18:13069856-13071037;chr18:13071212-13072753		chr18:13071038-13071211			100	100	91.01	82.14	100	100	72	100	100	100	100	100	100	83.75	100	100	100	100	85.71	100	100	100	100	100	100	100	86.15	100	100	100	100	100	100	100	100	100	100	100	100
K	alternative_acceptor	CHCHD7	chr8	+	chr8:57127227-57128991	chr8:57127227-57128947		chr8:57128948-57128991	chr8:57128991-57128992		21.05	50	23.73	31.58	39.39	21.21	10	16.22	22.22	29.41	25.71	0	29.17	29.03	42.03	16.13	16.95	17.39	24.68	38.46	28.57	45	50	29.55	26.53	36.27	38.46	26.87	23.53	26.09	27.59	7.69	0	16	18.84	10.71	16.95	19.18	32
K	cassette	CHEK2,Chk2	chr22	-	chr22:29095926-29105993	chr22:29095926-29099492;chr22:29099555-29105993		chr22:29099493-29099554			100	100	100	80.77	86.44	NA	100	100	100	100	100	NA	100	100	85.51	100	100	100	100	100	NA	100	74.29	100	82.86	100	81.25	100	100	100	100	100	100	NA	100	NA	82.76	82.93	78.38
N	cassette	CHPF2	chr7	+	chr7:150932715-150934459;chr7:150932699-150934459	chr7:150932699-150933493,chr7:150932715-150933493;chr7:150933677-150934459		chr7:150933494-150933676			84.72	100	88.14	73.49	82.69	69.09	43.45	100	78.21	88.89	91.25	100	100	93.9	100	73.85	78.05	82.43	91.41	100	94.05	100	100	86.84	87.34	81.71	100	87.3	93.27	100	86.84	78.87	100	100	100	73.21	88.33	83.17	88.42
K	cassette	CHRAC1	chr8	+	chr8:141521746-141525224	chr8:141521746-141524467;chr8:141524595-141525224		chr8:141524468-141524594			100	100	100	93.02	100	100	100	100	100	100	100	100	87.5	100	100	100	91.35	94.33	93.83	100	100	100	100	100	100	100	92.45	93.08	100	100	90.23	100	100	91.57	100	90.74	100	93.68	100
K	alternative_last_exon	CHURC1,FNTB	chr14	+	chr14:65392799-65397517,chr14:65392799-65407196;chr14:65392799-65410016;chr14:65392799-65470966	chr14:65392799-65398855	chr14:65410017-65411309;chr14:65470967-65471031	chr14:65398856-65401913			93.02	93.89	92.92	86.44	92.68	88.24	61.11	89	85.29	97.1	91.09	95.93	86.57	90.91	94.87	89.53	86.11	93.75	89.29	88.46	94.07	92.75	91.59	82.93	96.67	93.6	86.73	89.39	93.58	79.44	91.67	89.26	85.71	91.38	95.71	75	87.5	93.1	94.06
N	alternative_acceptor	CKAP5	chr11	-	chr11:46842800-46867770	chr11:46842820-46867770		chr11:46842800-46842819	chr11:46842799-46842800		100	100	100	73.33	100	NA	NA	100	100	100	80	NA	NA	100	100	100	100	100	100	100	NA	100	100	100	NA	100	100	100	100	NA	100	100	100	NA	100	52.63	100	100	100
N	cassette	CNOT10	chr3	+	chr3:32804356-32806173	chr3:32804356-32805946;chr3:32805983-32806173		chr3:32805947-32805982			100	100	88.89	100	100	100	100	100	100	100	100	100	100	100	100	100	100	100	100	100	100	100	100	100	100	100	77.78	100	100	100	80	100	100	100	100	75.86	100	100	89.13
K	alternative_acceptor	COPS2	chr15	-	chr15:49429635-49431724	chr15:49429656-49431724		chr15:49429635-49429655	chr15:49429634-49429635		17.07	19.13	22	16.09	20	33.33	17.91	27.41	34.69	30	26.88	NA	34.21	21.31	23.02	27.27	28.21	22.78	38.1	28.95	18.64	18.75	33.33	27.59	21.31	32.08	27.78	22.12	33.9	23.26	29.31	31.67	100	22.22	30.13	13.64	24.64	23.64	30
K	alternative_acceptor	CPSF3L	chr1	-	chr1:1254814-1255835	chr1:1254905-1255835		chr1:1254814-1254904	chr1:1254813-1254814		100	100	100	100	100	100	91.06	89.23	95	100	87.72	100	89.29	100	100	100	84.78	84.62	91.96	100	89.89	100	100	94.89	93.58	100	100	94.07	100	94.51	94.74	100	100	91.98	100	83.58	100	95.56	92.86
N	alternative_acceptor	CRYZL1	chr21	-	chr21:34971592-34974539;chr21:34973641-34974539	chr21:34971555-34974539		chr21:34971555-34971591;chr21:34971592-34973640	chr21:34971554-34971555;chr21:34971591-34971592		72.73	55.74	68.42	48.15	69.09	69.7	82.14	90	65.52	76.92	87.5	NA	83.02	70.27	76	66.67	70	71.58	76.12	97.44	78.38	60	67.39	80.88	84	68.18	54.17	85.45	72	70.37	89.47	78.87	88.68	78.26	82.76	89.19	61.9	67.53	73.21
N	alternative_acceptor	CTNNB1	chr3	+	chr3:41280846-41281312;chr3:41280846-41281150	chr3:41280846-41281309		chr3:41281151-41281309;chr3:41281310-41281312	chr3:41281309-41281310;chr3:41281312-41281313		11.37	25.33	18.01	14.78	28.4	1.01	13.28	18.57	25.35	28.57	31.11	1.15	19.3	30.07	33.15	25.93	21.62	10.57	20.54	34.78	23.53	39.68	14.94	18.75	14.49	35.98	34.17	19.23	13.43	28.99	15.56	21.05	NA	22.68	24.79	3.23	13.33	12	16.81
N	cassette	CTSC	chr11	-	chr11:88045723-88068104;chr11:88059612-88068104	chr11:88045723-88061279,chr11:88059612-88061279;chr11:88061365-88068104		chr11:88061280-88061364			41.57	20.09	20.68	25.81	32.26	42.62	34.55	30.77	18.65	42.48	18.63	53.49	26.83	24.38	39.1	20.62	33.48	32.67	30.12	22.6	18.41	26.53	21.45	22.31	35.14	30.38	32.19	20.83	22.83	19.5	23.4	20.96	54.16	19.85	18.3	9.58	32.57	30.84	27.46
K	alternative_acceptor	CWF19L1	chr10	-	chr10:102020786-102021735	chr10:102020802-102021735		chr10:102020786-102020801	chr10:102020785-102020786		NA	53.57	100	50	100	NA	61.9	100	100	100	65.38	NA	100	72.22	100	57.89	55.26	100	75	100	75.76	NA	51.28	75	100	100	57.14	79.17	100	80	63.33	70	NA	100	60.87	58.82	71.88	70	100
K	cassette	DAP3	chr1	+	chr1:155697530-155698998	chr1:155697530-155698832;chr1:155698914-155698998		chr1:155698833-155698913			100	90.38	95.98	100	100	100	95.68	100	94.79	100	95.68	100	100	100	95.74	100	100	100	93.94	100	100	100	100	100	94.68	100	100	94.51	90.28	94.79	94.5	100	100	100	100	86.32	95.03	95.4	100
K	cassette	DCLRE1C	chr10	-	chr10:14977564-14981808	chr10:14977564-14978536;chr10:14978593-14981808		chr10:14978537-14978592			100	100	78.95	100	100	100	100	100	100	100	79.55	100	81.48	100	100	100	53.57	81.82	83.33	100	82.35	100	100	100	100	100	75	100	100	100	100	77.5	NA	100	100	73.91	100	80.7	100
N	alternative_acceptor	DDHD2	chr8	+	chr8:38117666-38118081;chr8:38117666-38119055	chr8:38117666-38118117		chr8:38118082-38118117;chr8:38118118-38119055	chr8:38118117-38118118;chr8:38119055-38119056		97.37	97.06	88.17	98.21	98.36	96.67	100	97.78	96.43	96.77	97.56	NA	82.98	97.44	96.67	83.64	78.57	90.48	87.3	97.44	97.96	96.77	96.3	83.58	96.97	96.15	96.55	97.78	80.95	96.43	82.93	98.18	96.15	97.44	97.78	73.33	98.11	90.91	97.5
N	alternative_acceptor	DDX11	chr12	+	chr12:31227026-31231396	chr12:31227026-31231323		chr12:31231324-31231396	chr12:31231396-31231397		100	100	82.93	100	100	84.62	73.53	100	100	100	100	100	100	100	100	100	78.72	100	80	100	100	100	100	100	100	100	100	100	100	100	100	100	85.29	100	100	81.4	100	93.67	100
N	alternative_acceptor	DDX26B	chrX	+	chrX:134680395-134680697	chrX:134680395-134680626		chrX:134680627-134680697	chrX:134680697-134680698		NA	100	100	100	100	NA	100	100	100	100	100	NA	100	100	100	100	100	100	100	100	100	NA	100	100	100	NA	100	82.76	100	100	100	100	100	100	100	65.38	80	100	100
N	cassette	DDX50	chr10	+	chr10:70679738-70694554	chr10:70679738-70693954;chr10:70694117-70694554		chr10:70693955-70694116			100	100	100	90.38	100	100	68.29	100	100	100	100	100	100	100	100	100	100	100	100	100	100	100	100	100	100	100	100	93.33	100	100	100	100	100	100	100	100	100	100	100
K	cassette	DENND4C	chr9	+	chr9:19369986-19372034	chr9:19369986-19371753;chr9:19371819-19372034		chr9:19371754-19371818			100	100	100	100	100	100	37.5	100	100	100	81.63	NA	100	100	100	100	100	77.97	81.82	NA	79.31	NA	100	100	NA	100	NA	NA	73.68	100	100	100	100	100	100	64.29	100	80	75
K	cassette	DIAPH2	chrX	+	chrX:96013258-96136577	chrX:96013258-96018098;chrX:96018120-96136577		chrX:96018099-96018119			100	100	100	100	100	100	77.42	100	83.08	100	76.67	100	75	77.42	100	100	86.36	80.88	88.73	NA	79.63	62.79	80.3	100	100	100	71.11	87.14	87.8	77.78	88.64	83.33	100	100	82.35	100	84.78	100	100
N	alternative_acceptor	dJ1198O21.1	chr22	+	chr22:31368159-31368909	chr22:31368159-31368840		chr22:31368841-31368909	chr22:31368909-31368910		100	100	89.47	82.19	87.5	100	100	66.67	93.81	100	100	NA	100	100	100	89.91	91.74	78.87	92.11	100	100	100	100	80.25	83.87	100	100	77.94	100	100	100	88.31	100	100	100	74.32	83.08	84.38	87.72
K	cassette	DNAJC5,FLJ00118	chr20	+	chr20:62562376-62562817	chr20:62562376-62562461;chr20:62562536-62562817		chr20:62562462-62562535			43.48	18.75	28.57	8.82	27.78	0	11.11	23.81	22.94	28	32.14	0	22.73	20	11.76	20.75	50.98	31.25	32.88	21.21	24.75	11.11	26.97	35	13.04	20	21.88	22.37	24.59	27.46	26.67	21.21	20	43.82	24.24	36.73	33.33	35.94	30.26
K	cassette	DNM1L	chr12	+	chr12:32890096-32892997;chr12:32890096-32891197	chr12:32890096-32890798;chr12:32890877-32891197,chr12:32890877-32892997		chr12:32890799-32890876			17.24	30	17.59	30.16	20.31	26.09	37.5	19.77	29.63	23.19	18.81	13.46	31.43	27.78	16.67	32.43	33.8	28.92	21.24	27.27	24.05	26.32	28.07	31.88	15.69	21.54	20.83	29.67	25	44.44	20.63	34.78	NA	45.45	16.3	14.81	27.63	23.6	32.31
K	alternative_acceptor	DNMT1	chr19	-	chr19:10291206-10291453	chr19:10291246-10291453		chr19:10291206-10291245	chr19:10291205-10291206		100	100	100	100	100	100	71.43	100	100	100	93.71	100	100	100	91.45	87.72	100	100	100	79.17	92.11	100	92.71	91.23	100	100	83.69	100	89.89	100	93.18	100	100	85.57	100	72.97	86.24	92.41	88.89
K	cassette	DNMT3B	chr20	+	chr20:31372666-31375035	chr20:31372666-31374307;chr20:31374434-31375035		chr20:31374308-31374433			NA	NA	NA	66.67	NA	NA	NA	100	100	100	NA	NA	72.22	NA	NA	100	63.89	NA	100	100	100	NA	NA	100	NA	NA	100	NA	100	NA	89.13	86.49	100	100	NA	65	100	100	NA
N	alternative_acceptor	DOCK10	chr2	-	chr2:225717808-225719679	chr2:225717840-225719679		chr2:225717808-225717839	chr2:225717807-225717808		NA	100	100	100	100	NA	NA	NA	100	100	100	100	100	100	100	NA	100	100	100	100	100	100	100	100	100	100	100	100	100	100	100	100	100	NA	100	100	100	100	100
N	alternative_acceptor	DOCK5	chr8	+	chr8:25126402-25126609;chr8:25126402-25132901;chr8:25126402-25132070	chr8:25126402-25128305		chr8:25126610-25128305;chr8:25128306-25132070;chr8:25132071-25132901	chr8:25128305-25128306;chr8:25132070-25132071;chr8:25132901-25132902		15.79	41.46	14.06	20	19.23	11.11	25	32.14	21.24	11.56	14.13	16.03	NA	27.36	19.51	26.19	29.8	28.57	11.45	8.7	22.02	18	15.38	9.62	10	NA	13.64	22.03	10.83	25.47	26.58	15.79	11.76	12.24	11.11	NA	14.63	18.6	13.91
N	cassette	DOCK5	chr8	+	chr8:25224487-25226086	chr8:25224487-25225707;chr8:25225767-25226086		chr8:25225708-25225766			100	100	100	NA	100	NA	100	68	77.27	100	100	NA	NA	100	100	100	72.22	82.69	100	NA	86	100	100	100	100	NA	100	83.67	78.12	100	87.31	86.67	100	89.23	77.14	NA	100	100	91.53
N	cassette	DOPEY1	chr6	+	chr6:83863340-83863898	chr6:83863340-83863612;chr6:83863763-83863898		chr6:83863613-83863762			100	100	100	100	100	NA	100	100	100	100	100	100	100	100	100	100	100	100	100	NA	100	100	100	100	NA	NA	100	100	100	100	100	100	NA	100	100	76.19	100	80.65	100
K	cassette	DPH5	chr1	-	chr1:101456185-101460665;chr1:101456188-101460665	chr1:101456185-101458192,chr1:101456188-101458192;chr1:101458297-101460665		chr1:101458193-101458296			100	79.07	100	80	82.56	100	92.86	79.71	100	87.4	100	NA	100	100	86.71	100	100	100	88.68	100	80.49	100	100	100	88.57	72.22	100	87.5	75	100	100	87.14	100	100	72.73	68	90.12	88.18	82.05
K	cassette	DYRK4	chr12	+	chr12:4714253-4719320	chr12:4714253-4716492;chr12:4716554-4719320		chr12:4716493-4716553			NA	22.73	61.54	34.48	46.67	38.46	22.86	100	38.46	42.86	50	NA	33.33	37.5	41.46	NA	64.71	25.81	100	10	NA	43.75	44.44	52.38	50	40	NA	30.3	43.75	30	23.53	NA	30.43	44.83	42.86	64.71	50	56.67	42.42
N	cassette	EFCAB2	chr1	+	chr1:245133746-245222687;chr1:245133746-245180543	chr1:245133746-245165422;chr1:245165535-245180543,chr1:245165535-245222687		chr1:245165423-245165534			NA	17.39	10.34	11.11	50	30.77	NA	26.47	36	NA	42.11	100	50	37.5	20	36	NA	27.08	21.05	20	NA	11.76	100	25	33.33	NA	41.94	31.71	32	NA	26.92	36.59	29.69	31.82	100	5.88	NA	32.69	29.17
K	cassette	EIF4A2	chr3	+	chr3:186502486-186503671	chr3:186502486-186502750;chr3:186502891-186503671		chr3:186502751-186502890			58.46	64.64	71.38	59.81	55.89	50.15	43.11	63.78	79.94	78.01	75.48	84.73	74.72	73.84	79.64	79.52	67.4	71.1	78.65	77.36	78.78	66.67	68.6	71.57	82.63	71.46	73.57	68.03	78.8	80.28	79.59	70.15	58.1	71.57	77.3	63.11	72.09	73.08	78.77
K	cassette	EIF4A2	chr3	+	chr3:186505672-186506913	chr3:186505672-186506098;chr3:186506206-186506913		chr3:186506099-186506205			29.81	20.36	30.95	34.84	38.63	54.87	62.75	40.24	35.74	16.65	36.04	17.44	39.57	35.36	23.39	32.41	62.69	29.43	33.21	48.97	35.8	31.77	31.68	35.46	34.81	26.05	22.52	41.35	36.18	29.84	25.83	34.96	47.87	58.54	24.07	49.13	39.63	46.76	39.63
K	alternative_acceptor	ELF2	chr4	-	chr4:139993158-139994607	chr4:139993194-139994607		chr4:139993158-139993193	chr4:139993157-139993158		25.71	47.78	24.14	25.19	26.09	7.89	13.24	25.24	40	27.12	36.14	0	27.12	35.96	26.32	36.62	21.88	25	32.81	50	33.72	29.55	28.36	29.73	26.77	12.07	22.97	13.59	34.33	24.44	57.81	27.63	25.58	20.93	21.67	6.98	24.32	21.88	20.83
K	cassette	ELK1,Elk1	chrX	-	chrX:47500875-47509821	chrX:47500875-47509319;chrX:47509426-47509821		chrX:47509320-47509425			NA	64.71	50	50	NA	35.29	79.31	100	100	NA	42.86	NA	50	40	20	57.14	45	48	33.33	NA	55.17	NA	35.71	48	42.86	69.23	58.82	52.63	53.33	33.33	61.54	31.58	NA	40.48	NA	26.67	47.62	54.29	50
N	cassette	ELMO2	chr20	-	chr20:45023172-45035186;chr20:45023143-45035186	chr20:45023172-45027335,chr20:45023143-45027335;chr20:45027411-45035186		chr20:45027336-45027410			NA	40.48	47.73	16.67	100	NA	NA	NA	77.78	55.56	60.78	100	40.74	51.43	62.96	39.13	64.52	52.94	66.67	NA	51.02	46.43	60	67.5	44.83	100	38.89	56.25	47.92	63.24	75	100	100	69.57	63.77	NA	52.17	33.33	61.76
N	cassette	EXOSC2	chr9	+	chr9:133573015-133574715	chr9:133573015-133573548;chr9:133573639-133574715		chr9:133573549-133573638			100	100	87.69	100	100	100	100	70.18	81.13	100	100	NA	80.36	100	88.1	78.38	80.56	84.62	88.46	100	100	100	100	89.06	84	76.09	87.93	89.86	100	100	88.89	83.72	100	100	100	71.74	100	86.24	86.44
K	cassette	EXOSC3	chr9	-	chr9:37780878-37783910	chr9:37780878-37781982;chr9:37782135-37783910		chr9:37781983-37782134			100	88.41	88.57	100	82.81	50	52.94	100	100	100	100	100	100	100	100	100	100	100	89.83	100	86.89	100	100	90	81.08	100	100	87.5	100	100	100	100	100	100	81.71	75	100	90.62	87.04
N	alternative_acceptor	EZH1	chr17	-	chr17:40854980-40855757	chr17:40855044-40855757		chr17:40854980-40855043	chr17:40854979-40854980		NA	25	34.88	51.72	63.33	NA	67.39	100	37.93	21.43	40.91	8.45	60.87	41.03	NA	45.83	73.33	51.72	45.24	NA	26.53	NA	52.38	48.39	37.5	37.5	47.37	34.78	57.5	37.1	41.67	40.62	100	39.39	38.1	22.73	61.54	54.55	47.22
K	cassette	EZH2	chr7	-	chr7:148515210-148516687	chr7:148515210-148516069;chr7:148516152-148516687		chr7:148516070-148516151			NA	70.37	15.87	76.92	29.09	22.73	34.25	24.14	25.49	15.38	35.85	NA	16.67	38.1	14.29	60.71	32.61	56.41	18.64	16.67	10.34	NA	23.33	14.86	0	21.74	29.79	21.57	28.12	41.18	20	33.33	15	28.89	7.14	60	24.64	30.38	22.22
N	alternative_acceptor	FAM111A	chr11	+	chr11:58913330-58916176;chr11:58913330-58916308	chr11:58913330-58916269		chr11:58916177-58916269;chr11:58916270-58916308	chr11:58916269-58916270;chr11:58916308-58916309		19.05	37.41	21.15	15.49	37.68	NA	16.67	40.82	30.93	43.86	44.51	NA	27.45	40	40	40	22.81	25	45.31	20	35.11	10.91	33.33	30.25	26.09	32	42.15	23.33	37.31	38.71	35.63	46.88	21.13	29.76	42.17	20.37	34.21	35.58	35.21
N	cassette	FAM193A,RES4-22D	chr4	+	chr4:2674100-2692424	chr4:2674100-2691232;chr4:2691432-2692424		chr4:2691233-2691431			100	100	100	86.15	100	100	64.86	100	100	90.59	100	100	100	100	100	92.54	100	88.78	92.42	100	100	100	100	100	90.77	100	100	83.87	89.71	92.54	100	100	100	100	100	80	100	100	85.33
K	cassette	FAM193B,KIAA1931	chr5	-	chr5:176958523-176959443	chr5:176958523-176958953;chr5:176959133-176959443		chr5:176958954-176959132			60.67	70.45	55.56	61.36	74.19	54.55	57.08	58.33	50	73.68	71.79	100	63.64	55	70.83	68.57	57.63	66.07	64.15	NA	62.07	50	100	60.34	70.18	35.71	100	55	57.14	53.7	40.48	48.57	52.63	56.88	76.92	54	64.44	45.45	54.9
N	cassette	FAM60A	chr12	-	chr12:31451159-31476877;chr12:31451159-31478957	chr12:31451159-31457915;chr12:31458058-31478957,chr12:31458058-31476877		chr12:31457916-31458057			100	72.41	60.36	83.61	68.75	100	49.09	76.04	46.67	33.82	29.09	100	61.9	52.38	53.49	53.06	66.67	54.17	37.35	65.22	35.29	45.83	100	67.74	62.86	52.08	NA	86.84	33.33	31.03	48.75	63.93	100	37.5	37.5	100	57.41	47.06	58.82
N	cassette	FCGR2A	chr1	+	chr1:161479865-161483684	chr1:161479865-161480623;chr1:161480747-161483684		chr1:161480624-161480746			73.77	90.35	82.98	76.92	89.42	100	89.36	100	88.61	100	87.43	100	86.75	89.42	100	75	100	NA	83.02	74.65	87.66	100	82.25	100	84.46	87.84	84.48	93.17	93.39	92.29	90.45	100	80.15	87.33	76.6	71.71	83.95	80.28	89.51
N	cassette	FGD3	chr9	+	chr9:95780498-95782598	chr9:95780498-95782112;chr9:95782144-95782598		chr9:95782113-95782143			84.15	84.62	88.52	67.57	100	60	50	100	86.29	100	89.42	100	78.12	93.92	100	100	79.17	87.66	86.32	100	100	100	100	90.1	90.83	79.74	100	83.82	100	90	90.09	83.87	100	89.11	89.42	77.01	75.9	87.06	100
N	cassette	FGFR1OP	chr6	+	chr6:167416736-167417751	chr6:167416736-167417210;chr6:167417300-167417751		chr6:167417211-167417299			100	100	88.64	100	100	100	NA	100	76.92	100	100	NA	100	100	100	75	100	100	86.79	100	100	100	100	100	82.76	NA	100	70.97	100	100	100	100	100	82.26	100	60	82.93	67.61	100
K	cassette	FIP1L1,PDGFRA	chr4	+	chr4:54244091-54245391	chr4:54244091-54245239;chr4:54245285-54245391		chr4:54245240-54245284			0	40	45.45	56.76	38.71	48.15	69.39	49.06	52.63	100	42.86	NA	46.67	25.81	52.94	50	61.4	34.15	47.83	40.74	30.43	NA	100	42.11	26.83	43.59	37.04	33.33	41.67	35	46.43	69.7	45	34.88	39.39	37.5	35	36.59	32.65
K	cassette	FLT3	chr13	-	chr13:28599081-28601224	chr13:28599081-28599420;chr13:28599553-28601224		chr13:28599421-28599552			5.69	13.34	10.51	18.94	18.45	16.91	36.46	18.18	24.19	12.14	13.78	14.01	19.15	10.81	13.56	16.47	18.75	15.36	13.11	6.63	12.15	19.01	11.36	20.38	14.02	4.12	18.14	16.46	12.62	7.74	9.09	12.26	27.68	9.52	11.08	28.75	19.46	11.33	15.44
N	cassette	FLT3	chr13	-	chr13:28623675-28624231;chr13:28623599-28624231	chr13:28623599-28623771,chr13:28623675-28623771;chr13:28623912-28624231		chr13:28623772-28623911			100	100	98.82	96.53	100	95.58	90.45	100	95.95	98.74	100	100	100	100	100	97.44	93.65	98.15	97.96	100	100	100	100	98.75	100	100	100	98.15	96.11	100	100	100	100	100	100	84.51	100	97.89	100
K	cassette	FXR1	chr3	+	chr3:180688147-180693909	chr3:180688147-180693100;chr3:180693193-180693909		chr3:180693101-180693192			39.7	31.43	36.17	33.57	35.03	27.18	17.91	33.06	23.86	33.17	50.68	47.69	33.06	38.03	37.05	48.57	30.53	37.1	32.43	42.67	29.91	40.7	33.14	40	47.28	25.81	34.38	31.17	43.1	39.08	29.25	29.19	36.55	24.11	39.94	50.5	42.61	38.17	31.52
N	mutually_exclusive	GALNT7	chr4	+	chr4:174216678-174219265,chr4:174219449-174223197	chr4:174216678-174218945,chr4:174219129-174223197	chr4:174219266-174219448	chr4:174218946-174219128			40	45.68	40.5	43.66	40.35	NA	36.36	27.03	32.43	34.97	27.85	20	36.36	40.85	27.97	34.18	25.81	39.64	28.69	25	25	15.38	38.33	30.56	30	16	17.95	34.38	31.88	37.5	25.64	30.63	40	33.33	35.37	57.41	29.69	28.4	31.25
N	cassette	GATAD2A	chr19	+	chr19:19516829-19576148;chr19:19496948-19576153;chr19:19496948-19576148;chr19:19516829-19576153;chr19:19538802-19576148	chr19:19538802-19546939,chr19:19516829-19546939,chr19:19496948-19546939;chr19:19547029-19576153,chr19:19547029-19576148		chr19:19546940-19547028			NA	100	27.91	42.86	33.33	20.69	29.91	63.16	23.26	37.04	57.89	NA	24.32	NA	31.58	29.55	30.43	34.48	39.13	20	30.77	NA	61.11	32.79	40	15.09	35.71	40.35	47.37	40.91	43.9	35.48	NA	22.97	54.55	11.11	17.31	25.45	40.91
N	alternative_acceptor	GLI4	chr8	+	chr8:144351691-144356873;chr8:144351691-144354565	chr8:144351691-144356889		chr8:144354566-144356873;chr8:144356874-144356889	chr8:144356873-144356874;chr8:144356889-144356890		NA	0	0	0	NA	0	14.47	NA	0	0	0	NA	0	NA	0	0	0	0	0	NA	0	0	NA	0	0	NA	NA	0	0	0	0	0	NA	0	0	14.29	0	0	0
N	alternative_last_exon	GNAS	chr20	+	chr20:57470740-57478582;chr20:57470740-57478585;chr20:57470740-57475003	chr20:57470740-57473995	chr20:57478586-57478640;chr20:57475004-57475463	chr20:57473996-57474040			15.7	14.68	9.24	16.64	9.4	17.97	17.54	8.64	11.52	9.06	11.52	9.98	17.18	8.35	14.52	16.17	13.15	9.97	11.12	14.04	12.31	19.13	14.63	13.52	12.92	15	9.6	14.68	11.87	11.43	14.78	9.35	13.11	11.99	8.37	29.91	7.77	11.2	11.5
K	cassette	GPBP1	chr5	+	chr5:56531860-56542126	chr5:56531860-56532939;chr5:56533000-56542126		chr5:56532940-56532999			27.85	19.27	28.15	19.8	20.39	10	9.64	33.33	17.02	30.1	24	NA	17.65	16.82	46.3	69.23	23.53	27.59	32.98	26.67	20	14.63	27.59	33.33	31.08	27.45	26.36	27.69	25.32	23.61	22.22	22.31	0	32.5	17.27	38	28.12	21.55	26.26
N	alternative_acceptor	GPBP1	chr5	+	chr5:56543043-56545235;chr5:56543043-56545283	chr5:56543043-56545280		chr5:56545236-56545280;chr5:56545281-56545283	chr5:56545280-56545281;chr5:56545283-56545284		14.56	0.83	8.53	24.14	16.51	1.75	11.3	10.81	1.75	0.88	0.98	1.19	8.06	0.88	12.2	1.92	1.28	13.49	0.96	1.96	1.92	1.12	1.2	14.04	17.14	0.85	14.95	13.04	6.33	1.56	7.27	1	1.35	15.94	8.97	25.49	7.61	6.12	7.61
K	cassette	GTF2I	chr7	+	chr7:74131271-74143123	chr7:74131271-74133197;chr7:74133261-74143123		chr7:74133198-74133260			13.85	24.14	40.77	31.95	33.33	43.18	66.27	36.4	23.91	32.47	33.17	3.77	43.33	33.8	33.09	33.06	29.91	39.83	32.34	20.75	29.68	24.53	33.59	27.96	19.11	26.71	25	44.52	24.46	29.81	35.16	32.39	30.26	34.82	42.93	43.51	26.7	32.76	31.43
N	cassette	GUSB	chr7	-	chr7:65439692-65441001	chr7:65439692-65439905;chr7:65440059-65441001		chr7:65439906-65440058			66.98	88.64	61.19	66	77.14	72.16	87.05	81.98	83.44	60	71.11	38.82	74.51	70.5	57.56	60	83.84	70	70.22	73.56	77.56	74.17	78.17	73.84	67.52	73.01	73.91	69.13	66.49	75.72	67.74	70.93	71.43	68.54	79.29	38.96	62.5	68.51	67.49
N	cassette	H2AFY	chr5	-	chr5:134681748-134688635;chr5:134681748-134696186	chr5:134681748-134686512;chr5:134686604-134696186,chr5:134686604-134688635		chr5:134686513-134686603			35.42	21.7	13.46	23.06	17.97	25.22	38	12.73	30.45	22.12	19.02	18.79	19.97	25.61	9.97	14.48	23.5	24.25	16.4	18.92	25.96	31.69	20.33	18.3	32.58	21.56	21.8	20.38	28.12	40.58	17.39	15.75	14.24	19.94	36.38	7.09	19.78	22.84	18.44
N	cassette	HDAC10	chr22	-	chr22:50687181-50687531;chr22:50687181-50687756	chr22:50687181-50687259;chr22:50687289-50687756,chr22:50687289-50687531		chr22:50687260-50687288			100	100	100	100	100	85.71	88.74	100	100	100	86.05	100	100	100	100	68.33	88.37	100	100	100	100	100	100	100	85.56	100	100	91.95	100	100	100	100	100	95.5	100	79.41	100	100	100
N	alternative_acceptor	HERC1	chr15	-	chr15:63967293-63970043	chr15:63967317-63970043		chr15:63967293-63967316	chr15:63967292-63967293		NA	26.67	15.22	50	NA	NA	NA	0	33.33	17.65	21.95	NA	17.95	13.64	0	16.67	26.92	31.25	35.48	0	12	0	15.62	26.47	0	16.67	6.67	17.86	10.64	7.69	27.27	22.22	0	NA	0	65.38	NA	18.92	27.91
K	cassette	HIATL1	chr9	+	chr9:97216353-97220603	chr9:97216353-97218521;chr9:97218620-97220603		chr9:97218522-97218619			100	91.11	84.62	100	100	NA	100	81.08	90.3	100	100	100	100	91.78	100	87.18	86.67	100	100	100	91.75	100	82.61	87.93	100	100	86.75	91.82	90.77	100	85.9	100	100	85.25	100	80.49	80.3	83.7	93.18
K	cassette	HISPPD1,KIAA0433	chr5	+	chr5:102520446-102526542	chr5:102520446-102522020;chr5:102522141-102526542		chr5:102522021-102522140			16.33	33.33	23.78	26.6	23.21	2.27	25	16.39	36.76	29.14	20.49	1.15	37.04	27.78	20.83	29.49	38.39	16.43	43.59	20.99	27.37	15.79	19.35	32.37	20	31.82	25.35	31.03	31.52	28.09	20.27	27.08	27.78	34.18	30.63	38.18	25.98	26.47	22.31
N	alternative_acceptor	HKMT1069,WDR77	chr1	-	chr1:111984012-111984646	chr1:111984227-111984646		chr1:111984012-111984226	chr1:111984011-111984012		32.61	21.57	33.91	39.22	31.88	30	45.45	31.67	18.75	25	19.05	16.13	29.17	32.31	7.29	42.11	32.65	31.25	26.13	1.89	27.59	13.73	27.5	35.05	27.85	16.05	24.53	26.97	36.11	35.37	25.64	26.56	26.42	43.59	25	39.47	37.11	29.66	37.86
N	cassette	HLA-F	chr6	+	chr6:29693341-29694659;chr6:29693341-29705898	chr6:29693341-29693787;chr6:29693821-29705898,chr6:29693821-29694659		chr6:29693788-29693820			100	100	NA	100	NA	100	100	NA	100	100	100	100	65.71	100	100	100	86.67	100	100	100	100	100	100	100	100	100	100	100	100	100	89.83	NA	NA	100	100	70	NA	100	100
K	alternative_last_exon	HMFN1876,LA16c-360B4.1,LMF1	chr16	-	chr16:932154-943006;chr16:929738-943006	chr16:931506-943006	chr16:929570-929737	chr16:931419-931505			NA	20	38.89	15.38	15.38	29.17	30	NA	22.22	64.71	28.57	NA	13.64	50	NA	22.22	30.61	24.24	18.97	NA	NA	NA	NA	22.58	28.12	NA	NA	11.11	37.5	25	7.14	5.88	25	20	NA	9.09	11.11	14.55	28
K	cassette	HMGCR	chr5	+	chr5:74650523-74651189	chr5:74650523-74650880;chr5:74651040-74651189		chr5:74650881-74651039			NA	69.09	78.95	28.57	100	NA	40.74	77.27	50	100	100	NA	72.41	69.23	63.41	100	57.14	NA	70.77	100	61.54	NA	100	79.31	73.68	100	100	46.67	67.44	84.85	70.37	65.79	100	85.37	100	37.5	69.7	63.33	71.05
N	cassette	HNRNPM	chr19	+	chr19:8539129-8550486	chr19:8539129-8548041;chr19:8548096-8550486		chr19:8548042-8548095			91.43	87.36	90.04	88.46	87.39	86.74	91.73	82.76	79.22	81.75	89.33	100	87.86	85.64	80.64	88.57	72.58	87.32	79.58	83.21	82.88	88.41	87.44	85.34	85.86	82.2	86.84	80.63	77.05	88	83.12	88.11	79.44	75.64	87.23	71.22	82.16	88.7	85.56
K	cassette	HPS1	chr10	-	chr10:100193849-100195391	chr10:100193849-100195028;chr10:100195172-100195391		chr10:100195029-100195171			65.12	82.65	90	85.53	86.67	90.57	69.58	88.3	87.62	82.26	82.3	100	88.1	95.41	82.8	55.46	78.64	71.43	73.1	86.11	83.33	100	77.78	87.7	88.61	87.43	83.7	87.67	89.66	83.78	84.95	87.85	82.46	86.45	100	66.15	69.33	82.01	84.87
K	alternative_acceptor	IBTK,KIAA1417	chr6	-	chr6:82906119-82909857	chr6:82906164-82909857		chr6:82906119-82906163	chr6:82906118-82906119		100	100	93.26	100	100	NA	NA	100	100	100	100	NA	80.65	100	100	100	100	100	87.5	100	100	100	100	100	100	100	100	100	100	84.91	100	100	100	100	100	72.73	100	91.38	100
K	coord_cassette	IFI16	chr1	+	chr1:159002482-159021468	chr1:159002482-159015086;chr1:159015255-159019221;chr1:159019390-159021468		chr1:159015087-159015254;chr1:159019222-159019389			100	74.27	81.73	90	76.11	100	94.16	100	66.09	70.5	82.86	100	82.35	84.34	70.04	82.69	71.92	83.86	71.17	100	76.92	72.13	72	93.79	79.41	81.14	72.22	81.48	74.75	80.77	81.25	81.82	100	82.73	84.4	68.59	73.21	82.59	84.19
K	cassette	IKBKE	chr1	+	chr1:206644589-206647673	chr1:206644589-206646538;chr1:206646658-206647673		chr1:206646539-206646657			100	100	100	NA	100	100	90.16	100	91.67	100	100	100	100	100	100	100	100	100	100	NA	100	100	100	87.69	100	100	100	100	86.96	100	78.95	100	100	100	100	79.41	100	100	100
K	cassette	IL18	chr11	-	chr11:112020930-112025697	chr11:112020930-112024314;chr11:112024327-112025697		chr11:112024315-112024326			100	100	100	100	100	100	100	100	100	100	100	100	100	100	100	93.42	100	100	91.72	100	100	100	100	95.58	100	100	100	100	100	100	100	100	92.86	100	100	82.72	100	96.54	100
K	alternative_acceptor	IMMT	chr2	-	chr2:86398433-86400772;chr2:86398436-86400772	chr2:86398469-86400772		chr2:86398433-86398435;chr2:86398436-86398468	chr2:86398432-86398433;chr2:86398435-86398436		36.11	29.87	28.57	51.16	43.14	54.55	43.1	30.26	26.39	38.78	36.62	100	45.45	25.45	33.04	25	21.74	30.51	27.55	36	26.56	30.3	40.62	24.56	30	32.29	45	32.81	33.93	26.09	36.96	37.31	NA	46.67	36.36	26.19	29.03	39.8	35.59
N	cassette	IQCB1,OK/SW-cl.85	chr3	-	chr3:121545028-121547707	chr3:121545028-121547316;chr3:121547480-121547707		chr3:121547317-121547479			100	92.65	95.9	100	100	81.48	90.32	100	91.38	100	90.62	100	87.8	100	100	100	87.34	100	90	100	100	100	100	100	100	100	100	100	100	88.37	88.57	100	100	77.59	100	82.14	100	92	100
K	alternative_acceptor	IRF5	chr7	+	chr7:128587111-128587331	chr7:128587111-128587283		chr7:128587284-128587331	chr7:128587331-128587332		58.33	45.45	30.16	55.56	37.78	23.53	38.16	31.43	44.52	54.39	45.45	30.38	44.44	51.43	47.62	54.05	45.45	55.29	62.96	17.74	43.9	41.18	43.08	22.34	28.32	48.65	55.41	30.3	48.15	37.5	46.15	32.2	42.31	60	44.9	27.78	44.12	46.34	51.9
K	cassette	ITGB3BP,NRIF3	chr1	-	chr1:63912528-63919588	chr1:63912528-63913235;chr1:63913286-63919588		chr1:63913236-63913285			0	47.62	7.69	50	22.58	38.1	46.88	18.75	19.05	8.82	30.77	NA	14.29	15.79	8.57	NA	41.67	10.34	0	0	11.76	21.74	0	28.57	30	0	0	53.33	0	NA	22.22	9.09	0	0	32.14	45.45	20	21.43	5.88
K	cassette	JMJD1C	chr10	-	chr10:64977092-65024410	chr10:64977092-64979637;chr10:64979744-65024410		chr10:64979638-64979743			NA	59.76	67.65	60.4	59.38	NA	26.67	61.43	51.04	46.9	46.67	100	61.02	65.45	60.56	71.13	63.53	72.73	68.89	100	56	35.29	54.29	64.15	40	100	63.83	56.52	57.89	52.87	65.75	57.53	100	100	55.56	45.16	59.32	63.27	58.62
K	alternative_acceptor	JMJD1C,KIAA1380	chr10	-	chr10:64975378-64976966	chr10:64975457-64976966		chr10:64975378-64975456	chr10:64975377-64975378		NA	100	94.89	100	100	100	100	100	100	100	100	100	100	100	100	100	100	100	100	100	100	100	100	100	100	100	100	100	100	100	100	100	100	100	100	100	100	100	100
K	cassette	KARS	chr16	-	chr16:75675622-75681475	chr16:75675622-75678180;chr16:75678361-75681475		chr16:75678181-75678360			25.93	25	47.37	26.15	40.91	30	44.83	32.79	100	61.7	20	NA	48.84	32.5	38.37	32.61	59.42	31.31	31.08	50	47.92	40.62	31.37	41.67	46.67	14.85	45.83	40.91	39.22	41.94	46.67	38.16	35	30	33.33	20.59	52.17	36.71	37.14
K	cassette	KDM4B	chr19	+	chr19:5110830-5119663	chr19:5110830-5119128;chr19:5119231-5119663		chr19:5119129-5119230			NA	50	57.69	57.58	100	64.29	18.52	37.5	56	53.62	100	NA	41.38	61.54	81.63	37.5	26.47	40.91	41.18	100	34	15.38	40.62	22.58	27.03	100	40	29.79	45.45	46.67	34.48	41.86	60	50	37.5	21.05	59.38	51.61	54.55
K	cassette	KDM6A,UTX	chrX	+	chrX:44918712-44920568;chrX:44918712-44919853	chrX:44918712-44919266;chrX:44919402-44919853,chrX:44919402-44920568		chrX:44919267-44919401			NA	75	63.04	20.48	100	15	0	38.24	50.94	72.5	100	NA	33.33	67.74	100	69.44	38.78	46.67	52.31	71.43	48.57	70.37	51.61	46.67	53.85	NA	100	27.59	60.71	53.52	54.24	52.83	NA	48.15	48.39	37.04	57.69	62.03	42.47
N	alternative_acceptor	KIAA0182	chr16	+	chr16:85696700-85696991	chr16:85696700-85696949		chr16:85696950-85696991	chr16:85696991-85696992		100	100	100	100	100	100	100	100	100	100	100	100	100	100	100	100	100	100	100	100	100	100	100	100	100	100	100	100	90.62	100	100	100	100	100	100	84.31	100	100	100
N	cassette	KIAA0319L,KIAA1837	chr1	-	chr1:35944814-36019950	chr1:35944814-35972212;chr1:35972737-36019950		chr1:35972213-35972736			100	100	100	100	100	100	100	100	100	100	100	100	100	100	100	100	94.79	100	100	100	94.85	100	100	94.95	100	100	100	100	95.05	100	100	100	80.82	100	100	100	100	100	100
N	cassette	KIAA0393	chr15	-	chr15:23283154-23285704;chr15:23283417-23285704	chr15:23283417-23285445,chr15:23283154-23285445;chr15:23285601-23285704		chr15:23285446-23285600			7.69	23.26	24.56	20	15.64	9.8	15.79	18.07	25.41	24.11	22.68	10.49	22.4	16.75	14.78	21.97	39.47	18.29	39.75	9.3	17.28	9.52	34.29	56.38	18.04	NA	19.82	22.08	24.11	24.62	17.62	23.13	44.68	35.83	18.6	50	22.18	21.89	27.03
K	cassette	KIAA0460,RPRD2	chr1	+	chr1:150413500-150415706	chr1:150413500-150414356;chr1:150414435-150415706		chr1:150414357-150414434			11.76	64.71	50.72	59.09	60	NA	38.46	70.59	58.93	52.94	61.36	NA	62.86	64.29	50	48.84	74.14	57.81	60.34	51.35	65.91	69.64	53.01	53.85	60.87	66.67	57.14	56.36	43.86	62.5	51.43	51.79	57.58	100	80	82.61	52.54	57.14	67.27
K	cassette	KIAA0494	chr1	-	chr1:47152543-47155258	chr1:47152543-47154024;chr1:47154217-47155258		chr1:47154025-47154216			25	60.14	37.12	68.09	37.8	NA	10	38.16	25	61.54	29.45	11.9	50	41.67	57.89	68.69	54.55	55.91	22.22	51.22	28.79	60.87	34.75	43.88	59.68	39.06	48.15	34.57	30.43	38.21	26.02	46.15	30	28.57	50.44	18.87	29.27	40.74	26.37
N	cassette	KIAA0922	chr4	+	chr4:154507532-154510041	chr4:154507532-154508893;chr4:154508964-154510041		chr4:154508894-154508963			NA	100	100	77.5	100	NA	100	100	100	100	100	100	100	100	100	100	100	100	100	100	100	100	100	100	100	100	100	100	100	100	100	100	100	100	100	72.41	100	100	100
N	alternative_acceptor	KIAA1033	chr12	+	chr12:105558086-105558450	chr12:105558086-105558418		chr12:105558419-105558450	chr12:105558450-105558451		100	100	100	100	100	100	100	100	100	100	100	100	100	100	100	100	100	100	100	100	100	100	100	100	100	100	100	90.74	100	100	100	100	100	100	100	100	100	100	100
K	alternative_acceptor	KIAA1172,SFRS15	chr21	-	chr21:33057488-33057710	chr21:33057554-33057710		chr21:33057488-33057553	chr21:33057487-33057488		46	56.9	55.56	51.28	63.04	75	62.67	73.44	51.76	60.71	49.23	100	63.41	52.63	61.4	51.22	65.22	48.15	45.57	76.92	62.71	51.61	51.56	64.06	67.44	59.65	64.29	66.25	58.33	52.73	61.9	54.72	32.39	44.44	70	52.78	59.38	57.83	60.29
K	alternative_acceptor	KIAA1308,RALGDS	chr9	-	chr9:135985073-135985682	chr9:135985109-135985682		chr9:135985073-135985108	chr9:135985072-135985073		59.26	55.77	39.13	43.86	50	30.43	19.43	38.36	51.28	36	55.26	22.99	43.68	37.21	47.17	37.97	56.99	40.85	47.15	33.33	43.88	100	54.05	37.62	56.41	50	27.27	31.25	45.57	51.52	43.36	30.56	53.66	42.86	56	49.23	36.25	40.98	41.43
K	cassette	KIAA1491,UBAP2	chr9	-	chr9:33998863-34017047	chr9:33998863-34011624;chr9:34011663-34017047		chr9:34011625-34011662			0	0	0	0	0	0	NA	0	4.88	0	0	NA	8	0	0	0	6.67	7.81	0	0	4	0	0	4.26	0	0	20	0	12.82	0	6.38	6	0	0	0	0	0	1.49	0
N	cassette	KIAA1565,NIN	chr14	-	chr14:51230683-51233497	chr14:51230683-51233024;chr14:51233115-51233497		chr14:51233025-51233114			100	81.32	91.43	84.21	100	NA	100	90.67	77.78	100	92.31	100	100	100	100	100	85.15	86.84	91.6	100	94.05	100	90.57	87.65	100	83.33	80.46	100	89.55	100	81.71	91.25	100	100	81.58	71.7	100	94.57	87.38
N	cassette	KIAA1632	chr18	-	chr18:43496548-43503233;chr18:43497785-43503233	chr18:43497785-43502306,chr18:43496548-43502306;chr18:43502567-43503233		chr18:43502307-43502566			NA	100	100	100	100	NA	NA	100	100	100	100	100	100	82.86	100	100	100	100	100	NA	100	NA	100	81.82	100	NA	100	100	100	100	100	100	100	100	100	100	100	85	100
N	cassette	KIAA1648,LOC284900	chr22	+	chr22:28315534-28331138	chr22:28315534-28318005;chr22:28318167-28331138		chr22:28318006-28318166			100	100	77.78	100	100	100	100	100	100	100	100	100	100	100	100	34.21	100	100	100	NA	100	100	100	100	NA	100	100	100	100	70.59	62.07	100	100	100	100	66.67	100	100	70
N	cassette	KIAA1783,MYO15B	chr17	+	chr17:73602103-73606246	chr17:73602103-73603013;chr17:73603085-73606246		chr17:73603014-73603084			53.7	64	46.15	56.41	81.82	77.14	40.1	50	41.82	100	43.42	42.11	67.2	74.24	39.53	74.29	13.38	77.87	51.47	60	24.44	45.83	29.17	36.36	84.72	28	40	26.6	44.12	41.24	20	65.91	32.14	28.11	67.65	19.05	45.73	52.54	36.44
N	alternative_acceptor	KLRAQ1	chr2	+	chr2:48688372-48692075	chr2:48688372-48689334		chr2:48689335-48692075	chr2:48692075-48692076		34.92	20.43	17.86	17.31	26.74	15	37.5	18.28	24.36	26.15	24.51	100	22.22	23.97	17.39	28.57	26.13	20.25	23.19	12.82	14	25.37	17.27	20.69	26.47	17.05	34.88	11.9	11.96	18.1	14.1	24	40	21.15	20	12.31	15.31	23.68	13.1
K	cassette	LARP4	chr12	+	chr12:50835427-50848096	chr12:50835427-50847242;chr12:50847456-50848096		chr12:50847243-50847455			NA	100	100	100	100	NA	100	100	100	85.92	100	100	100	100	100	100	84.44	100	100	100	100	100	100	87.8	100	100	100	80	100	82.86	83.67	100	100	100	100	84.38	100	100	100
N	cassette	LEPROT	chr1	+	chr1:65891062-65897485	chr1:65891062-65895544;chr1:65895732-65897485		chr1:65895545-65895731			100	100	90.09	94.68	100	100	84	100	100	100	100	100	100	92.92	100	100	100	91.86	100	100	100	100	100	94.55	100	100	100	96.03	94.29	100	93.7	100	100	93.71	100	90.2	100	100	100
K	alternative_last_exon	LEPROTL1	chr8	+	chr8:29962003-29962249,chr8:29962003-29989491;chr8:29962003-29994787	chr8:29962003-29963261	chr8:29994788-29995222	chr8:29963262-29965586			96.1	92.05	93.15	70.65	96.67	71.74	67.35	88.57	87.06	95.73	94.37	87.06	89.71	83.65	93.7	73.38	82.31	94.31	87.6	84.38	82.95	85.9	93.66	85.71	60.81	59.89	93.68	88.46	78.63	73.68	96.22	92.94	89.83	76.64	91.59	48.08	86.45	84.21	90.24
N	cassette	LETMD1	chr12	+	chr12:51442969-51449617;chr12:51442969-51449926	chr12:51442969-51447594;chr12:51447644-51449617,chr12:51447644-51449926		chr12:51447595-51447643			100	100	100	75	100	62.5	81.58	100	100	100	100	NA	100	100	100	NA	100	85.29	100	NA	100	NA	NA	100	100	100	100	100	100	100	100	100	NA	59.09	100	NA	100	80	100
K	cassette	LIAS	chr4	+	chr4:39462583-39465144	chr4:39462583-39463815;chr4:39463910-39465144		chr4:39463816-39463909			NA	100	100	100	100	100	NA	100	73.68	100	100	NA	NA	100	100	NA	100	100	73.33	NA	100	100	100	100	100	100	100	100	100	NA	100	100	100	100	100	100	100	86.84	100
K	cassette	LIG1	chr19	-	chr19:48664765-48668806	chr19:48664765-48665518;chr19:48665609-48668806		chr19:48665519-48665608			100	100	100	87.8	100	100	100	100	100	100	100	NA	100	100	100	100	100	100	100	100	100	100	100	93.06	100	100	100	90.41	100	100	100	80.65	100	100	100	86.21	100	91.67	100
N	alternative_acceptor	LOC339047	chr16	+	chr16:16485954-16486432;chr16:16485954-16487312	chr16:16485954-16486449		chr16:16486433-16486449;chr16:16486450-16487312	chr16:16486449-16486450;chr16:16487312-16487313		42.03	53.9	43.91	27.27	56.85	21.6	29.2	46.84	51.16	51.47	56.04	44.96	44.98	49.2	48.23	47.43	27.99	37.25	45.77	33	51.06	43.69	56.8	36.67	39.34	35.21	60.45	30.6	51.38	50.92	33.25	44.63	46.8	41.39	58.53	22.26	53.55	41.21	38.47
K	cassette	LOC339047	chr16	+	chr16:16442590-16443948	chr16:16442590-16443085;chr16:16443156-16443948		chr16:16443086-16443155			21.28	27.81	19.24	13.42	31.79	11.11	19.76	28.3	31.14	29.29	29.82	29.76	16.67	28.99	30.52	32.02	15.49	15.72	29.72	20.59	25.35	16.31	37.7	21.55	27.82	16.25	33.58	16.18	31.23	27.49	13.54	25.73	27.94	23.46	31.58	8.06	28.34	19.22	20.32
K	cassette	LOC339047	chr16	-	chr16:18452446-18453804	chr16:18452446-18453238;chr16:18453309-18453804		chr16:18453239-18453308			21.5	28.19	19.72	13.42	31.79	11.48	19.91	28.44	31.33	30.04	30.36	27.16	16.83	29.34	30.84	32.99	15.49	16.04	29.81	21.08	26.06	16.43	38.02	21.57	28.18	16.88	33.82	16.37	31.34	27.81	13.83	26.21	28.34	23.82	32.74	8.1	28.57	19.58	20.42
K	cassette	LOC339047	chr16	+	chr16:16427742-16434162	chr16:16427742-16429908;chr16:16429995-16434162		chr16:16429909-16429994			33.85	17.2	25.16	12.3	25.91	12.01	12.82	22.87	30.13	35.66	28.26	4.11	25.12	19.66	36.94	47.8	20.64	21.49	35.93	28.12	24.42	12.06	27.05	36.97	36.9	10.59	30.13	26.1	32.56	40.67	19.18	21.74	25.69	32.74	17.1	50.64	30.88	32.24	31.09
K	alternative_acceptor	LOC653390	chr16	+	chr16:29107583-29108513	chr16:29107583-29108452		chr16:29108453-29108513	chr16:29108513-29108514		100	84.54	76.87	88.71	87.6	100	85.59	79.17	84.54	85.9	83.65	100	84.13	88.44	76.71	88.14	83	84.38	93.68	100	89.71	100	79.86	81.25	87.69	100	81.33	76.92	87.18	85.9	89.66	87.83	78.82	100	85.87	62.5	79.09	86.78	85.26
N	cassette	LOC728190	chr10	-	chr10:89086430-89096542	chr10:89086430-89090648;chr10:89090854-89096542		chr10:89090649-89090853			33.33	32.69	43.84	48.72	61.54	43.75	45.45	62.07	46.15	47.56	52.38	100	46.51	49.02	39.68	32.53	44.93	38.71	44	33.33	44.12	33.33	38.1	32.61	47.06	38.46	40	43.9	48.65	41.03	43.33	52.24	44.44	27.69	33.33	13.04	34.48	36.05	37.97
K	cassette	LONP,LONP2	chr16	+	chr16:48286277-48292528	chr16:48286277-48290520;chr16:48290653-48292528		chr16:48290521-48290652			100	84.34	100	83.93	100	100	NA	100	100	100	100	100	100	100	100	89.29	93.75	100	100	100	89.8	100	100	100	100	100	100	92.21	91.67	100	95.37	100	100	100	100	82.98	100	100	89.77
N	cassette	LRRC37A	chr17	+	chr17:44383676-44407815;chr17:44400394-44407815	chr17:44400394-44405757,chr17:44383676-44405757;chr17:44405877-44407815		chr17:44405758-44405876			100	91.84	89.26	81.52	100	100	100	100	100	100	100	100	100	100	100	100	100	100	100	100	100	100	100	100	100	100	100	100	100	100	100	83.33	100	100	100	86.11	100	100	93.33
N	coord_cassette	LRRFIP2	chr3	-	chr3:37138152-37170553	chr3:37138152-37162982;chr3:37163028-37163125;chr3:37163183-37170553		chr3:37162983-37163027;chr3:37163126-37163182			0	8.96	2.63	4.88	0	NA	6.25	0	0	0	2.88	NA	2.38	0	0	5.56	14.63	1.67	1.3	0	4.08	0	0	3.23	3.45	3.23	1.47	6.67	5.56	8.33	9.23	3.64	0	0	2.33	17.95	0	2.7	1.67
K	cassette	MAP3K3	chr17	+	chr17:61710163-61723393	chr17:61710163-61712068;chr17:61712162-61723393		chr17:61712069-61712161			NA	21.99	24.42	34.88	28.81	38.1	64.84	35.14	27.08	25	31.19	16.33	32.81	41.25	24.24	17.39	24.71	37.04	27.12	12.5	36.67	27.72	30.89	31.82	28.57	25.13	19.05	39.85	35.14	28.42	24.21	34.62	16.67	29.09	32.43	42.86	33.33	28.36	33.33
K	cassette	MAP3K7	chr6	-	chr6:91246121-91256976	chr6:91246121-91254270;chr6:91254352-91256976		chr6:91254271-91254351			NA	16.33	19.05	6.06	13.04	NA	4	7.14	12.28	10.53	19.35	NA	6.9	21.74	5	15.22	7.55	4.88	30.43	30	13.04	6.25	15.62	8.16	0	37.04	29.63	8.11	27.27	25	22	21.88	NA	5	4.55	32.35	14.29	15.94	3.7
N	alternative_acceptor	MARK3	chr14	+	chr14:103941548-103946773	chr14:103941548-103946723		chr14:103946724-103946773	chr14:103946773-103946774		100	100	100	100	100	100	96.27	100	93.7	100	88.66	100	100	100	100	85.11	84.21	91.49	92.62	100	100	100	100	90	90.08	100	100	100	92.97	93.48	94.07	100	100	100	100	87.36	93.16	94.15	94.74
N	alternative_acceptor	MARK3	chr14	+	chr14:103933529-103934369;chr14:103933529-103934422	chr14:103933529-103934417		chr14:103934370-103934417;chr14:103934418-103934422	chr14:103934417-103934418;chr14:103934422-103934423		1.27	18.06	25.61	13.46	10.53	3.45	14.86	1.19	22.55	22	23.21	NA	20.37	15.71	19.12	15.91	39	1.82	29.82	20	19.4	1.96	1.75	25	20	1.49	1.61	29.29	22.22	20.55	15.48	20	3.45	1.32	1.79	28.81	21.98	19.27	16.67
N	cassette	MBIP	chr14	-	chr14:36780932-36783717	chr14:36780932-36781164;chr14:36781231-36783717		chr14:36781165-36781230			100	100	100	100	100	100	85.07	100	100	100	100	NA	100	100	100	100	100	100	100	100	100	100	100	100	100	100	100	100	100	100	100	100	100	100	100	66.67	100	100	100
K	cassette	MBTD1	chr17	-	chr17:49284367-49294694	chr17:49284367-49286674;chr17:49286792-49294694		chr17:49286675-49286791			5	13.51	10.29	24.39	15.62	NA	NA	13.64	16.67	9.09	3.12	NA	25	10.34	15.25	15.15	18.18	11.32	10	13.33	14.81	7.14	29.03	10.64	6.67	NA	23.81	8.33	17.86	9.09	13.04	10.26	17.65	NA	8.89	21.74	12.82	19.05	10
K	alternative_acceptor	MCTP2	chr15	+	chr15:94899531-94901775	chr15:94899531-94901710		chr15:94901711-94901775	chr15:94901775-94901776		NA	75	82.76	100	78.26	NA	NA	100	84.85	100	75	100	100	76.27	100	65.62	50.82	56.34	63.16	NA	64.29	100	100	53.33	NA	100	100	71.43	100	73.17	72	100	NA	67.65	100	NA	57.69	81.67	73.58
N	cassette	ME2	chr18	+	chr18:48458731-48466657	chr18:48458731-48465939;chr18:48466011-48466657		chr18:48465940-48466010			100	80.65	90.07	82.35	89.15	72.73	61.04	88.46	100	100	100	100	100	92.37	92.57	100	89.89	80	100	100	100	83.17	100	100	86.3	85.23	100	90.78	100	93.75	100	88.42	100	90	92.05	88.89	100	100	92.71
K	cassette	MED1	chr17	-	chr17:37595447-37596875	chr17:37595447-37596638;chr17:37596772-37596875		chr17:37596639-37596771			100	100	91.84	100	100	100	NA	100	75.61	100	100	100	100	100	100	100	62.16	75.56	100	100	100	100	100	89.09	100	100	100	100	100	100	86.89	100	100	100	100	72.97	100	100	100
K	alternative_first_exon	MED24,THRAP4	chr17	-	chr17:38189710-38191369	chr17:38189710-38191168	chr17:38191370-38191602	chr17:38191169-38191225			0	2.63	11.43	25.71	2.5	2.7	1.39	0	2.86	2.7	2.17	0	17.86	3.33	6.52	13.46	5.77	9.23	12.33	1.64	1.43	3.7	5.17	13.54	15.29	2.04	2.7	3.77	4.11	11.76	1.02	0	0	9.88	11.11	24.69	8.24	9.76	8.96
K	alternative_acceptor	METT11D1	chr14	+	chr14:21458758-21460282	chr14:21458758-21460250		chr14:21460251-21460282	chr14:21460282-21460283		41.03	65.45	36.73	36	28.3	41.86	37.5	32.5	36.07	40	35.96	NA	42.86	45.33	21.62	34.48	44.44	34.12	26.39	14.06	33.75	23.53	32.5	27.78	24.69	33.33	29.17	30.26	30.91	35.59	28.38	38	28.81	28.44	21.54	14.06	31.58	41.9	31.25
N	mutually_exclusive	MFF	chr2	+	chr2:228205097-228207460,chr2:228207536-228220392;chr2:228205097-228211941,chr2:228212101-228220392	chr2:228205097-228217229,chr2:228217290-228220392	chr2:228207461-228207535;chr2:228211942-228212100	chr2:228217230-228217289			82.61	NA	80	87.5	57.14	78.57	48.65	NA	16.13	87.5	NA	NA	NA	NA	55.56	91.67	30	58.33	51.43	63.64	NA	72	NA	86.67	NA	9.09	NA	NA	40	37.5	69.23	43.48	NA	NA	57.89	0	42.86	91.67	27.78
N	cassette	MITD1	chr2	-	chr2:99787116-99787972	chr2:99787116-99787805;chr2:99787893-99787972		chr2:99787806-99787892			100	89.33	100	67.65	86.9	100	100	100	89.58	100	100	100	100	100	100	100	54.84	100	93.59	100	100	100	100	89.29	100	100	100	100	100	89.58	90.38	85.96	100	82.69	100	80	100	92.63	88.89
N	alternative_acceptor	MNAT1	chr14	+	chr14:61346554-61435276	chr14:61346554-61434946		chr14:61434947-61435276	chr14:61435276-61435277		100	100	100	100	100	66.67	52.94	100	100	100	100	100	100	100	100	NA	100	100	100	100	100	100	100	100	100	100	100	100	100	100	100	100	100	100	100	100	100	100	100
K	cassette	MR1	chr1	+	chr1:181019423-181022708	chr1:181019423-181021370;chr1:181021647-181022708		chr1:181021371-181021646			100	38.1	44.07	37.5	29.55	18.18	18.75	24.56	33.33	40.38	51.65	100	45	35.44	30	58.54	24	52.5	33.33	68.97	42.05	38	35.29	39.29	35.71	20.51	39.29	38.1	41.41	44.44	49.21	35.59	35.71	35.9	33.33	24.32	43.64	36.92	38
K	cassette	MRPL33	chr2	+	chr2:27995560-28002299	chr2:27995560-27997290;chr2:27997398-28002299		chr2:27997291-27997397			40.24	41.08	41.38	11.11	44.25	39.87	54.3	60.31	47.73	41.51	52.04	56.28	59.42	53.57	54.18	68.18	33.85	47.37	58.21	64.96	66.38	39.24	67.61	65.31	54.27	28.09	48.41	57.31	59.29	67.57	63.48	48.74	58.33	50.3	57.47	42.37	61.68	56.25	62.42
K	cassette	MRPL52	chr14	+	chr14:23299464-23303380	chr14:23299464-23302626;chr14:23302692-23303380		chr14:23302627-23302691			100	89.09	100	100	100	100	95.13	100	100	100	100	100	100	100	100	100	100	100	100	100	100	100	100	90.74	100	92.62	100	100	100	100	100	100	100	100	100	89.09	91.94	100	100
N	cassette	MRRF,RP1-57A13.2	chr9	+	chr9:125047567-125054027	chr9:125047567-125048317;chr9:125048446-125054027		chr9:125048318-125048445			56.25	47.62	47.22	100	53.06	66.67	47.62	34.78	75	38.18	38	NA	56.25	51.35	46	63.64	56.14	61.7	37.5	21.95	39.39	100	27.78	35.59	38.89	30.77	24.14	40.74	77.14	45.71	57.58	48.89	100	34.69	30.3	28.26	60.42	55	51.11
N	cassette	MTA1	chr14	+	chr14:105905077-105916394;chr14:105911849-105916394	chr14:105911849-105915695,chr14:105905077-105915695;chr14:105915747-105916394		chr14:105915696-105915746			71.43	84	64.29	100	69.05	71.72	63.68	68.67	69.62	69.14	65.38	NA	61.03	49.06	58.54	79.41	40	62.07	67.59	73.08	80	77.08	57.53	73.23	72.17	100	58.93	64	65.62	71.21	75.23	60.61	79.59	68.82	70.83	52.44	69.18	67.36	67.71
K	alternative_acceptor	MTA1	chr14	+	chr14:105930485-105930799	chr14:105930485-105930752		chr14:105930753-105930799	chr14:105930799-105930800		55.41	70.24	68.75	87.5	61.19	60.55	49.68	61.26	67.09	79.84	78.08	100	65.19	72.31	75	68.18	55.73	72.22	70.68	84.75	62.3	77.05	68.85	67.41	62.6	75.7	64.29	65.83	63.96	61.11	71.43	74.55	63.06	57.62	85.19	45.68	63.49	63.58	63.48
K	cassette	MTRR	chr5	+	chr5:7871037-7875370	chr5:7871037-7873485;chr5:7873640-7875370		chr5:7873486-7873639			NA	37.5	24.29	28.99	30.23	NA	21.74	31.17	39.53	17.24	50	NA	36.67	30.49	39.02	28	15.52	19.15	31.82	100	34.29	37.5	21.43	33.33	48	26.67	12	41.18	30	35.42	45	36.67	3.23	26.19	50	15	26.53	31.58	13.89
K	cassette	MUM1	chr19	+	chr19:1358464-1360134	chr19:1358464-1358586;chr19:1358700-1360134		chr19:1358587-1358699			4.71	15.38	8.33	7.14	12.28	6.9	6.25	6.25	11.54	9.21	41.18	NA	12.9	12.82	15.38	13.64	7.55	2	14.61	15.79	6.67	5	11.76	13.79	13.33	27.27	19.35	18	6.98	9.68	12.82	3.33	23.81	14.66	5.56	18.18	22.95	16.67	14.29
N	cassette	N4BP2	chr4	+	chr4:40099190-40103694;chr4:40100317-40103694	chr4:40099190-40101655,chr4:40100317-40101655;chr4:40101747-40103694		chr4:40101656-40101746			NA	12	22.73	35.59	30	NA	NA	33.33	NA	NA	31.25	NA	26.67	10	NA	46.15	33.33	35.29	27.78	NA	16.67	NA	NA	43.75	23.08	NA	NA	30	33.33	27.27	23.08	24.24	NA	NA	17.39	64.29	NA	31.43	21.05
N	cassette	N6AMT2	chr13	-	chr13:21303356-21331593	chr13:21303356-21305979;chr13:21306261-21331593		chr13:21305980-21306260			100	100	100	NA	100	77.27	NA	100	100	100	100	NA	100	47.62	100	100	100	100	100	100	100	100	100	100	100	100	100	100	64.71	58.82	100	100	100	100	NA	64.29	100	100	78.57
N	coord_cassette	N6AMT2	chr13	-	chr13:21303356-21331593	chr13:21303356-21305979;chr13:21306261-21311861;chr13:21311945-21331593		chr13:21305980-21306260;chr13:21311862-21311944			NA	NA	100	NA	100	73.68	NA	100	100	100	100	NA	100	31.25	100	NA	NA	100	100	100	NA	NA	100	100	100	NA	100	100	62.5	41.67	100	100	NA	NA	NA	66.67	100	100	62.5
K	alternative_acceptor	NAF1,TNIP1	chr5	-	chr5:150410235-150411847	chr5:150410309-150411847		chr5:150410235-150410308	chr5:150410234-150410235		100	82.91	91.36	76.32	89.19	100	89.26	87.04	92.31	85.53	87.72	100	88.57	88.6	100	71.43	91.3	88.06	86.76	100	76.34	84.69	86.9	80.39	81.08	80.09	90.72	85.87	85.6	90.91	77.19	87.84	100	83.87	84.31	68.83	90.91	87.34	87.18
N	cassette	NARG1L	chr13	+	chr13:41905506-41929279;chr13:41905506-41932439	chr13:41905506-41910785;chr13:41910893-41929279,chr13:41910893-41932439		chr13:41910786-41910892			NA	100	100	100	100	NA	71.43	100	80.77	100	100	NA	100	100	100	73.53	100	100	73.91	NA	100	NA	100	100	NA	100	100	100	100	65	100	100	100	NA	100	NA	100	100	100
K	cassette	NBPF8	chr1	+	chr1:144598781-144606368	chr1:144598781-144604477;chr1:144604509-144606368		chr1:144604478-144604508			60	28.57	41.18	30.77	50	51.61	30	52.63	31.25	66.67	40	100	45	60	21.43	48.15	50	54.55	41.67	NA	43.18	51.72	51.11	56	42.59	40.58	32.35	65.12	41.94	42.11	48.39	78.38	42.86	53.49	21.43	44.12	41.25	40.74	45
K	cassette	NBR2	chr17	+	chr17:41277788-41290673	chr17:41277788-41283224;chr17:41283288-41290673		chr17:41283225-41283287			100	100	100	100	100	100	100	100	NA	100	100	100	100	78.26	100	100	100	100	100	NA	100	NA	100	100	100	100	NA	100	100	100	100	100	100	100	100	63.16	100	100	100
N	cassette	NCAPD3	chr11	-	chr11:134078846-134079206	chr11:134078846-134079038;chr11:134079101-134079206		chr11:134079039-134079100			NA	100	100	100	100	100	NA	100	100	100	100	NA	100	100	100	100	100	100	100	100	92.19	100	76.74	100	85.71	100	100	92.31	100	100	92	100	100	100	100	85.11	100	100	89.55
K	alternative_acceptor	NCAPG2	chr7	-	chr7:158468309-158472651	chr7:158468349-158472651		chr7:158468309-158468348	chr7:158468308-158468309	chr7:158472652-158472777;chr7:158468169-158468308	NA	100	100	100	75.61	NA	NA	100	84.91	NA	90.1	NA	100	100	100	NA	67.35	100	76.32	100	100	100	100	87.1	100	100	100	100	85.71	100	100	100	100	100	100	58.82	77.78	83.33	89.13
N	cassette	NCOA2	chr8	-	chr8:71053635-71068205;chr8:71053635-71060507	chr8:71053635-71056876;chr8:71057084-71060507,chr8:71057084-71068205		chr8:71056877-71057083			100	84.29	100	100	100	NA	57.14	100	86.96	77.55	100	100	86.36	80.3	100	89.33	75.21	90.53	85.19	100	81.71	100	100	84	79.17	100	100	81.13	75	86.75	85.26	100	100	100	100	78	100	100	100
K	cassette	NCOR2	chr12	-	chr12:124857157-124862782	chr12:124857157-124858958;chr12:124859010-124862782		chr12:124858959-124859009			0	38.71	25	22.45	43.33	31.37	17.82	31.03	31.19	62	29.82	50.79	35.96	27.78	39.13	63.53	25.64	46.03	38	44	36.05	42.86	41.18	57.43	46.15	28.45	15.52	35.9	32.89	38.68	48.81	40.3	33.33	46.43	27.14	61.45	39.29	36.49	28.75
K	cassette	NFYC	chr1	+	chr1:41232376-41235027	chr1:41232376-41232589;chr1:41232647-41235027		chr1:41232590-41232646			2.17	3	10.34	16.98	9.52	25.53	33.33	0	4.76	2	10.87	0	8.43	5.68	6.19	7.22	9.01	3.75	5.06	0	4.17	1.64	6.86	4.38	9.09	11.76	6.02	15.71	8.18	3.96	6.42	0	11.11	8.97	9.78	8.54	9.18	7.59	8.33
K	cassette	NGLY1	chr3	-	chr3:25761127-25770623	chr3:25761127-25761504;chr3:25761683-25770623		chr3:25761505-25761682			81.38	78.9	91.97	81.71	82.67	75.22	70.65	77.12	70.19	89.51	81.82	100	86.46	78.38	89.5	100	87.64	90.62	87.77	83.08	78.12	75.61	86	88.5	72.28	78.67	73.53	77.39	85.96	87.5	88.6	89.21	67.2	65.9	78.14	67.27	88.7	79.63	78.23
K	cassette	NIPAL2,NPAL2	chr8	-	chr8:99224730-99234706	chr8:99224730-99229266;chr8:99229515-99234706		chr8:99229267-99229514			NA	NA	20.45	19.05	12.5	NA	15.38	10.45	8.33	22	11.76	NA	17.39	10.75	10.26	NA	16.67	21.84	11.43	5.56	20.41	32	6.67	13.04	4.17	NA	16.22	17.07	18.52	12.9	16.67	12.12	20	11.43	8.04	NA	14.29	18.18	21.88
K	alternative_acceptor	NOP16	chr5	-	chr5:175811288-175812221;chr5:175811285-175812221	chr5:175811376-175812221		chr5:175811285-175811287;chr5:175811288-175811375	chr5:175811284-175811285;chr5:175811287-175811288		100	84.21	85.29	73.68	87.95	78.48	78.85	78.7	76.47	91.18	100	NA	62.5	80	86.11	76	85.71	76.56	77.14	82.61	69.23	66.67	71.43	73.68	71.31	83.78	97.06	81.19	78.33	95.45	83.33	83.78	97.67	84.48	100	68.89	78.57	73.48	77.27
N	alternative_acceptor	NPIP,Nbla00537	chr16	+	chr16:15044113-15044560;chr16:15044113-15045471;chr16:15044113-15044591	chr16:15044113-15044608		chr16:15044561-15044591;chr16:15044592-15044608;chr16:15044609-15045471	chr16:15044591-15044592;chr16:15044608-15044609;chr16:15045471-15045472		41.52	52.83	40.79	24.6	54.76	21.57	28.72	45.62	51.61	48.97	54.39	43.7	43.67	44.07	46.27	45.58	28.92	35.84	44.98	32.99	50.22	43.84	58.03	35.62	37.94	31.28	60.31	30.32	50.76	51.15	31.19	42.86	44.07	40.76	56.22	21.43	51.38	41.62	38.65
N	coord_cassette	NQO2	chr6	+	chr6:3000320-3006701	chr6:3000320-3002283;chr6:3002521-3003902;chr6:3004024-3006701		chr6:3002284-3002520;chr6:3003903-3004023			11.11	22.22	28.89	NA	5.77	6.25	21.43	15.38	29.41	100	15	NA	21.43	25.81	25	25	25	33.33	6.35	7.14	22.22	NA	NA	14.29	NA	2.33	21.74	35.71	64.71	26.67	27.27	40	14.29	7.69	NA	0	26.67	20.41	12.31
N	cassette	NRXN2	chr11	-	chr11:64390551-64397873;chr11:64387845-64397873	chr11:64387845-64393934,chr11:64390551-64393934;chr11:64394025-64397873		chr11:64393935-64394024			NA	45.1	34.15	39.66	37.5	29.2	NA	55.26	39.13	42.71	56.41	NA	39.39	NA	48.97	48.94	28.33	NA	31.82	NA	NA	NA	NA	35.47	49.17	NA	39.13	NA	38.46	36.36	26.56	33.33	31.25	NA	43.59	60.78	58.82	29.69	36.59
K	cassette	NSUN2	chr5	-	chr5:6625783-6632711	chr5:6625783-6631985;chr5:6632091-6632711		chr5:6631986-6632090			100	100	100	100	88.73	100	100	100	100	100	100	NA	100	100	100	91.57	82	91.18	100	100	89.34	100	100	100	89.86	100	100	93.41	93.59	100	92.31	100	100	100	100	74.36	95.54	100	92.31
N	mutually_exclusive	NT5C2	chr10	-	chr10:104866464-104899162,chr10:104899237-104934614	chr10:104866464-104871501,chr10:104871563-104934614	chr10:104899163-104899236	chr10:104871502-104871562			0	0	0	0	0	5.88	5.26	0	0	1.61	0	30.43	0	0	0	9.2	5.75	0	5.43	0	0	0	0	0	7.23	4.76	0	0	8.14	4.71	0	0	0	0	0	2.13	0	0	6.6
N	alternative_acceptor	NUSAP1	chr15	+	chr15:41641440-41643188;chr15:41641440-41643230;chr15:41641440-41642310	chr15:41641440-41643185		chr15:41642311-41643185;chr15:41643186-41643188;chr15:41643189-41643230	chr15:41643185-41643186;chr15:41643188-41643189;chr15:41643230-41643231		NA	54.35	49.15	35.71	56.34	38.46	23.53	45.56	43.61	71.43	56	NA	52.94	76	50.59	NA	54.39	45.24	50	38.24	62.16	53.12	39.77	41.77	75	44.9	46.86	53.1	65.79	46.15	50	44.44	46.67	54.9	62.42	31.08	60.71	47.62	50
K	cassette	NVL	chr1	-	chr1:224505633-224517772	chr1:224505633-224514092;chr1:224514167-224517772		chr1:224514093-224514166			NA	100	69.23	NA	100	NA	NA	NA	NA	100	100	NA	100	100	100	100	100	100	100	NA	100	100	100	100	NA	NA	100	100	100	100	100	100	NA	NA	100	100	100	100	100
K	alternative_acceptor	OGT	chrX	+	chrX:70753187-70756057	chrX:70753187-70756027		chrX:70756028-70756057	chrX:70756057-70756058		100	89.41	89.88	91.62	90.43	100	100	90.7	92.48	92.89	92.11	100	93.58	89.3	84.48	88.1	86.11	93.08	88.46	100	91.77	100	100	92	82.41	100	82.89	92.78	94.12	80.59	100	89.42	92.38	92.53	85.33	70.77	91.42	94.14	92.22
N	cassette	OK/SW-cl.69,TPD52L2	chr20	+	chr20:62505170-62514071;chr20:62505170-62514102	chr20:62505170-62507168;chr20:62507229-62514071,chr20:62507229-62514102		chr20:62507169-62507228			100	71.3	64.37	42.11	85.29	56.52	54.48	73.13	69.04	81.69	81.1	100	77.63	82.03	70.48	78.46	52.17	78.26	72.65	82.89	79.2	81.73	76	68.22	83.54	69.41	67.07	76.12	75.68	80.92	55.65	79.37	100	73.17	77.54	60.66	71.91	79.55	70
K	cassette	OPA1	chr3	+	chr3:193335075-193336657	chr3:193335075-193335572;chr3:193335627-193336657		chr3:193335573-193335626			NA	12	27.87	21.05	25.53	NA	NA	23.19	25	25	15.79	0	25	20.51	26.53	17.5	21.95	15.52	17.65	NA	20	12.5	26.79	20	14.29	5.88	0	18.92	23.33	27.27	25	23.91	0	9.09	24.44	52.63	16.67	22.22	13.51
K	cassette	OPA1	chr3	+	chr3:193336726-193349400	chr3:193336726-193343880;chr3:193343992-193349400		chr3:193343881-193343991			NA	28.57	40.74	26.67	37.14	NA	NA	34.55	56.82	37.5	77.14	100	68.42	41.18	53.66	40	76.67	52.38	50	77.27	63.27	5.26	51.11	35.42	62.5	23.81	48	70.97	56.1	59.46	50	46.94	NA	59.09	46.67	81.48	53.33	47.06	61.76
N	alternative_acceptor	OSBPL1A	chr18	-	chr18:21946931-21948250	chr18:21946947-21948250		chr18:21946931-21946946	chr18:21946930-21946931		13.33	8.11	0	10	NA	0	0	NA	0	8.16	5.17	NA	0	0	7.41	0	0	0	6.25	NA	0	NA	0	0	0	0	8.82	0	18.18	0	5.41	NA	0	0	0	0	5.26	0	NA
N	alternative_acceptor	P4HA1	chr10	-	chr10:74770796-74773981	chr10:74773310-74773981		chr10:74770796-74773309	chr10:74770795-74770796		16.67	15.38	7.14	31.58	17.14	6.25	13.83	19.05	8.57	8.89	15.79	100	17.86	13.33	10.87	14.63	22.58	13.16	5	20	9.52	15.15	16.39	7.81	3.85	12.5	20.37	7.48	6.96	8.6	9.43	14.61	7.55	15.79	14.49	28.57	10.38	13.04	10.91
N	cassette	PABPC4	chr1	-	chr1:40029414-40030094;chr1:40029414-40030142	chr1:40029414-40029507;chr1:40029595-40030094,chr1:40029595-40030142		chr1:40029508-40029594			93.51	88.78	85.14	75.64	85.84	65.58	50.7	60.91	80.85	85.04	92.37	100	77.97	69.74	81.5	91.01	84.25	82.61	91.1	84.69	75.56	76.56	80.26	87.23	86.8	87.18	85.71	82.91	87.31	88	80.85	85.98	78.38	80.77	86.25	56.63	86.22	79.34	78.24
K	alternative_last_exon	PACRGL	chr4	+	chr4:20715163-20728907	chr4:20715163-20726430	chr4:20728908-20729979	chr4:20726431-20726511			NA	10	21.74	8.33	39.13	NA	76.92	32.14	NA	2.63	70	NA	13.33	36.36	4	0	33.33	16.67	7.14	NA	NA	7.69	0	52.94	NA	NA	10	60	35.71	NA	7.14	10	NA	8.33	NA	90	9.52	27.59	53.33
N	cassette	PANK3	chr5	-	chr5:167988522-167993017	chr5:167988522-167990893;chr5:167991071-167993017		chr5:167990894-167991070			NA	100	100	83.02	100	NA	NA	100	100	100	100	NA	100	100	100	100	100	100	100	100	100	100	100	100	100	100	100	74.07	100	100	100	100	100	100	100	78.57	100	100	100
N	alternative_acceptor	PARP4	chr13	-	chr13:25005615-25008532	chr13:25006835-25008532		chr13:25005615-25006834	chr13:25005614-25005615		21.05	10.45	13.55	28.4	24.6	14.63	25	29.08	22.6	25.42	19.58	24.48	27.59	28.44	16.45	23.97	23.57	22.45	19.48	1.67	17.78	20.97	18.5	25	11.95	9.6	23.08	13	18.49	15.73	19.49	33.93	22.09	33.33	17.71	30.99	33.33	18.07	23.13
K	cassette	PBX3	chr9	+	chr9:128723129-128725290	chr9:128723129-128724380;chr9:128724494-128725290		chr9:128724381-128724493			NA	55.26	NA	35.9	58.33	25.37	22.42	52.82	NA	NA	46.67	100	35.42	61.4	NA	NA	64.52	57.89	58.33	62.86	56.2	70.37	47.06	47.06	50.81	NA	65	38.89	57.46	47.17	NA	49.59	NA	NA	54.09	74.07	57.94	60.87	35.29
N	cassette	PCM1	chr8	+	chr8:17830197-17842955;chr8:17830197-17840741	chr8:17830197-17838099;chr8:17838265-17842955,chr8:17838265-17840741		chr8:17838100-17838264			68.33	69.91	70.21	70.68	65.03	65.52	32.5	66.2	65.85	74.24	78.4	100	65.33	71.82	81.37	72.73	65.32	79.71	68.67	58.9	55.7	68.97	63.95	60.17	60.98	72	74	70.33	72.34	61.73	68.86	73.98	77.22	73.91	66.48	85.19	62.5	67.94	69.23
K	cassette	PCM1	chr8	+	chr8:17797371-17804694	chr8:17797371-17797550;chr8:17797668-17804694		chr8:17797551-17797667			11.11	30	19.72	19.2	19.78	NA	NA	26.6	45.83	30.21	21.54	NA	30.77	21.54	41.67	42.2	49.59	25	30.43	35.71	38.46	17.5	44.93	31.71	48.15	10.26	22.54	47.06	25	40.35	21.77	27	30.77	18.18	26.98	58.7	24.62	33.7	38.81
K	cassette	PDGFC	chr4	-	chr4:157771569-157891937	chr4:157771569-157782580;chr4:157782642-157891937		chr4:157782581-157782641			0	24.53	18.68	22.22	22.22	NA	NA	9.09	NA	NA	23.33	NA	0	0	0	14.81	NA	17.39	NA	NA	33.33	NA	28	45.45	NA	NA	28.57	NA	21.43	54.17	28.57	31.91	NA	NA	NA	40.91	28.57	NA	22.73
K	alternative_acceptor	PICALM	chr11	-	chr11:85693032-85694908	chr11:85693047-85694908		chr11:85693032-85693046	chr11:85693031-85693032		50.94	47.43	54.26	40.98	48.75	51.43	35.29	52.38	45.39	42.45	48.79	43.53	44.79	44.26	45.19	48.4	37.19	45.6	50	48.85	44.57	51.76	41.53	51.05	43.4	48.3	44.71	47.15	50.87	44.37	48.1	48.89	62.75	48.54	45.92	77.65	53.61	42.18	46.58
N	cassette	PIK3C2A	chr11	-	chr11:17121517-17124208	chr11:17121517-17122824;chr11:17122982-17124208		chr11:17122825-17122981			NA	100	100	100	100	NA	50	79.41	100	100	100	100	100	100	100	71.88	82.5	100	100	100	100	NA	100	100	100	NA	100	100	100	100	87.27	100	100	100	100	72.22	100	100	100
N	cassette	PIKFYVE	chr2	+	chr2:209210872-209214747	chr2:209210872-209212582;chr2:209212748-209214747		chr2:209212583-209212747			100	93.24	100	100	100	100	100	100	100	100	100	100	100	100	100	100	88.17	89.04	89.08	100	100	100	100	100	100	100	100	100	100	100	88.76	100	100	100	100	100	100	100	100
N	cassette	PIKFYVE	chr2	+	chr2:209215672-209217377	chr2:209215672-209216075;chr2:209216180-209217377		chr2:209216076-209216179			100	100	100	100	100	NA	100	74.58	100	100	100	100	100	100	100	100	86.27	100	100	46.67	100	100	100	100	100	100	100	86.96	100	100	100	90.57	100	100	100	81.82	100	100	100
N	cassette	PLEKHM2	chr1	+	chr1:16046416-16051811	chr1:16046416-16047823;chr1:16047884-16051811		chr1:16047824-16047883			33.33	51.79	30.43	28	54.55	21.05	25.37	42.42	57.14	43.66	51.65	34.09	44.93	44.68	18.57	22.41	20.9	50	31.58	54.29	34.18	42.86	47.62	34.78	52.48	50	66.67	55.64	64	56.52	40.96	40.98	21.88	33.78	38.46	21.43	32.31	33.78	47.83
N	alternative_acceptor	POLG2	chr17	-	chr17:62479092-62481844	chr17:62479117-62481844		chr17:62479092-62479116	chr17:62479091-62479092		100	100	100	100	100	100	100	100	100	100	100	100	100	100	100	100	100	100	100	100	100	100	100	100	88.89	100	100	100	100	100	100	100	100	100	100	100	85.45	100	100
K	alternative_acceptor	PON2	chr7	-	chr7:95041056-95041623	chr7:95041092-95041623		chr7:95041056-95041091	chr7:95041055-95041056		61.76	NA	70	100	75.61	100	53.85	NA	100	69.05	100	NA	NA	100	72.13	NA	100	66.1	79.17	100	NA	100	NA	70	76.27	78.38	NA	100	NA	NA	NA	NA	NA	70	79.49	40	NA	79.63	72.22
K	cassette	PPHLN1	chr12	+	chr12:42729777-42748962	chr12:42729777-42745686;chr12:42745852-42748962		chr12:42745687-42745851			66.67	48.35	70.11	43.43	62.26	60.67	84.47	69.77	65.81	50	55.56	65.45	61.29	64.81	70.83	72.31	46.49	49.06	61.24	69.09	63.92	41.38	62.5	58.12	80	52.17	52.25	56.43	64.44	71.43	79.79	50	69.05	56.76	45	44.44	62.86	53.15	59.6
K	alternative_acceptor	PPIE	chr1	+	chr1:40209597-40211085	chr1:40209597-40211046		chr1:40211047-40211085	chr1:40211085-40211086		100	100	78.57	100	100	100	71.43	100	86	74.36	88.1	NA	100	100	100	100	71.43	100	87.76	100	85	100	100	87.27	89.13	100	100	77.61	81.58	100	100	100	100	87.27	86.11	63.89	89.36	81.94	100
K	alternative_last_exon	PPM1B	chr2	+	chr2:44445677-44471366;chr2:44445677-44457551	chr2:44445677-44459454	chr2:44471367-44471522;chr2:44457552-44458610	chr2:44459455-44461741			38.36	42.18	39.34	28.57	39.63	24.64	17.52	38.95	37.7	41.86	44.64	40.69	31.52	51.55	37.5	39.19	29.09	39.62	38.19	41.38	55.12	40.79	43.52	33.87	50.62	30.9	41.29	35.16	43.08	50	37.6	37.2	35.62	36.99	53.14	21.52	37.36	39.75	36.3
K	cassette	PRKAA1	chr5	-	chr5:40771966-40775511	chr5:40771966-40775029;chr5:40775075-40775511		chr5:40775030-40775074			0	0	13.27	3.23	8.16	NA	12.77	13.33	12.96	0	0	NA	0	8.7	0	20	0	0	10.59	NA	9.52	0	0	4.35	10.53	0	0	20	11.11	15	9.76	4.65	0	0	0	7.41	10.26	14.49	0
K	cassette	PRP3,PRPF3	chr1	+	chr1:150298340-150300778	chr1:150298340-150300015;chr1:150300112-150300778		chr1:150300016-150300111			56.76	37.5	26.47	51.02	25	50	54.55	33.9	27.46	44.93	48.98	NA	29.17	41.38	23.44	31.17	39.13	56.36	32.47	13.33	44.83	48.89	63.04	50	28.81	28.17	29.63	33.33	34.57	32	30.67	40.91	31.11	47.25	26.53	19.64	29.9	36.79	27.14
K	cassette	PRPSAP2	chr17	+	chr17:18769266-18775895	chr17:18769266-18770594;chr17:18770648-18775895		chr17:18770595-18770647			NA	80.43	88.24	83.33	100	100	51.61	78.12	82.14	100	75	100	100	77.14	100	100	76.19	80.49	100	100	100	100	100	76.19	100	100	100	100	100	87.18	NA	100	100	100	100	70.37	100	100	100
N	alternative_acceptor	PRR3	chr6	+	chr6:30525990-30529610	chr6:30525990-30529104		chr6:30529105-30529610	chr6:30529610-30529611		100	100	100	100	100	100	100	100	100	100	100	NA	100	100	100	100	62.5	100	73.68	NA	100	100	100	100	80	100	100	100	100	100	72.22	100	100	100	100	NA	100	100	100
K	cassette	PTBP1	chr19	+	chr19:805188-806407	chr19:805188-805491;chr19:805570-806407		chr19:805492-805569			59.42	53.33	66.42	56.41	58.87	35.92	26.23	69.41	69.63	63.69	66.26	64.81	60.47	59.48	72.18	73.82	66.06	62.18	70.33	50.2	55.11	64.55	57.92	74.11	64.68	57.65	57.59	48.31	57.56	56.34	65.05	64.12	62.84	57.96	66.38	34.63	61.57	60.24	59.13
N	alternative_acceptor	PTPN2	chr18	-	chr18:12785844-12794382	chr18:12793574-12794382		chr18:12785844-12793573	chr18:12785843-12785844		24.84	29.63	37.36	37.25	42.37	10.62	7.08	21.93	24.69	43.93	34.65	28.12	32.47	33.82	24.81	52	31	35.63	37.86	8.93	21.85	32.46	25.74	27.48	14.66	10.83	31.21	17.13	31.06	29.05	22.31	25	51.38	35.56	19.29	37.5	34.46	20.38	23.18
N	cassette	PTPRA,VPS16	chr20	+	chr20:2903932-2944917;chr20:2854407-2944917	chr20:2903932-2928627,chr20:2854407-2928627;chr20:2928671-2944917		chr20:2928628-2928670			100	91.14	91.6	72.6	100	84.21	68.89	92.19	100	87.5	100	100	84.85	81.94	82.89	100	100	100	88.72	100	85.9	100	84.09	83.64	90.41	87.74	83.58	78.99	92.31	85.71	91.51	77.57	100	79.39	82.76	75.71	89.87	86.14	88.1
N	cassette	R3HDM1	chr2	+	chr2:136362587-136379063	chr2:136362587-136374237;chr2:136374328-136379063		chr2:136374238-136374327			NA	42.59	25.44	45.76	46.81	NA	NA	35.9	32.61	18.52	37.04	NA	31.43	60.71	32.31	66.67	51.35	20.83	50	55.56	60.87	18	26.39	39.53	70.97	41.86	46.43	37.5	53.57	60.98	45.83	42.31	100	41.38	51.16	76.92	42.37	43.9	52.94
N	coord_cassette	R3HDM1	chr2	+	chr2:136362587-136379063	chr2:136362587-136373721;chr2:136373764-136374237;chr2:136374328-136379063		chr2:136373722-136373763;chr2:136374238-136374327			NA	13.89	2.3	28.89	7.41	NA	NA	1.96	6.06	2.94	5.56	NA	4	8.33	2.22	35.71	10	3.39	10.34	NA	25	0	1.85	10.34	35.71	3.85	0	10.26	7.14	5.88	3.7	4.26	NA	0	6.67	50	8.11	4.17	11.11
N	cassette	RBL1	chr20	-	chr20:35695525-35696388	chr20:35695525-35695635;chr20:35695701-35696388		chr20:35695636-35695700			NA	100	100	62.07	100	NA	NA	21.43	100	NA	78.95	NA	NA	54.55	53.49	NA	54.55	100	100	NA	76	100	100	64	56.25	NA	100	56.25	72.22	100	66.67	NA	NA	NA	100	50	82.76	100	68
N	cassette	RC3H2	chr9	-	chr9:125618158-125620947	chr9:125618158-125620201;chr9:125620373-125620947		chr9:125620202-125620372			100	100	100	100	100	NA	100	100	100	100	100	100	100	90.16	100	100	92.86	100	86.21	57.58	87.5	100	100	100	100	100	100	100	100	100	100	100	100	100	73.21	83.87	100	100	100
N	cassette	RHOBTB3	chr5	+	chr5:95067789-95084036	chr5:95067789-95072592;chr5:95072780-95084036		chr5:95072593-95072779			100	NA	100	100	100	NA	NA	100	NA	NA	100	NA	100	NA	100	NA	100	100	100	NA	100	NA	100	100	NA	NA	NA	NA	NA	NA	100	100	100	100	NA	NA	NA	100	100
K	cassette	RICTOR	chr5	-	chr5:38947544-38949813	chr5:38947544-38949457;chr5:38949530-38949813		chr5:38949458-38949529			NA	31.91	22.95	33.33	7.69	NA	37.25	38.46	14.29	23.81	12.9	NA	21.21	17.5	15	20.83	18.92	26.83	18.87	NA	24.24	NA	NA	28.57	NA	0	18	43.75	21.21	23.26	19.15	21.05	0	11.76	20.59	36	9.68	26.09	20.93
K	cassette	RIPK2	chr8	+	chr8:90770462-90777568	chr8:90770462-90775056;chr8:90775211-90777568		chr8:90775057-90775210			NA	69.35	100	37.04	100	60.87	8.64	80.43	56.45	100	100	100	70	84.09	100	63.64	55	80	100	100	74	100	66.1	60.47	81.25	66.67	79.07	51.28	69.39	82.69	67.09	79.59	NA	70.21	100	27.27	76.6	70.27	78.08
N	mutually_exclusive	RNASEN	chr5	-	chr5:31515327-31521229,chr5:31521323-31526185	chr5:31515327-31515560,chr5:31515672-31526185	chr5:31521230-31521322	chr5:31515561-31515671			NA	16.67	5.26	53.85	5.88	NA	NA	33.33	100	47.62	NA	NA	53.33	0	39.13	27.27	56.67	7.14	50	NA	NA	NA	7.14	39.39	90.91	29.41	4.76	NA	9.09	10	58.33	42.31	NA	NA	10.53	0	36.36	36.36	0
K	alternative_acceptor	RNF111	chr15	+	chr15:59383354-59384735	chr15:59383354-59384711		chr15:59384712-59384735	chr15:59384735-59384736		33.33	25.97	24.07	18.75	29.73	NA	40	100	22.64	14.29	20.37	100	20.83	23.26	10.34	16.67	68.75	14.81	31.43	0	29.41	11.76	10.53	28.57	13.04	24.24	15.62	25.71	26.67	33.33	27.78	22.73	NA	22.73	29.63	38.89	18.18	20.41	30.3
K	alternative_acceptor	RNF216	chr7	-	chr7:5781276-5792476	chr7:5781447-5792476		chr7:5781276-5781446	chr7:5781275-5781276		36	30.68	59.26	57.41	32.94	50	62.5	60	45.34	39.05	41.18	100	48.72	52	41.56	40.74	24.03	50	27.94	39.53	41.67	44.64	43.42	32.65	31.08	48.65	42.86	40.7	33.33	37.78	54.05	35.53	51.43	33.8	58.44	19.05	37.04	27.61	33.96
N	cassette	ROD1	chr9	-	chr9:115030476-115060111;chr9:115030476-115060120	chr9:115030476-115038123;chr9:115038294-115060111,chr9:115038294-115060120		chr9:115038124-115038293			100	90.67	86.51	100	100	NA	100	89.47	84.86	100	86.39	100	82.52	90.83	100	82.11	72.67	84.21	86.79	85.94	83.41	100	100	87.78	100	100	84.16	100	89.44	90.58	82.59	76.62	100	75.45	91.49	75.23	83.56	86.59	85.04
K	cassette	RPS24	chr10	+	chr10:79797063-79800372	chr10:79797063-79799961;chr10:79799984-79800372		chr10:79799962-79799983			82.68	47.14	49.56	79.41	57.21	78.24	47.75	54.83	36.24	85.59	38.96	51.28	68.87	48.66	47	87.76	58.12	71.38	64.64	33.47	33.7	38.17	32.36	36	46.24	24.19	48.6	30.54	66.01	65.3	44.91	72.43	55.63	45.77	36.41	18.29	66.24	61.24	39.69
N	alternative_acceptor	RTCD1	chr1	+	chr1:100752760-100755183;chr1:100752760-100753991	chr1:100752760-100756958		chr1:100753992-100755183;chr1:100755184-100756958	chr1:100755183-100755184;chr1:100756958-100756959		76.14	61.36	70.95	27.78	61.87	69.35	37.44	60	60.47	74.63	67.5	NA	42.55	66.06	78	41.76	45.1	52.81	68.75	89.58	68.92	59.72	66.67	60.87	67.96	61.29	66.37	46.53	59.41	67.47	70.37	67.31	65.62	56.82	74.26	47.5	57.94	73.68	70.33
N	cassette	RTCD1	chr1	+	chr1:100739009-100741154	chr1:100739009-100740379;chr1:100740522-100741154		chr1:100740380-100740521			100	85.33	90.74	61.54	85.23	82.86	68.75	88.89	90.54	100	100	100	77.42	100	100	90.54	68.63	83.02	91.89	100	92.75	100	100	100	91.86	72.22	100	91.14	84.72	92.41	91.03	87.72	100	100	89.77	67.74	92.31	89.39	100
K	cassette	SCARB1	chr12	-	chr12:125263133-125270902	chr12:125263133-125267228;chr12:125267358-125270902		chr12:125267229-125267357			100	100	93.86	64.79	89.13	63.04	56.76	87.72	100	100	100	100	100	100	96	100	92.13	91.11	88.24	100	88.1	100	100	93.9	100	64.71	100	100	85.42	100	85.42	89.29	100	100	100	63.41	100	100	82.35
K	coord_cassette	SEC31A	chr4	-	chr4:83778918-83784470	chr4:83778918-83782783;chr4:83782862-83783686;chr4:83783726-83784470		chr4:83782784-83782861;chr4:83783687-83783725			50	17.72	35.03	31.97	47.27	50	54.84	51.47	38.71	71.91	26.57	NA	62.71	33.7	46.31	80	40	52	43.24	37.25	16.67	15.58	31.52	52.94	42.86	26.09	35	26.79	31.46	32.22	50	52.69	36.96	45	35.06	73.44	47.42	45.05	31.82
N	cassette	SEC31A	chr4	-	chr4:83778918-83784470;chr4:83782862-83784470	chr4:83778918-83783686,chr4:83782862-83783686;chr4:83783726-83784470		chr4:83783687-83783725			44.12	19.25	35.75	37.12	47.27	53.49	51.72	55.7	46.23	71.59	30.18	NA	60.87	33.7	48.39	80	42.2	49.47	48.13	45.76	25.38	19.75	33.14	59.6	46.67	25.55	37.5	31.75	35.29	36.46	53.47	47.62	30.95	48.24	41.45	73.44	49.5	48.45	35.9
N	cassette	SECISBP2	chr9	+	chr9:91953496-91956261	chr9:91953496-91954778;chr9:91954869-91956261		chr9:91954779-91954868			100	100	83.54	86.79	86.59	86.05	52	100	71.43	100	100	100	100	100	100	100	100	90.14	100	100	100	100	100	100	100	100	79.49	82.69	100	100	100	100	100	76.19	69.84	72.5	85.92	100	89.36
K	alternative_acceptor	SERBP1	chr1	-	chr1:67889961-67890570	chr1:67890006-67890570		chr1:67889961-67890005	chr1:67889960-67889961		23.29	30.12	35.04	28.27	37.64	20.45	11.46	43.66	35.94	43.15	33.13	41.48	32.61	26.84	41.13	34.88	24.71	39.42	26.8	42.13	27.39	28.99	35.26	32.02	29.81	27.33	34.21	31.34	36.45	31.25	35.01	35.88	36.24	24.02	31.33	13.58	31.74	31.28	34.52
N	alternative_last_exon	SERF1,SERF1A,SERF1B	chr5	+	chr5:69322343-69325592;chr5:69322343-69359241;chr5:69322343-69337350	chr5:69322343-69328141	chr5:69359242-69359313;chr5:69337351-69338939	chr5:69328142-69328525			61.22	48.15	54.03	52.54	56.47	57.14	48.33	63.55	43.75	61.11	50	61.11	45.45	52.73	70.83	36.36	40.68	54.9	46.88	48.65	40	61.76	48.39	58.7	44.19	56.1	50	51.35	53.19	50	59.52	56.25	58.82	38	62.5	24.14	56.25	52.53	50
K	alternative_last_exon	SERF1,SERF1A,SERF1B	chr5	+	chr5:70197761-70201011;chr5:70197761-70212767	chr5:70197761-70203560	chr5:70212768-70214356	chr5:70203561-70203944			64.44	50	54.39	53.45	56.41	56.67	48.15	63	46.67	62.12	50	68.97	41.94	53.06	71.17	36.67	38.89	55.67	46.67	50	42.86	66.67	51.72	58.54	41.67	58.97	51.43	51.52	53.66	51.85	57.89	56	59.38	36.96	63.04	23.08	54.67	53.33	50
N	alternative_acceptor	SETDB1	chr1	+	chr1:150900451-150902473	chr1:150900451-150902442		chr1:150902443-150902473	chr1:150902473-150902474		100	100	100	100	100	100	100	100	100	100	100	NA	100	100	100	100	100	100	100	100	100	100	100	100	100	100	100	100	100	100	100	100	100	100	100	100	100	100	100
N	cassette	SETDB2	chr13	+	chr13:50057099-50062425;chr13:50057099-50059765	chr13:50057099-50057599;chr13:50057700-50059765,chr13:50057700-50062425		chr13:50057600-50057699			100	100	100	100	100	100	100	100	100	100	100	100	100	100	100	100	100	100	100	100	100	100	100	100	100	100	100	100	100	100	100	100	100	100	100	75.86	100	100	100
K	cassette	SETX	chr9	-	chr9:135140373-135145001	chr9:135140373-135144789;chr9:135144877-135145001		chr9:135144790-135144876			34.15	11.24	31.48	33.75	34.07	50	38.46	42.86	33.58	21.92	20.83	0	47.69	22.56	59.09	32.14	30.1	36.27	28.91	32.39	24	15.31	16.94	25.29	44.66	21.1	44.05	42.96	35.65	21.17	28.16	34.33	36.11	29.55	22.69	52.38	32.97	31.03	45.19
K	cassette	SFI1	chr22	+	chr22:31924850-31942846	chr22:31924850-31927043;chr22:31927116-31942846		chr22:31927044-31927115			NA	54.17	46.67	65	54.55	68.18	38.1	64.52	55.56	46.34	58.33	100	70.97	55.88	60.61	57.41	54.17	59.26	47.37	NA	64.52	48	48.39	62.5	73.33	NA	40	66.67	48.98	40.38	45.76	48.48	29.41	57.14	54.55	100	66.04	56.82	61.54
K	cassette	SFRS18	chr6	-	chr6:99862567-99873090;chr6:99862563-99873090	chr6:99862563-99864224,chr6:99862567-99864224;chr6:99864305-99873090		chr6:99864225-99864304			88.71	70.95	89.13	47.04	82.49	63.89	88.24	90.85	94.96	87.5	79.31	100	91.1	79.01	74.83	78.34	90.91	85.46	91.33	100	82.83	82.95	83.9	81.05	83.19	64.38	78.43	90.51	89.23	90.29	80.77	87.5	81.87	86.67	87.5	64.55	82.65	84.29	85.92
N	alternative_acceptor	SH2B1	chr16	+	chr16:28878355-28878694	chr16:28878355-28878651		chr16:28878652-28878694	chr16:28878694-28878695		100	100	83.64	100	88.37	100	94.3	100	100	100	87.5	100	100	100	100	100	100	100	92	100	100	100	100	100	89.47	100	100	100	90.28	100	100	100	100	100	100	100	88.73	100	100
K	cassette	SLC12A6	chr15	-	chr15:34548485-34551013	chr15:34548485-34549842;chr15:34549990-34551013		chr15:34549843-34549989			NA	94.44	93.33	78.89	80	NA	20	84.78	100	100	100	100	85.71	100	100	91.07	75	100	85.51	100	100	100	78.95	82.05	NA	100	100	83.82	100	93.33	90.82	85.11	100	100	100	68.09	100	90.28	88.71
N	alternative_acceptor	SLC25A40	chr7	-	chr7:87485667-87487945	chr7:87485705-87487945		chr7:87485667-87485704	chr7:87485666-87485667		NA	4.76	2.44	3.57	0	NA	0	5.71	2.2	0	8.45	0	0	8.11	6.67	0	4.76	8.2	3.08	0	5.56	0	1.8	9.52	NA	10.96	4.76	5.06	4.88	2.94	0	0	8.33	6.67	4.44	18.18	0	4.04	2.5
N	alternative_acceptor	SLTM	chr15	-	chr15:59192080-59193458;chr15:59192083-59193458;chr15:59191909-59193458	chr15:59192137-59193458		chr15:59191909-59192079;chr15:59192080-59192082;chr15:59192083-59192136	chr15:59191908-59191909;chr15:59192079-59192080;chr15:59192082-59192083		61.54	45.65	66.67	50	68.33	60.44	59.09	62.2	76.29	63.92	69.81	NA	57	73.39	70.43	54	54.61	64.22	67.8	96.92	55.03	63.64	64	61.61	62.21	67.19	61.29	68.25	77.31	68.87	62.42	61.54	59.72	78.18	70.23	44.95	62.59	70.27	65.28
N	cassette	SNAPC5	chr15	-	chr15:66786891-66789979	chr15:66786891-66787667;chr15:66787758-66789979		chr15:66787668-66787757			100	100	100	100	100	NA	100	100	100	100	100	NA	100	100	100	100	100	100	100	NA	100	100	100	100	100	100	100	100	100	100	85.29	100	NA	100	100	100	100	89.06	100
N	alternative_acceptor	SNHG5	chr6	-	chr6:86375866-86387141	chr6:86386910-86387141		chr6:86375866-86386909	chr6:86375865-86375866		100	100	100	68.18	NA	NA	72.22	100	NA	100	100	NA	100	100	100	100	100	100	100	100	100	NA	100	100	100	100	100	NA	NA	NA	100	100	100	100	100	61.11	100	100	100
N	cassette	SNX14	chr6	-	chr6:86267779-86281854	chr6:86267779-86275049;chr6:86275138-86281854		chr6:86275050-86275137			100	84.72	67.82	72.34	80.7	100	100	79.73	79.17	78.26	88.57	100	72.5	83.13	75.44	100	82.76	85.25	81.67	100	82.72	62.79	100	71.11	80.95	100	100	78.26	85.71	86.36	78	69.44	100	100	74.14	100	100	72	100
K	cassette	SNX14	chr6	-	chr6:86246643-86251702	chr6:86246643-86248555;chr6:86248583-86251702		chr6:86248556-86248582			60	43.38	34.78	80.85	48.91	50	24	48.96	35.87	41.86	35.71	NA	33.33	30.97	40.87	58.97	23.85	45.05	42.73	11.32	23.33	46.32	26.83	53.33	34.78	53.95	25.53	19.53	38.6	30.17	44	47.32	55	31.03	42.95	20	39.74	44.44	28.26
N	cassette	SORL1	chr11	+	chr11:121437823-121444949	chr11:121437823-121440865;chr11:121440980-121444949		chr11:121440866-121440979			100	96.8	100	90.78	100	100	100	100	96.89	100	100	NA	100	100	100	96.81	93.43	100	95.77	100	100	100	100	100	100	87.67	100	94.29	100	100	92.98	100	100	100	100	89.38	100	100	100
K	alternative_last_exon	SP100	chr2	+	chr2:231371161-231375839	chr2:231371161-231372707	chr2:231375840-231375881	chr2:231372708-231372860			100	100	100	100	87.1	NA	100	100	100	100	100	100	100	79.49	100	86.96	100	100	100	100	100	100	100	100	81.82	100	100	100	86.11	100	100	100	100	100	100	71.43	100	88.46	87.5
N	cassette	SP110	chr2	-	chr2:231033954-231036781	chr2:231033954-231035336;chr2:231035478-231036781		chr2:231035337-231035477			NA	45	65	20.45	100	20	NA	NA	46.94	NA	48	NA	46.94	69.44	65.38	69.44	37.74	55.17	45	NA	52.63	NA	63.33	57.58	52.7	30.61	100	40	60.42	46.67	51.46	57.89	NA	23.08	58.33	67.24	60	52.38	50
K	cassette	SPTAN1	chr9	+	chr9:131371564-131373992	chr9:131371564-131371929;chr9:131371945-131373992		chr9:131371930-131371944			25.81	52.86	32.48	68.85	32	30.61	22.64	28.57	43.37	71.88	31.93	NA	36.76	28.26	20.69	70.19	25.56	50.65	38.86	0	22.37	41.03	26.09	27.27	62.03	15.22	29.33	31.25	36.76	36.36	36.05	28.17	27.27	40.22	38.24	17.31	30.38	25.61	27.12
K	alternative_acceptor	SRP19	chr5	+	chr5:112200430-112203100	chr5:112200430-112203068		chr5:112203069-112203100	chr5:112203100-112203101		17.11	17	21.51	61.4	23.48	69.33	65.96	34.72	22.22	30.65	20.55	NA	37.78	25.71	22.41	30.56	32	33.33	19.66	17.07	19.15	14.29	19.12	30.43	39.76	26.98	13.83	30	30.56	12.77	25	28.57	18.67	24.66	19.1	36.17	29.27	24.26	32.94
N	alternative_acceptor	SRRM2	chr16	+	chr16:2819286-2820352;chr16:2819286-2820361;chr16:2819286-2819675;chr16:2819286-2819862	chr16:2819286-2819628		chr16:2819629-2819675;chr16:2819676-2819862;chr16:2819863-2820352;chr16:2820353-2820361	chr16:2819675-2819676;chr16:2819862-2819863;chr16:2820352-2820353;chr16:2820361-2820362		27.85	32.1	26.85	29.35	39.57	33.45	39.55	28.48	36.48	38.93	33.26	28.43	28.72	29.68	28.57	35.23	35.48	27.02	32.54	54.71	37.71	34.08	32.22	29.8	36.34	27.19	30.67	38.49	35.14	38.56	27.9	31.45	29.84	24.31	46.49	39.89	30.4	31.76	29.86
N	cassette	STAG3L1	chr7	+	chr7:74990730-74994523;chr7:74991359-74994523	chr7:74990730-74993901,chr7:74991359-74993901;chr7:74994026-74994523		chr7:74993902-74994025			68.22	64.38	71.43	63.38	66.06	40.89	43.3	63.88	58.89	75.72	69.75	63.13	69.11	68.95	63.86	74.24	55.74	71.23	58.13	81.82	58.71	68.75	57.67	65.39	62.77	53.37	76.19	52.45	65.74	67.52	55.65	63.99	67.95	56.48	67.57	53.33	67.85	63.11	53.03
N	cassette	STAG3L2,STAG3L3	chr7	-	chr7:72470383-72474167;chr7:72470383-72473543	chr7:72470383-72470880;chr7:72471005-72473543,chr7:72471005-72474167		chr7:72470881-72471004			69.21	67.7	71.2	69.48	71.22	45.36	53.04	66.43	61.31	75.82	74.27	72.41	69.46	74.89	67.81	75.83	60.83	70.93	68.71	77.42	68.57	71.3	59.22	67.85	67.29	57.69	74.51	57.99	71.05	69.88	60.81	70.46	67.38	63.44	70.06	54.03	65.94	67.77	58.61
K	cassette	STAU2	chr8	-	chr8:74601049-74650518	chr8:74601049-74621266;chr8:74621398-74650518		chr8:74621267-74621397			NA	18.52	27.27	20	40	8.33	14.29	35.42	18.18	36.36	33.33	NA	41.18	34.78	10	31.58	17.19	31.36	28.24	8.57	25.49	18.75	50	27.78	31.58	18.52	31.91	25.81	38.1	37.5	23.29	19.05	11.76	25.71	20.63	58.33	25.49	25	25.42
K	cassette	STRAP,pt-wd	chr12	+	chr12:16035754-16042861	chr12:16035754-16036474;chr12:16036611-16042861		chr12:16036475-16036610			100	86.67	97.3	61.94	100	57.89	60.54	86.72	87.74	100	100	100	89.93	93.55	95.85	100	72.73	93.64	93.21	100	100	100	100	90.3	96	86.61	100	93.25	100	100	95.76	86.67	75.86	86.55	100	80.43	95.1	91.48	90.77
N	cassette	SUSD1	chr9	-	chr9:114804241-114814678;chr9:114804241-114814434	chr9:114804241-114804380;chr9:114804446-114814678,chr9:114804446-114814434		chr9:114804381-114804445			7.27	2.27	8.33	21.15	5.41	21.43	68.75	27.03	8	NA	5.48	NA	7.41	3.28	2.5	0	9.62	14.81	5.7	12	2.13	7.41	7.5	9.3	6.25	5.56	5.77	15.94	2.82	1.79	8.33	2.7	7.32	6.98	7.41	23.81	12.5	8.7	9.52
K	cassette	SYNGAP1	chr6	+	chr6:33409537-33410665	chr6:33409537-33410229;chr6:33410272-33410665		chr6:33410230-33410271			NA	0	5	9.43	0	0	5.41	0	5.71	6.38	0	NA	14.1	0	0	4.11	0	6.56	0	0	0	NA	0	18.52	7.21	NA	0	0	0	0	11.9	7.32	0	0	0	14.55	0	10.29	0
N	alternative_acceptor	TAF1D	chr11	-	chr11:93471607-93472402	chr11:93471666-93472402		chr11:93471607-93471665	chr11:93471606-93471607		100	100	94.58	100	100	91.86	96.88	92.97	100	100	100	100	100	100	92.86	100	100	96.43	100	100	100	100	100	100	100	100	100	100	100	100	100	100	100	100	100	80.39	100	97.51	100
N	cassette	TARBP1	chr1	-	chr1:234596143-234601401	chr1:234596143-234599582;chr1:234599681-234601401		chr1:234599583-234599680			100	83.61	93.24	84.55	88.24	100	NA	100	100	93.23	100	NA	100	83.67	100	100	85.92	91.89	84.13	100	100	100	100	100	100	NA	100	100	100	100	82.35	87.6	100	100	100	62.96	89.87	89.9	88
K	cassette	TBC1D14	chr4	+	chr4:7008454-7012379	chr4:7008454-7011603;chr4:7011676-7012379		chr4:7011604-7011675			100	89.53	100	100	100	60	77.14	100	90.48	100	89.02	100	93.51	100	100	100	86.44	100	100	100	94.68	100	100	100	88.28	80.61	100	100	100	100	100	100	100	100	100	80.56	100	100	91.3
K	cassette	TERF1	chr8	+	chr8:73939288-73944276	chr8:73939288-73942570;chr8:73942631-73944276		chr8:73942571-73942630			31.25	14.81	66.67	42.42	46.51	7.14	36	51.22	15.15	58.97	48	NA	61.11	35.9	54.39	78.26	30.23	36.54	56.82	NA	10	0	24.32	56.76	44	23.81	22.58	31.82	31.25	31.25	56	64	10.81	13.33	52.38	100	31.25	27.08	45.71
K	cassette	TFAM	chr10	+	chr10:60148580-60154117	chr10:60148580-60150524;chr10:60150621-60154117		chr10:60150525-60150620			100	84.72	100	62.86	88.1	57.14	78.57	83.13	77.27	100	100	100	100	84.31	91.79	100	85.71	93.33	82	100	90.57	100	100	89.47	100	63.64	100	83.33	100	100	100	100	100	100	100	74.36	91.94	88.57	85.29
N	alternative_acceptor	TFB1M	chr6	-	chr6:155579043-155581406	chr6:155579217-155581406		chr6:155579043-155579216	chr6:155579042-155579043		100	100	100	100	100	100	100	100	100	100	100	NA	100	100	100	100	100	100	100	100	100	100	100	100	100	100	100	100	100	100	100	100	100	100	100	100	100	100	100
K	cassette	TFDP1	chr13	+	chr13:114277602-114287434	chr13:114277602-114285937;chr13:114286060-114287434		chr13:114285938-114286059			100	92.71	95.83	91.81	85.37	80.7	100	92.56	89.27	100	92.12	100	100	85.9	90.26	92.98	90.95	93.46	93.75	94.44	92.02	88.41	91.87	92.16	100	84.97	90.64	94.54	88.81	87.32	86	93.26	100	91.02	100	81.21	91.53	91.89	92.61
K	cassette	TFDP2	chr3	-	chr3:141724387-141811902	chr3:141724387-141772956;chr3:141772992-141811902		chr3:141772957-141772991			NA	19.51	19.61	34.29	9.68	31.82	0	18.75	NA	18.18	26.47	NA	28	12	38.1	25	28.89	18.09	24.14	0	NA	0	0	22	NA	NA	0	23.81	20.83	42.11	27.27	17.65	NA	26.09	37.14	50	15.62	17.74	7.41
N	cassette	TIM23,TIMM23	chr10	-	chr10:51613312-51623108	chr10:51613312-51620323;chr10:51620383-51623108		chr10:51620324-51620382			100	100	100	70	100	100	86.59	100	86.54	89.36	86.27	NA	100	100	100	88.64	85.42	100	91.94	87.18	80.39	100	100	100	100	100	91.07	86.36	81.08	100	89.13	100	100	100	100	80	90.38	88.52	100
N	cassette	TMEM131	chr2	-	chr2:98410017-98412680	chr2:98410017-98411392;chr2:98411579-98412680		chr2:98411393-98411578			100	100	100	100	100	100	57.78	91.4	100	100	91.6	100	100	90.91	100	100	100	100	91.06	100	94.12	100	100	100	91.67	100	100	90.83	94.23	100	93.14	100	100	100	86.63	77.61	100	94	100
K	cassette	TMEM189-UBE2V1,UBE2V1	chr20	-	chr20:48700792-48729643;chr20:48700792-48732021	chr20:48700792-48713208;chr20:48713358-48729643,chr20:48713358-48732021		chr20:48713209-48713357			100	85.45	89.17	90.97	88.89	76.32	100	89.71	92	94.59	90.07	100	86.67	92.97	100	89.47	100	90.3	89.72	84.85	86.73	83.76	86.52	92.62	89.72	79.81	85.34	92.42	83.84	83.17	85.82	92.81	100	88.07	94.17	87.5	85.71	92.51	93.28
K	cassette	TMEM5	chr12	+	chr12:64174955-64178749	chr12:64174955-64176320;chr12:64176485-64178749		chr12:64176321-64176484			NA	25	13.33	16.67	29.17	NA	17.39	18.18	NA	26.32	31.58	NA	5.88	35.29	8.62	NA	33.33	18.18	9.68	NA	17.24	NA	NA	21.74	38.89	31.25	NA	7.14	15	28.57	17.39	14.81	NA	10	37.5	5.56	24.32	18.18	23.81
N	cassette	TMEM55B	chr14	-	chr14:20927600-20928350	chr14:20927600-20927786;chr14:20927893-20928350		chr14:20927787-20927892			100	100	100	100	100	100	68.15	100	100	100	100	100	100	100	100	100	87.23	100	100	100	100	100	100	85.19	89.47	100	100	100	87.3	90.38	100	100	100	91.58	90.91	81.08	100	89.47	92.19
K	coord_cassette	TMPO	chr12	+	chr12:98931351-98940136	chr12:98931351-98938219;chr12:98938316-98938728;chr12:98938840-98940136		chr12:98938220-98938315;chr12:98938729-98938839			40.48	64.67	75	75.19	59.63	100	100	82.8	65.89	60	77.73	100	79.45	62.75	67.97	48	82.26	77	73.81	100	75.47	50.89	73.85	77.88	81.25	63.92	62.55	84.17	64.29	58.47	72.57	64.89	53.26	64.58	65.22	85.85	71.31	79.53	73.25
N	alternative_last_exon	TNFAIP8L2	chr1	+	chr1:151129199-151131118,chr1:151129199-151131168;chr1:151129199-151138946	chr1:151129199-151131141	chr1:151138947-151139017	chr1:151131142-151132225			92.62	85.71	76	52.63	87.25	56	59.62	91.49	80.89	87.15	76.66	74.58	79.23	77.25	100	87.76	69.47	91.3	92.27	66.67	74.61	83.97	74.88	84.4	84.62	75.38	86.08	69.75	78.16	81.5	80.77	85.61	100	91.35	80.81	57.32	88.73	85.27	73.91
N	cassette	TNRC18	chr7	-	chr7:5399201-5401527	chr7:5399201-5401224;chr7:5401354-5401527		chr7:5401225-5401353			74.74	85.05	88	79.49	68.06	73.86	42.56	74.36	85.39	85.92	86.61	79.45	78.82	82.72	79.67	79.34	82.93	81.97	80.89	83.12	86.02	75.61	87.12	81.07	84.85	100	100	81.67	88.24	92.59	82.61	78.47	87.5	86.31	75.34	100	82.4	80.25	83.07
K	cassette	TNRC6A	chr16	+	chr16:24803139-24805864	chr16:24803139-24804793;chr16:24804971-24805864		chr16:24804794-24804970			NA	17.02	20	16.67	13.64	NA	8.33	18.18	7.89	68	31.58	NA	61.11	25	20	65	43.75	16.67	25.81	15.62	41.38	11.76	NA	30.3	59.09	NA	33.33	29.63	41.18	37.5	28.57	13.04	NA	23.81	25.81	56.52	34.48	13.89	16.67
N	cassette	TPCN2	chr11	+	chr11:68846489-68848867	chr11:68846489-68847301;chr11:68847352-68848867		chr11:68847302-68847351			41.38	83.33	63.16	NA	63.16	NA	61.54	NA	51.11	NA	100	NA	56.52	43.75	NA	33.33	54.84	63.16	73.85	100	80	100	100	78.69	100	100	100	71.88	57.78	68.42	62.3	100	NA	78	100	100	71.88	62.26	67.65
K	cassette	TRMU	chr22	+	chr22:46733842-46742318	chr22:46733842-46739158;chr22:46739266-46742318		chr22:46739159-46739265			100	100	44.44	42.31	100	71.43	60.61	100	60	100	100	NA	62.5	80	50	60	80	78.57	73.47	100	83.78	100	100	78.57	78.95	100	77.42	77.78	76.74	70.97	73.68	73.68	61.76	57.14	NA	51.85	75.61	68.52	100
K	alternative_last_exon	TSGA14	chr7	-	chr7:130066601-130067795;chr7:130056808-130067795	chr7:130061849-130067795	chr7:130056760-130056807	chr7:130058875-130061848			NA	43.75	34.29	38.1	33.33	NA	NA	20	30	50	26.67	NA	NA	41.67	27.27	NA	41.67	43.75	30.43	NA	30	NA	26.32	37.5	NA	NA	25	25	50	NA	NA	29.17	NA	33.33	20	18.18	46.67	32.5	30
K	cassette	TSGA14	chr7	-	chr7:130038881-130040547	chr7:130038881-130039879;chr7:130040096-130040547		chr7:130039880-130040095			100	100	100	100	74.29	100	NA	100	NA	100	86.11	NA	NA	NA	83.33	100	NA	87.5	100	NA	NA	NA	100	100	100	NA	100	100	100	NA	NA	100	100	100	NA	70.83	82.14	87.5	88.37
K	coord_cassette	UBAC2	chr13	+	chr13:99890809-99966350	chr13:99890809-99896168;chr13:99896206-99896768;chr13:99896879-99966350		chr13:99896169-99896205;chr13:99896769-99896878			100	100	100	100	100	100	100	100	100	100	100	100	100	100	100	92.96	100	100	100	100	100	100	100	100	100	100	100	100	100	100	100	100	100	100	100	88.24	100	100	100
N	cassette	UBE2Q2	chr15	+	chr15:76165910-76170301;chr15:76165910-76171438	chr15:76165910-76168527;chr15:76168613-76170301,chr15:76168613-76171438		chr15:76168528-76168612			100	100	100	86.27	100	100	76.92	89.86	100	100	100	100	100	100	100	100	100	100	100	100	100	100	100	100	100	100	100	88.71	91.18	100	100	100	100	100	100	86.49	100	90.91	100
N	cassette	UBXN11	chr1	-	chr1:26624554-26633082	chr1:26624554-26628184;chr1:26628214-26633082		chr1:26628185-26628213			NA	53.26	43.75	NA	46.67	NA	69.12	NA	64.81	NA	66	100	59.46	53.7	NA	NA	53.33	NA	60	NA	72.13	100	65.96	55.81	52.94	62.79	54.55	65.52	65.56	76.34	67.74	44.44	27.78	NA	100	13.04	55.56	66.67	63.64
K	alternative_last_exon	UCH37,UCHL5	chr1	-	chr1:192985526-192990226;chr1:192987951-192990226	chr1:192989512-192990226,chr1:192989587-192990226	chr1:192984900-192985525;chr1:192987536-192987950	chr1:192989437-192989511			0	3.26	11.72	15.69	6.52	9.3	16.67	16.26	13.33	13.33	10.31	4.35	6.38	10.29	12.3	12.24	15.71	5.56	11.11	0	1.92	9.86	4.55	12.05	10.64	2.22	8.54	15.38	2.04	17.31	7.69	5.8	2.86	2.56	3.33	18.75	12.5	11.49	2.33
N	cassette	UNC84B	chr22	-	chr22:39148671-39151767	chr22:39148671-39150646;chr22:39150712-39151767		chr22:39150647-39150711			54.76	60.47	54.55	42.86	55.26	40.48	27.67	46.67	47.88	61.11	57.14	30.43	39.08	52.24	44.44	51.97	33.65	42.11	48.13	53.7	43.59	42.11	52.53	46.51	47.62	61.6	29.09	42.08	51.4	47.96	33.04	41.67	51.56	45.45	47.87	68	33.71	44.44	49.49
K	cassette	UPF3B	chrX	-	chrX:118972491-118975038	chrX:118972491-118974608;chrX:118974648-118975038		chrX:118974609-118974647			0	0	0	0	0	0	0	0	0	0	0	NA	0	0	0	0	0	0.91	0	0	0	0	0	0	0	0	0	0	0	0	11.76	4.41	0	0	0	15.15	0	0	2.86
K	cassette	USP25	chr21	+	chr21:17214860-17236586	chr21:17214860-17222095;chr21:17222192-17236586		chr21:17222096-17222191			17.65	3.9	10.34	3.7	2.3	0	6.02	5.45	11.58	0	4	NA	2.5	7.5	2.44	0	6.06	1.92	9.09	0	11.29	3.23	7.89	13.04	0	0	2.44	4.84	10.42	14.04	9.84	9.62	NA	2.56	2.67	15	4.55	9.26	10.71
K	alternative_acceptor	USP33	chr1	-	chr1:78187587-78187708	chr1:78187611-78187708		chr1:78187587-78187610	chr1:78187586-78187587		NA	100	50.88	46	66.67	100	59.52	36.07	48.72	68	76.09	NA	62.5	67.92	44.83	51.35	78.79	56.1	69.7	0	58.14	100	67.92	52.78	100	44.44	54.84	55	51.92	56.41	68.29	55.56	100	37.14	60.53	100	63.27	59.52	52
K	cassette	USP8	chr15	+	chr15:50774263-50781997	chr15:50774263-50776471;chr15:50776559-50781997		chr15:50776472-50776558			70.97	48.39	56.96	60	57.63	100	36.36	61.54	43.24	60	59.65	NA	47.92	52.73	100	100	41.07	48.98	58.33	36.84	54.79	54.84	49.15	41.94	52.08	53.45	44.71	63.83	52.63	41.67	43.66	65.85	55.56	36.11	57.61	69.44	59.02	54.39	45.98
N	alternative_acceptor	VAMP4	chr1	-	chr1:171679955-171688310	chr1:171686389-171688310		chr1:171679955-171686388	chr1:171679954-171679955		NA	13.46	9.43	27.91	23.53	10	NA	7.14	10.91	15.62	12	NA	23.08	17.07	17.24	22	20.45	8.7	16.67	5.56	16.67	38.46	16.67	12.5	5.88	13.33	15	10.34	10	15	16.22	11.11	NA	11.11	12.2	38.1	14.63	13.16	11.11
K	cassette	VRK3	chr19	-	chr19:50511084-50519280	chr19:50511084-50512492;chr19:50512643-50519280		chr19:50512493-50512642			82.22	85.71	75.68	54.84	82.14	74.51	87.93	92.31	100	100	85.53	100	88.89	81.43	100	100	100	100	100	100	81.4	100	65.31	92.78	84.27	100	90.8	87.72	92.94	94.32	89.86	80	86.25	87.59	95.28	72.97	89.29	93.27	89.06
K	cassette	WAC	chr10	+	chr10:28879762-28897114	chr10:28879762-28884661;chr10:28884971-28897114		chr10:28884662-28884970			86.46	92.2	92.68	94.32	89.67	92.91	97.7	92.94	89.58	89.92	89.57	100	93.67	89.14	91.01	89.62	92.03	94.81	89.42	90.95	82.1	78.34	87.5	88.89	89.11	92.78	84.95	90.15	85.57	87.88	89.84	92.93	100	83.78	90.81	85.54	90.62	88.87	90.45
N	cassette	WAPAL	chr10	-	chr10:88232102-88233634	chr10:88232102-88232368;chr10:88232522-88233634		chr10:88232369-88232521			100	83.64	79.7	82.67	79.8	100	100	65.82	63.55	69.33	83.5	100	100	76.74	61.17	70.79	74.51	80.65	80.9	71.43	71.59	100	76.15	78.67	82.05	59.65	70.89	78.21	73.53	78.57	71.13	84.15	100	62.86	74.36	60.42	73.33	82.56	81.91
N	alternative_acceptor	WDR27	chr6	-	chr6:170070790-170072350	chr6:170071054-170072350		chr6:170070790-170071053	chr6:170070789-170070790		NA	NA	56.1	50	100	NA	NA	23.53	50	39.47	37.5	100	54.55	38.46	25.93	56.52	55.88	48.48	59.57	NA	33.33	NA	41.38	46.15	38.46	NA	NA	30	35	53.33	50	52.94	100	13.04	NA	100	68	29.41	25
K	alternative_acceptor	WDR6	chr3	+	chr3:49044965-49049067	chr3:49044965-49048853		chr3:49048854-49049067	chr3:49049067-49049068		65.79	55.56	67.86	51.02	57.58	68	87.91	100	25	39.39	57.58	NA	56.82	60	36	44	49.33	54.1	47.62	34.78	50	66.67	67.86	38.71	57.61	33.33	50	56.1	45.71	45.65	49.18	50	65.85	48.54	66.67	80	69.86	36.13	46.67
N	cassette	WHSC1	chr4	+	chr4:1936990-1941380	chr4:1936990-1940177;chr4:1940260-1941380		chr4:1940178-1940259			100	100	85.71	100	100	100	100	100	79.07	100	100	NA	100	76.27	100	100	90.28	100	100	100	86.44	100	100	100	100	100	100	88.79	100	100	92.31	100	100	100	100	100	100	100	91.76
K	alternative_acceptor	WHSC1	chr4	+	chr4:1957577-1957813	chr4:1957577-1957709		chr4:1957710-1957813	chr4:1957813-1957814		100	100	100	88.57	100	100	78.26	100	100	100	100	100	100	100	100	100	100	100	100	100	100	100	100	100	100	100	100	100	100	100	100	100	100	100	100	82	100	100	90.2
N	coord_cassette	YEATS4	chr12	+	chr12:69756688-69764485	chr12:69756688-69759412;chr12:69759480-69759569;chr12:69759665-69764485		chr12:69759413-69759479;chr12:69759570-69759664			100	83.82	100	100	100	100	100	100	81.48	100	100	100	100	100	100	100	100	87.5	100	100	100	100	100	91.89	100	100	100	100	91.8	100	100	100	100	100	100	69.77	89.61	100	93.06
N	alternative_acceptor	ZBTB44	chr11	-	chr11:130108452-130109706;chr11:130108503-130109706	chr11:130108449-130109706		chr11:130108449-130108451;chr11:130108452-130108502	chr11:130108448-130108449;chr11:130108451-130108452		NA	13.75	11.46	16.47	20.59	0	21.05	0	24.29	26.92	16	NA	16.39	0	0	21.93	28.09	17.28	18.75	0	20.34	0	0	20.56	24.76	0	0	15.98	11.63	19.15	16.67	20.55	0	0	18.52	29.51	0	18.39	25.49
N	alternative_acceptor	ZFAND2A	chr7	-	chr7:1192768-1195088	chr7:1192878-1195088		chr7:1192768-1192877	chr7:1192767-1192768		100	100	NA	100	100	100	74.11	100	100	100	100	100	NA	100	100	100	100	100	100	NA	100	100	100	100	100	100	100	65.85	82.14	100	NA	100	NA	100	100	76.19	100	100	100
K	alternative_acceptor	ZMIZ2	chr7	+	chr7:44796139-44796641	chr7:44796139-44796545		chr7:44796546-44796641	chr7:44796641-44796642		100	84.21	100	100	100	100	81.82	100	81.48	100	100	100	100	100	100	86.96	80	76.92	81.08	100	83.72	100	100	82.81	84.48	100	100	89.09	100	90	80	100	100	78.7	100	60.98	87.5	91.14	87.8
K	cassette	ZMYM2	chr13	+	chr13:20534167-20567202	chr13:20534167-20544164;chr13:20544212-20567202		chr13:20544165-20544211			NA	20.41	35.44	21.79	20.93	22.22	56.82	39.22	17.74	31.58	26.32	NA	26.09	21.43	27.03	18.02	36.05	33.33	27.85	0	26.53	0	11.76	33.33	35	0	0	43.59	40.43	20	21.95	28.57	27.78	15.38	38.64	11.43	23.53	18.28	24.62
K	cassette	ZMYND11	chr10	+	chr10:255989-282777	chr10:255989-267134;chr10:267297-282777		chr10:267135-267296			100	78.33	87.04	62.96	100	58.82	NA	72.34	67.92	74.32	85.71	100	81.63	81.58	86.84	81.82	75	76.92	78.22	100	85.96	24	77.61	82.26	100	42.59	69.84	100	70	80	83.87	82.69	100	85.11	75.47	63.16	80.7	79.35	100
K	cassette	ZNF618	chr9	+	chr9:116795009-116798579	chr9:116795009-116797470;chr9:116797516-116798579		chr9:116797471-116797515			NA	0	11.11	0	0	NA	13.04	0	0	0	0	NA	0	NA	0	NA	8.33	0	0	0	NA	NA	0	17.39	28	NA	0	13.33	0	NA	0	0	NA	NA	NA	10	0	13.89	7.69
K	cassette	ZNF692	chr1	-	chr1:249150146-249150712	chr1:249150146-249150571;chr1:249150622-249150712		chr1:249150572-249150621		chr1:249149924-249150145;chr1:249150713-249150761	100	100	100	100	100	100	82.98	100	100	100	55	NA	100	100	100	100	81.58	100	100	100	100	100	NA	100	100	100	100	100	100	100	79.41	100	100	84	100	68.75	88.64	87.23	73.68
K	cassette	ZNF75A	chr16	+	chr16:3362769-3366911	chr16:3362769-3363048;chr16:3363176-3366911		chr16:3363049-3363175			NA	100	100	NA	100	NA	NA	NA	83.87	100	100	NA	100	100	NA	100	100	100	59.09	NA	100	NA	NA	100	60	NA	NA	61.54	100	100	100	NA	100	100	NA	61.54	100	100	63.33
K	cassette	ZRANB2	chr1	-	chr1:71530821-71532458	chr1:71530821-71531360;chr1:71531436-71532458		chr1:71531361-71531435			27.27	40.4	48.45	43.9	50.89	28.57	65.11	56.88	33.33	61.62	38.2	100	58.16	55.21	35.58	61.96	51.65	45.65	45.71	22.73	48.89	42.31	53.49	56.88	65	33.33	43.1	53.12	50.65	52	45.83	51.11	100	55.56	35.16	63.24	54.96	43.01	45.26
N	alternative_acceptor		chr19	-	chr19:19101959-19102148	chr19:19102045-19102148		chr19:19101959-19102044	chr19:19101958-19101959		100	100	87.5	83.33	84.09	72.73	75.16	100	100	100	80.77	100	87.88	100	71.15	87.18	87.5	83.33	73.85	NA	78.95	100	100	74.51	70.59	100	78.95	73.91	83.82	100	100	100	80.82	68.27	100	71.43	85.71	77.36	87.3
N	alternative_acceptor		chr2	+	chr2:179291233-179295496	chr2:179291233-179295421		chr2:179295422-179295496	chr2:179295496-179295497		100	100	87.23	100	100	100	NA	100	66.67	88.37	78.38	100	100	85.96	100	61.54	100	100	90.2	NA	100	100	100	76.67	100	100	100	100	100	78.79	81.48	100	100	85	83.93	NA	86.36	75.44	100
[truncated: 139 more columns]
