# Supplementary material for: A Pan-Cancer Analysis of Transcriptome Changes Associated with Somatic Mutations in U2AF1 Reveals Commonly Altered Splicing Events
Source: PLoS One. 2014 Jan 31;9(1):e87361. doi: 10.1371/journal.pone.0087361 (PMC3909098; doi:10.1371/journal.pone.0087361)
Supplement: File S5 — Splicing changes upon induction of U2AF1 wild-type in HeLa cells when compared to no-induction controls. (TXT) [file pone.0087361.s006.txt]

#Contains_Novel_or_Only_Known(Annotated)_Junctions	as_event_type	gene_name	chr	strand	exclusion_junctions	inclusion_junctions	exclusion_exons	inclusion_exons	intron-exon_junctions	neighboring_constitutive_exons	HeLa_U2AF1_WT_noInduction	HeLa_U2AF1_S34F_noInduction	HeLa_U2AF1_WT	HeLa_U2AF1_S34F	dPSI
K	alternative_last_exon	ODF2L	chr1	-	chr1:86826220-86836700	chr1:86834406-86836700	chr1:86826109-86826219	chr1:86834319-86834405			0	NA	27.27	NA	27.27
N	alternative_last_exon	SEPT6	chrX	-	chrX:118750706-118763280;chrX:118759343-118763280	chrX:118752750-118763280,chrX:118754015-118763280	chrX:118749690-118750705;chrX:118759250-118759342	chrX:118750911-118752749			75.56	NA	86.27	NA	10.71
K	alternative_last_exon	B7,LRRC23	chr12	+	chr12:7014068-7015572	chr12:7014068-7014748	chr12:7015573-7015826	chr12:7014749-7014923			100	NA	81.25	NA	18.75
N	alternative_last_exon	ERCC6,PGBD3	chr10	-	chr10:50733273-50736462;chr10:50725168-50736462	chr10:50732824-50736462	chr10:50723247-50725167	chr10:50732079-50732823			74.55	NA	63.79	NA	10.76
N	alternative_last_exon	CARD4	chr7	-	chr7:30492280-30492449;chr7:30487998-30492449	chr7:30492314-30492449	chr7:30487914-30487997	chr7:30491752-30492313			100	NA	81.25	NA	18.75
K	alternative_last_exon	NIPAL3	chr1	+	chr1:24790611-24792512;chr1:24790611-24795475	chr1:24790611-24792493	chr1:24795476-24799472	chr1:24792494-24792797			18.52	NA	41.57	NA	23.05
K	alternative_last_exon	CCDC80	chr3	-	chr3:112324611-112328824	chr3:112326104-112328824	chr3:112323411-112324610	chr3:112326013-112326103			100	NA	82.14	NA	17.86
K	alternative_last_exon	MLLT10	chr10	+	chr10:21827842-21875222	chr10:21827842-21845571	chr10:21875223-21875277	chr10:21845572-21846111			71.43	NA	58.18	NA	13.25
N	alternative_last_exon	ZNF69	chr19	+	chr19:12014781-12059090	chr19:12014781-12015463	chr19:12059091-12061577	chr19:12015464-12015702			25	NA	0	NA	25
N	alternative_last_exon	SLC12A9,hCCC6	chr7	+	chr7:100452001-100456456;chr7:100452001-100452241	chr7:100452001-100454489	chr7:100456457-100456564;chr7:100452242-100452376	chr7:100454490-100454798			35.42	NA	23.21	NA	12.21
N	alternative_last_exon	RHOBTB1	chr10	-	chr10:62652754-62671108	chr10:62670749-62671108	chr10:62652568-62652753	chr10:62669086-62670748			36.36	NA	80	NA	43.64
N	alternative_last_exon	UXS1	chr2	-	chr2:106710614-106715171	chr2:106713278-106715171	chr2:106709760-106710613	chr2:106713174-106713277			100	NA	88	NA	12
N	alternative_last_exon	TFDP2	chr3	-	chr3:141713984-141811902;chr3:141772992-141811902	chr3:141724387-141811902	chr3:141713862-141713983;chr3:141772957-141772991	chr3:141724283-141724386			93.33	NA	73.91	NA	19.42
K	alternative_last_exon	BC045769,CR604709	chr17	-	chr17:43296542-43297634	chr17:43297000-43297634	chr17:43295637-43296541	chr17:43296718-43296999			46.15	NA	71.43	NA	25.28
K	alternative_last_exon	OLFM1	chr9	+	chr9:137987866-137990131	chr9:137987866-137989626	chr9:137990132-137990351	chr9:137989627-137989951			24	NA	35.9	NA	11.9
N	alternative_last_exon	AK022914,BX248778	chr14	+	chr14:19650127-19691354;chr14:19650127-19652243	chr14:19650127-19680594	chr14:19691355-19692914;chr14:19652244-19652354	chr14:19680595-19680685			0	NA	14.29	NA	14.29
N	alternative_last_exon	ARAP3	chr5	-	chr5:141051548-141052118	chr5:141051869-141052118	chr5:141051462-141051547	chr5:141051669-141051868			100	NA	88.24	NA	11.76
N	alternative_last_exon		chr19	+	chr19:46716268-46717053	chr19:46716268-46716585	chr19:46717054-46718092	chr19:46716586-46716740			0	NA	33.33	NA	33.33
N	alternative_last_exon	UIMC1	chr5	-	chr5:176385156-176402396	chr5:176397868-176402396	chr5:176385094-176385155	chr5:176396944-176397867			100	NA	77.27	NA	22.73
K	alternative_last_exon	CKId,CSNK1D	chr17	-	chr17:80204310-80206750,chr17:80203911-80206750;chr17:80202708-80206750	chr17:80203916-80206750	chr17:80202242-80202707	chr17:80203852-80203915			87.96	NA	75.71	NA	12.25
N	alternative_last_exon	APOC1	chr19	+	chr19:45419583-45434256	chr19:45419583-45422429	chr19:45434257-45434281	chr19:45422430-45422606			100	NA	78.95	NA	21.05
K	alternative_last_exon	OSCP1	chr1	-	chr1:36889068-36897402	chr1:36894077-36897402	chr1:36888964-36889067	chr1:36893903-36894076			100	NA	70	NA	30
K	alternative_last_exon	PPAPDC1B	chr8	-	chr8:38122123-38123658	chr8:38122468-38123658	chr8:38120652-38122122	chr8:38122260-38122467			8.57	NA	20.59	NA	12.02
N	alternative_last_exon	BCMSUN	chr13	-	chr13:50618905-50642232;chr13:50601543-50642232	chr13:50623799-50642232	chr13:50618046-50618904;chr13:50601343-50601542	chr13:50623325-50623798			12.5	NA	33.33	NA	20.83
K	alternative_last_exon	DNAJC21	chr5	+	chr5:34950448-34954030	chr5:34950448-34950548	chr5:34954031-34954106	chr5:34950549-34952847			24.88	NA	11.3	NA	13.58
N	alternative_last_exon	EP400	chr12	+	chr12:132476776-132489621	chr12:132476776-132479411	chr12:132489622-132489729	chr12:132479412-132479551			89.66	NA	100	NA	10.34
K	alternative_last_exon	RAD51L1	chr14	+	chr14:68934968-69006916,chr14:68934968-69149653;chr14:68934968-68963840;chr14:68934968-68944364	chr14:68934968-69077722	chr14:68963841-68964597;chr14:68944365-68944809	chr14:69077723-69078282			10.53	NA	0	NA	10.53
K	alternative_last_exon	ALPK1,FLJ00302,KIAA1527	chr4	+	chr4:113299055-113299161;chr4:113299055-113332982	chr4:113299055-113303553	chr4:113332983-113333181	chr4:113303554-113305990			100	NA	25	NA	75
K	alternative_last_exon	ERG	chr21	-	chr21:39764367-39774478	chr21:39772568-39774478	chr21:39763872-39764366	chr21:39771999-39772567			66.67	NA	100	NA	33.33
N	alternative_last_exon	PRIM1	chr12	-	chr12:57133148-57137848	chr12:57136881-57137848	chr12:57133078-57133147	chr12:57136771-57136880			100	NA	80	NA	20
K	alternative_last_exon	INADL,hINADL	chr1	+	chr1:62614063-62626579	chr1:62614063-62619029	chr1:62626580-62629589	chr1:62619030-62619153			0	NA	25	NA	25
K	alternative_last_exon	ARSB	chr5	-	chr5:78077798-78135178	chr5:78111938-78135178	chr5:78077675-78077797	chr5:78111335-78111937			13.33	NA	0	NA	13.33
K	alternative_last_exon	MARK3	chr14	+	chr14:103964866-103969218	chr14:103964866-103966492	chr14:103969219-103970164	chr14:103966493-103966537			41.25	NA	30.26	NA	10.99
K	alternative_last_exon	SMARCE1	chr17	-	chr17:38793825-38801827	chr17:38798812-38801827	chr17:38793744-38793824	chr17:38796827-38798811			100	NA	77.78	NA	22.22
N	alternative_last_exon	PTGR1	chr9	-	chr9:114325512-114337013	chr9:114332490-114337013	chr9:114325247-114325511	chr9:114332020-114332489			94.57	NA	82.95	NA	11.62
K	alternative_last_exon	SIN3B	chr19	+	chr19:16973371-16974490	chr19:16973371-16973694	chr19:16974491-16974607	chr19:16973695-16974096			24.24	NA	46.43	NA	22.19
N	alternative_last_exon	B3GALNT2	chr1	-	chr1:235618997-235634163	chr1:235629032-235634163	chr1:235618871-235618996	chr1:235627774-235629031			100	NA	72.73	NA	27.27
N	alternative_last_exon	COL4A3BP	chr5	-	chr5:74670017-74676896	chr5:74675299-74676896	chr5:74666929-74670016	chr5:74675065-74675298			97.44	NA	81.4	NA	16.04
K	alternative_last_exon	CRAT	chr9	-	chr9:131870357-131872761	chr9:131871557-131872761	chr9:131870093-131870356	chr9:131871458-131871556			0	NA	31.25	NA	31.25
K	alternative_last_exon	WDR67	chr8	+	chr8:124113248-124117527	chr8:124113248-124114486	chr8:124117528-124117704	chr8:124114487-124116440			58.33	NA	25	NA	33.33
K	alternative_last_exon	TRIP11,Trip230	chr14	-	chr14:92491765-92499535	chr14:92497121-92499535	chr14:92491654-92491764	chr14:92496753-92497120			30	NA	9.09	NA	20.91
N	alternative_last_exon	AK022914,AK056135	chr22	-	chr22:16187279-16189031;chr22:16124974-16189031	chr22:16187303-16189031	chr22:16124264-16124973	chr22:16187165-16187302			74.07	NA	100	NA	25.93
N	mutually_exclusive	TATDN1	chr8	-	chr8:125531123-125535177,chr8:125535244-125551265	chr8:125531123-125534391,chr8:125534442-125551265	chr8:125535178-125535243	chr8:125534392-125534441			27.27	NA	0	NA	27.27
N	mutually_exclusive	DCAF8	chr1	-	chr1:160210161-160231074,chr1:160231149-160232238	chr1:160210161-160213749,chr1:160213825-160232238	chr1:160231075-160231148	chr1:160213750-160213824			69.57	NA	82.14	NA	12.57
N	mutually_exclusive	ETV4	chr17	-	chr17:41607550-41610554,chr17:41610717-41611226	chr17:41607550-41610041,chr17:41610308-41611226	chr17:41610555-41610716	chr17:41610042-41610307			50	NA	0	NA	50
N	mutually_exclusive	OGT	chrX	+	chrX:70757923-70767756,chrX:70767874-70774362	chrX:70757923-70764416,chrX:70764486-70774362	chrX:70767757-70767873	chrX:70764417-70764485			0	NA	100	NA	100
K	mutually_exclusive	PAM	chr5	+	chr5:102355548-102363888,chr5:102363943-102364590	chr5:102355548-102360834,chr5:102361039-102364590	chr5:102363889-102363942	chr5:102360835-102361038			18.79	NA	8.7	NA	10.09
N	mutually_exclusive	METAP1	chr4	+	chr4:99966462-99978903,chr4:99978970-99982304	chr4:99966462-99969883,chr4:99970028-99982304	chr4:99978904-99978969	chr4:99969884-99970027			0	NA	41.67	NA	41.67
N	mutually_exclusive	ATOX1	chr5	-	chr5:151122521-151131264,chr5:151131341-151138106	chr5:151122521-151125839,chr5:151126011-151138106	chr5:151131265-151131340	chr5:151125840-151126010			70	NA	82.86	NA	12.86
N	mutually_exclusive	AHRR	chr5	+	chr5:354027-413458,chr5:413549-422843	chr5:354027-376724,chr5:376832-422843	chr5:413459-413548	chr5:376725-376831			33.33	NA	0	NA	33.33
N	mutually_exclusive	CTDSP2	chr12	-	chr12:58218103-58220778,chr12:58220881-58221334	chr12:58218103-58220128,chr12:58220186-58221334	chr12:58220779-58220880	chr12:58220129-58220185			100	NA	62.5	NA	37.5
N	mutually_exclusive	SLC38A10	chr17	-	chr17:79257303-79263490,chr17:79263609-79268622	chr17:79257303-79258649,chr17:79258696-79268622	chr17:79263491-79263608	chr17:79258650-79258695			100	NA	71.43	NA	28.57
N	mutually_exclusive	TIMM50	chr19	+	chr19:39973797-39976327,chr19:39976448-39976826	chr19:39973797-39976183,chr19:39976243-39976826	chr19:39976328-39976447	chr19:39976184-39976242			0	NA	28.57	NA	28.57
N	mutually_exclusive	PCYT2	chr17	-	chr17:79863031-79863545,chr17:79863612-79863975	chr17:79863031-79863257,chr17:79863324-79863975	chr17:79863546-79863611	chr17:79863258-79863323			0	NA	30	NA	30
N	mutually_exclusive	FAT1	chr4	-	chr4:187560938-187627716,chr4:187631000-187647507	chr4:187560938-187584452,chr4:187584768-187647507	chr4:187627717-187630999	chr4:187584453-187584767			0	NA	100	NA	100
N	mutually_exclusive	ZDHHC16	chr10	+	chr10:99212261-99213555,chr10:99213604-99214470	chr10:99212261-99213374,chr10:99213421-99214470	chr10:99213556-99213603	chr10:99213375-99213420			100	NA	78.95	NA	21.05
N	mutually_exclusive	CIN85,SH3KBP1	chrX	-	chrX:19555899-19564039,chrX:19564169-19568091	chrX:19555899-19560042,chrX:19560312-19568091	chrX:19564040-19564168	chrX:19560043-19560311			100	NA	76.47	NA	23.53
N	mutually_exclusive	ANP32E	chr1	-	chr1:150201571-150204114,chr1:150204265-150208080	chr1:150201571-150202905,chr1:150203029-150208080	chr1:150204115-150204264	chr1:150202906-150203028			0	NA	100	NA	100
N	mutually_exclusive	MFAP2	chr1	-	chr1:17303041-17303391,chr1:17303419-17304731	chr1:17303041-17303202,chr1:17303290-17304731	chr1:17303392-17303418	chr1:17303203-17303289			0	NA	50	NA	50
N	mutually_exclusive	IGFN1	chr1	+	chr1:201187787-201190571,chr1:201190875-201194951;chr1:201187787-201191866,chr1:201191956-201194951	chr1:201187787-201193806,chr1:201194003-201194951	chr1:201190572-201190874;chr1:201191867-201191955	chr1:201193807-201194002			0	NA	22.22	NA	22.22
K	mutually_exclusive	N4BP2L2	chr13	-	chr13:33101670-33112754,chr13:33112822-33112914	chr13:33101670-33109905,chr13:33111165-33112914	chr13:33112755-33112821	chr13:33109906-33111164			77.78	NA	100	NA	22.22
N	mutually_exclusive	PTP4A2	chr1	-	chr1:32374562-32377296,chr1:32377428-32381495	chr1:32374562-32375638,chr1:32375714-32381495	chr1:32377297-32377427	chr1:32375639-32375713			0	NA	31.58	NA	31.58
K	mutually_exclusive	PCBP4	chr3	-	chr3:51995321-51996825,chr3:51996909-52001341	chr3:51995321-51995956,chr3:51996105-52001341	chr3:51996826-51996908	chr3:51995957-51996104			60	NA	0	NA	60
N	mutually_exclusive	AARSD1	chr17	-	chr17:41103912-41106892,chr17:41106985-41107174	chr17:41103912-41105740,chr17:41105796-41107174	chr17:41106893-41106984	chr17:41105741-41105795			0	NA	12.5	NA	12.5
N	mutually_exclusive	RPS21	chr20	+	chr20:60962731-60963364,chr20:60963421-60963512	chr20:60962731-60962898,chr20:60962971-60963512	chr20:60963365-60963420	chr20:60962899-60962970			0	NA	27.98	NA	27.98
K	mutually_exclusive	PSMD13,S11	chr11	+	chr11:237145-244040,chr11:244076-244160	chr11:237145-238997,chr11:239077-244160	chr11:244041-244075	chr11:238998-239076			100	NA	41.67	NA	58.33
K	mutually_exclusive	HAT1	chr2	+	chr2:172782152-172809398,chr2:172809520-172821858	chr2:172782152-172803227,chr2:172803304-172821858	chr2:172809399-172809519	chr2:172803228-172803303			0	NA	27.78	NA	27.78
N	mutually_exclusive	C19orf62	chr19	+	chr19:17379901-17384712,chr19:17384834-17387303	chr19:17379901-17382405,chr19:17382465-17387303	chr19:17384713-17384833	chr19:17382406-17382464			56.25	NA	100	NA	43.75
N	mutually_exclusive	DPP7	chr9	-	chr9:140006207-140006563,chr9:140006683-140007404	chr9:140006207-140006324,chr9:140006482-140007404	chr9:140006564-140006682	chr9:140006325-140006481			0	NA	14.29	NA	14.29
N	mutually_exclusive	C20orf72	chr20	+	chr20:17951014-17968808,chr20:17968942-17970581	chr20:17951014-17956326,chr20:17956547-17970581	chr20:17968809-17968941	chr20:17956327-17956546			100	NA	50	NA	50
N	mutually_exclusive	NCOR2	chr12	-	chr12:124922543-124941651,chr12:124941709-124950718	chr12:124922543-124934360,chr12:124934414-124950718	chr12:124941652-124941708	chr12:124934361-124934413			100	NA	81.82	NA	18.18
N	mutually_exclusive	MACROD1	chr11	-	chr11:63766160-63766426,chr11:63766509-63766802	chr11:63766160-63766309,chr11:63766345-63766802	chr11:63766427-63766508	chr11:63766310-63766344			0	NA	44.44	NA	44.44
N	mutually_exclusive	TMCO3	chr13	+	chr13:114175049-114193671,chr13:114193823-114202617	chr13:114175049-114188359,chr13:114188556-114202617	chr13:114193672-114193822	chr13:114188360-114188555			0	NA	33.33	NA	33.33
N	mutually_exclusive	MEGF6	chr1	-	chr1:3415064-3415701,chr1:3415831-3416151	chr1:3415064-3415261,chr1:3415391-3416151	chr1:3415702-3415830	chr1:3415262-3415390			100	NA	69.23	NA	30.77
N	mutually_exclusive	TSPAN4	chr11	+	chr11:842916-850287,chr11:850368-864436;chr11:842916-862549,chr11:862742-864436	chr11:842916-847200,chr11:847301-864436	chr11:850288-850367;chr11:862550-862741	chr11:847201-847300			26.32	NA	0	NA	26.32
K	mutually_exclusive	H2AFV	chr7	-	chr7:44875258-44882875,chr7:44882954-44887567	chr7:44875258-44880497,chr7:44880612-44887567	chr7:44882876-44882953	chr7:44880498-44880611			76.42	NA	90.71	NA	14.29
N	mutually_exclusive	PDCL	chr9	-	chr9:125582916-125588894,chr9:125589072-125590749	chr9:125582916-125585294,chr9:125585477-125590749	chr9:125588895-125589071	chr9:125585295-125585476			100	NA	50	NA	50
K	mutually_exclusive	MRPL55	chr1	-	chr1:228296020-228296655,chr1:228296723-228296961	chr1:228296020-228296137,chr1:228296176-228296961	chr1:228296656-228296722	chr1:228296138-228296175			15	NA	45.83	NA	30.83
K	mutually_exclusive	TCF-4B,TCF7L2	chr10	+	chr10:114917829-114918425,chr10:114918477-114925313;chr10:114917829-114920377,chr10:114920451-114925313	chr10:114917829-114919678,chr10:114919752-114925313	chr10:114918426-114918476;chr10:114920378-114920450	chr10:114919679-114919751			18.18	NA	36.36	NA	18.18
N	mutually_exclusive	ME1	chr6	-	chr6:84061859-84117486,chr6:84117621-84140595	chr6:84061859-84108085,chr6:84108236-84140595	chr6:84117487-84117620	chr6:84108086-84108235			100	NA	0	NA	100
K	alternative_first_exon	SCAND2	chr15	+	chr15:85175530-85180577	chr15:85177613-85180577	chr15:85174691-85175529	chr15:85177055-85177612			10.53	NA	0	NA	10.53
N	alternative_first_exon	TACC1	chr8	+	chr8:38614928-38646221	chr8:38645262-38646221	chr8:38614757-38614927	chr8:38644722-38645261			78.26	NA	100	NA	21.74
K	alternative_first_exon	C16orf55	chr16	+	chr16:89724618-89735693	chr16:89724830-89735693	chr16:89724458-89724617	chr16:89724656-89724829			33.33	NA	11.76	NA	21.57
K	alternative_first_exon	MUTYH,hMYH	chr1	-	chr1:45800184-45803857;chr1:45800184-45805890;chr1:45800184-45804178;chr1:45800184-45805647	chr1:45800184-45805570	chr1:45805891-45806142;chr1:45804179-45804328;chr1:45805648-45805787	chr1:45805571-45805629			20	NA	0	NA	20
K	alternative_first_exon	ZNF394	chr7	-	chr7:99092255-99097260	chr7:99092255-99096338	chr7:99097261-99097877	chr7:99096339-99096465			48	NA	93.33	NA	45.33
N	alternative_first_exon	FLJ30294,TMEM182	chr2	+	chr2:103380887-103431206	chr2:103414460-103431206	chr2:103380788-103380886	chr2:103414225-103414459			66.67	NA	100	NA	33.33
N	alternative_first_exon	NCOR2	chr12	-	chr12:124979915-125002702;chr12:124979915-125020110;chr12:124979915-125002685	chr12:124979915-125051853	chr12:125020111-125020157;chr12:125002686-125002840	chr12:125051854-125052010			22.86	NA	50	NA	27.14
N	alternative_first_exon	MST154,ZNF181	chr19	+	chr19:35169719-35230052	chr19:35225952-35230052	chr19:35169642-35169718	chr19:35225480-35225951			40	NA	80	NA	40
K	alternative_first_exon	ARAP1	chr11	-	chr11:72425367-72437664	chr11:72425367-72432894	chr11:72437665-72438217	chr11:72432895-72433403			17.78	NA	28.26	NA	10.48
K	alternative_first_exon	TFDP1	chr13	+	chr13:114239993-114240088,chr13:114239465-114240088;chr13:114239046-114240088;chr13:114239743-114240088	chr13:114239204-114240088	chr13:114239003-114239045;chr13:114239588-114239742	chr13:114239056-114239203			46.3	NA	65.71	NA	19.41
K	alternative_first_exon	ZNF239	chr10	-	chr10:44053620-44069987	chr10:44053620-44063346	chr10:44069988-44070066	chr10:44063347-44063907			100	NA	70	NA	30
K	alternative_first_exon	COQ7	chr16	+	chr16:19079060-19083249	chr16:19080201-19083249	chr16:19078927-19079059	chr16:19079311-19080200			20	NA	36.36	NA	16.36
K	alternative_first_exon	PLAC8	chr4	-	chr4:84029104-84035818	chr4:84029104-84030880	chr4:84035819-84035911	chr4:84030881-84031012			25	NA	0	NA	25
K	alternative_first_exon	MANBAL	chr20	+	chr20:35918090-35927165	chr20:35925938-35927165	chr20:35918051-35918089	chr20:35925699-35925937			100	NA	64.52	NA	35.48
K	alternative_first_exon	FLJ13984,METTL8	chr2	-	chr2:172248708-172290392;chr2:172248708-172271112	chr2:172248708-172291183	chr2:172290393-172290525;chr2:172271113-172271236	chr2:172291184-172291312			0	NA	30.77	NA	30.77
K	alternative_first_exon	GGA3	chr17	-	chr17:73242878-73257628	chr17:73242878-73244920	chr17:73257629-73257677	chr17:73244921-73245089			14.29	NA	0	NA	14.29
K	alternative_first_exon	PPFIBP1	chr12	+	chr12:27829533-27832421	chr12:27830030-27832421	chr12:27829361-27829532	chr12:27829706-27830029			48	NA	66.67	NA	18.67
K	alternative_first_exon	MTX2	chr2	+	chr2:177134398-177161587	chr2:177135148-177161587	chr2:177134123-177134397	chr2:177134944-177135147			6.85	NA	16.95	NA	10.1
K	alternative_first_exon	RCAN1	chr21	-	chr21:35896009-35987058	chr21:35896009-35898960	chr21:35987059-35987382	chr21:35898961-35899261			53.19	NA	41.03	NA	12.16
N	alternative_first_exon	WHSC1	chr4	+	chr4:1901123-1902352;chr4:1895637-1902352	chr4:1873270-1902352	chr4:1900948-1901122;chr4:1895457-1895636	chr4:1873123-1873269			79.17	NA	89.47	NA	10.3
K	alternative_first_exon	SLFN12	chr17	-	chr17:33750088-33759923;chr17:33750088-33759206	chr17:33750088-33757489	chr17:33759924-33760173;chr17:33759207-33759543	chr17:33757490-33757611			17.65	NA	0	NA	17.65
N	alternative_first_exon	CUZD1,FAM24B	chr10	-	chr10:124608956-124609904;chr10:124608956-124615160	chr10:124608956-124609939	chr10:124615161-124615302	chr10:124609940-124610310			84	NA	100	NA	16
N	alternative_first_exon	SLC37A3	chr7	-	chr7:140037150-140051072;chr7:140037150-140055467;chr7:140037150-140043211	chr7:140037150-140048425	chr7:140051073-140051769;chr7:140055468-140055564;chr7:140043212-140043363	chr7:140048426-140048567			0	NA	10.71	NA	10.71
N	alternative_first_exon	TCEB3	chr1	+	chr1:24070761-24075510;chr1:24021282-24075510	chr1:24070069-24075510	chr1:24021150-24021281	chr1:24069856-24070068			100	NA	69.81	NA	30.19
K	alternative_first_exon	SLC25A29	chr14	-	chr14:100759715-100765178	chr14:100759715-100761962	chr14:100765179-100765222	chr14:100761963-100762071			16.67	NA	54.55	NA	37.88
N	alternative_first_exon	ACAD11,KIAA2000	chr3	-	chr3:132324050-132345534	chr3:132324050-132337477	chr3:132345535-132345918	chr3:132337478-132337616			100	NA	88.24	NA	11.76
K	alternative_first_exon	TIPIN	chr15	-	chr15:66641776-66644466	chr15:66641776-66643862	chr15:66644467-66644545	chr15:66643863-66643945			100	NA	87.88	NA	12.12
K	alternative_first_exon	BRD2	chr6	+	chr6:32937130-32939371;chr6:32938975-32939371	chr6:32936834-32939371	chr6:32937095-32937129;chr6:32938678-32938974	chr6:32936437-32936833			52.63	NA	35.29	NA	17.34
K	alternative_first_exon	GON4L,HCCA1,YY1AP1	chr1	-	chr1:155650248-155658720;chr1:155650248-155657861	chr1:155650248-155658449	chr1:155658721-155658791;chr1:155657862-155658266	chr1:155658450-155658565			5.88	NA	16.67	NA	10.79
K	alternative_first_exon	SMARCAL1	chr2	+	chr2:217277327-217278578;chr2:217277372-217278578	chr2:217277522-217278578	chr2:217277137-217277371	chr2:217277473-217277521			26.67	NA	0	NA	26.67
K	alternative_first_exon	PLTP	chr20	-	chr20:44538710-44539790	chr20:44538710-44539509	chr20:44539791-44539890	chr20:44539510-44539585			25	NA	0	NA	25
K	alternative_first_exon	TBL1X	chrX	+	chrX:9434498-9469819;chrX:9431503-9469819	chrX:9433488-9469819	chrX:9431335-9431502	chrX:9433201-9433487			70.59	NA	93.33	NA	22.74
N	alternative_first_exon	BBS1	chr11	+	chr11:66283405-66293593	chr11:66291354-66293593	chr11:66283332-66283404	chr11:66291123-66291353			100	NA	88.89	NA	11.11
K	alternative_first_exon	TCEAL1	chrX	+	chrX:102883722-102884421	chrX:102883954-102884421	chrX:102883648-102883721	chrX:102883892-102883953			76.92	NA	100	NA	23.08
N	alternative_first_exon	DNAJA4	chr15	+	chr15:78557238-78565436	chr15:78563020-78565436	chr15:78556989-78557237	chr15:78562359-78563019			100	NA	87.5	NA	12.5
K	alternative_first_exon	PRDM2	chr1	+	chr1:14075983-14142921	chr1:14109327-14142921	chr1:14075856-14075982	chr1:14104913-14109326			100	NA	25	NA	75
K	alternative_first_exon	MPG	chr16	+	chr16:128333-129423	chr16:129331-129423	chr16:128169-128332	chr16:129138-129330			4.17	NA	15	NA	10.83
N	alternative_first_exon	RILPL1	chr12	-	chr12:123984084-124008041	chr12:123984084-124004641	chr12:124008042-124008192	chr12:124004642-124004773			10.71	NA	29.63	NA	18.92
K	alternative_first_exon	SLC41A3	chr3	-	chr3:125769894-125786789	chr3:125769894-125775200	chr3:125786790-125787089	chr3:125775201-125775618			15.62	NA	30.61	NA	14.99
N	alternative_first_exon	FBXO31	chr16	-	chr16:87349430-87350692;chr16:87349430-87367491	chr16:87349430-87350696	chr16:87367492-87367892	chr16:87350697-87350966			87.5	NA	50	NA	37.5
K	alternative_first_exon	CFLAR	chr2	+	chr2:201981205-201994451	chr2:201983625-201994451	chr2:201980816-201981204	chr2:201983387-201983624			25	NA	45.45	NA	20.45
N	alternative_first_exon	PIF1	chr15	-	chr15:65113481-65114464	chr15:65113481-65113565	chr15:65114465-65114590	chr15:65113566-65113735			100	NA	80	NA	20
K	alternative_first_exon	CPPED1,FLJ11151	chr16	-	chr16:12758973-12875041	chr16:12758973-12798480	chr16:12875042-12875260	chr16:12798481-12798928			90.77	NA	80.7	NA	10.07
K	alternative_first_exon	RAB40B	chr17	-	chr17:80622433-80656330	chr17:80622433-80654264	chr17:80656331-80656598	chr17:80654265-80654434			6.25	NA	20	NA	13.75
K	alternative_first_exon	CHD9,KIAA0308	chr16	+	chr16:53242622-53243393;chr16:53191454-53243393	chr16:53242260-53243393	chr16:53189838-53191453	chr16:53241886-53242259			23.53	NA	9.52	NA	14.01
K	alternative_first_exon	CD99L2	chrX	-	chrX:149963960-149999703	chrX:149963960-149983334	chrX:149999704-149999766	chrX:149983335-149983421			94.44	NA	80.77	NA	13.67
K	alternative_first_exon	EIF4G3	chr1	-	chr1:21415707-21502667	chr1:21415707-21437815	chr1:21502668-21502851	chr1:21437816-21437876			13.33	NA	0	NA	13.33
K	alternative_first_exon	ZNF32	chr10	-	chr10:44141651-44144249	chr10:44141651-44144032	chr10:44144250-44144326	chr10:44144033-44144152			27.27	NA	0	NA	27.27
K	alternative_first_exon	GALK2	chr15	+	chr15:49448214-49493358	chr15:49462556-49493358,chr15:49462573-49493358	chr15:49447976-49448213	chr15:49462443-49462555			35.9	NA	20	NA	15.9
N	alternative_first_exon	PDXK	chr21	+	chr21:45153222-45153949;chr21:45148892-45153949	chr21:45152324-45153949,chr21:45152529-45153949	chr21:45148781-45148891	chr21:45152020-45152323			80.95	NA	100	NA	19.05
K	alternative_first_exon	PIGV	chr1	+	chr1:27114481-27117249	chr1:27114760-27117249,chr1:27115311-27117249	chr1:27114455-27114480	chr1:27114686-27114759			78.57	NA	100	NA	21.43
N	alternative_first_exon	TTLL3	chr3	+	chr3:9855030-9862229	chr3:9860605-9862229	chr3:9854932-9855029	chr3:9859329-9860604			66.67	NA	100	NA	33.33
K	alternative_first_exon	CABIN1,KIAA0330	chr22	+	chr22:24408364-24431891;chr22:24407818-24431891	chr22:24408179-24431891	chr22:24407765-24407817	chr22:24407868-24408178			85.71	NA	100	NA	14.29
K	alternative_first_exon	RARA	chr17	+	chr17:38465539-38487108	chr17:38474701-38487108	chr17:38465446-38465538	chr17:38474497-38474700			100	NA	89.47	NA	10.53
N	alternative_first_exon	INPP5B	chr1	-	chr1:38357127-38397344;chr1:38357127-38406359	chr1:38357127-38397584	chr1:38397345-38397421;chr1:38406360-38406470	chr1:38397585-38397725			93.94	NA	77.78	NA	16.16
K	alternative_first_exon	ZNF761	chr19	+	chr19:53935282-53945048	chr19:53943187-53945048	chr19:53935227-53935281	chr19:53943081-53943186			70	NA	100	NA	30
K	alternative_first_exon	AK3,hAK3alpha	chr9	-	chr9:4722626-4740936	chr9:4722626-4726082	chr9:4740937-4741227	chr9:4726083-4727651			19.19	NA	42.67	NA	23.48
N	alternative_first_exon	RMND5B	chr5	+	chr5:177558056-177565108	chr5:177558378-177565108	chr5:177558028-177558055	chr5:177558095-177558377			82.76	NA	100	NA	17.24
K	alternative_first_exon	BPGM	chr7	+	chr7:134331690-134346198	chr7:134343421-134346198	chr7:134331531-134331689	chr7:134343100-134343420			30	NA	7.69	NA	22.31
K	alternative_first_exon	AKAP12	chr6	+	chr6:151627039-151669845	chr6:151647021-151669845	chr6:151626882-151627038	chr6:151646666-151647020			62.3	NA	46.48	NA	15.82
N	alternative_first_exon	PCGF2	chr17	-	chr17:36896696-36904448	chr17:36896696-36904131	chr17:36904449-36904631	chr17:36904132-36904437			83.33	NA	50	NA	33.33
K	alternative_first_exon	A2LD1	chr13	-	chr13:101184856-101236078	chr13:101184856-101185816	chr13:101236079-101236251	chr13:101185817-101185997			36.36	NA	10	NA	26.36
N	alternative_first_exon		chr6	-	chr6:166324421-166401016	chr6:166324421-166399595	chr6:166401017-166401527	chr6:166399596-166399984			0	NA	20	NA	20
K	alternative_first_exon	SREBF1	chr17	-	chr17:17723836-17740040	chr17:17723836-17726831	chr17:17740041-17740325	chr17:17726832-17726944			38.96	NA	63.92	NA	24.96
K	alternative_first_exon	ZFYVE20	chr3	-	chr3:15138218-15140541	chr3:15138218-15139625	chr3:15140542-15140655	chr3:15139626-15139781			100	NA	85.71	NA	14.29
K	alternative_first_exon	TTC3	chr21	+	chr21:38445665-38480691,chr21:38445774-38480691	chr21:38468944-38480691	chr21:38445575-38445664	chr21:38468881-38468943			27.27	NA	0	NA	27.27
N	alternative_first_exon	G3BP2	chr4	-	chr4:76587234-76619981,chr4:76587234-76649239;chr4:76587234-76598202;chr4:76587234-76649459	chr4:76587234-76598391	chr4:76598203-76598343;chr4:76649460-76649795	chr4:76598392-76598667			62.79	NA	75.61	NA	12.82
K	alternative_first_exon	KIAA2023,SHPRH	chr6	-	chr6:146276491-146285292	chr6:146276491-146284866	chr6:146285293-146285559	chr6:146284867-146285233			0	NA	23.08	NA	23.08
K	alternative_first_exon	EEF1A1,LENG7	chr6	-	chr6:74229780-74229873,chr6:74229780-74229970,chr6:74229780-74230084,chr6:74229780-74230632,chr6:74229780-74233169,chr6:74229780-74233447;chr6:74229780-74231229	chr6:74229780-74230722	chr6:74231230-74231291	chr6:74230723-74230755			16.67	NA	30.36	NA	13.69
K	alternative_first_exon	SULT1A1	chr16	-	chr16:28620181-28631383	chr16:28620181-28621251	chr16:28631384-28631454	chr16:28621252-28621512			100	NA	70	NA	30
N	alternative_first_exon	LOC389906	chrX	-	chrX:3736542-3740414,chrX:3736542-3855692;chrX:3736542-3736697;chrX:3736542-3746546	chrX:3736542-3817256	chrX:3736698-3736744;chrX:3746547-3747433	chrX:3817257-3817463			13.79	NA	0	NA	13.79
K	alternative_first_exon	KIAA0851,SACM1L	chr3	+	chr3:45730990-45744929	chr3:45731880-45744929	chr3:45730754-45730989	chr3:45731840-45731879			0	NA	17.24	NA	17.24
N	alternative_first_exon	C19orf48	chr19	-	chr19:51305515-51307723;chr19:51305515-51306809;chr19:51305515-51305710	chr19:51305515-51307828	chr19:51306810-51307132;chr19:51305711-51305871	chr19:51307829-51307974			74.7	NA	61.21	NA	13.49
K	alternative_first_exon	MGAT1	chr5	-	chr5:180236077-180236363;chr5:180236077-180237039	chr5:180236077-180236633	chr5:180237040-180237137	chr5:180236634-180236817			61.54	NA	32.26	NA	29.28
K	alternative_first_exon	PACT,PRKRA	chr2	-	chr2:179315139-179315692	chr2:179315139-179315288	chr2:179315693-179315958	chr2:179315289-179315355			0	NA	11.11	NA	11.11
K	alternative_first_exon	A4GALT	chr22	-	chr22:43091638-43117170	chr22:43091638-43116802	chr22:43117171-43117286	chr22:43116803-43116876			86.96	NA	66.67	NA	20.29
N	alternative_first_exon	CEP164,KIAA1052	chr11	+	chr11:117252585-117261492	chr11:117258129-117261492	chr11:117252417-117252584	chr11:117255313-117258128			100	NA	50	NA	50
N	alternative_first_exon	SLC25A45	chr11	-	chr11:65147647-65147946;chr11:65147647-65149385	chr11:65147647-65148004	chr11:65149386-65149844	chr11:65148005-65148103			0	NA	28.57	NA	28.57
K	alternative_first_exon	BTBD3,KIAA0952	chr20	+	chr20:11881085-11898981;chr20:11871603-11898981	chr20:11898660-11898981	chr20:11871477-11871602	chr20:11898537-11898659			41.18	NA	64.71	NA	23.53
K	alternative_first_exon	BSCL2,HNRNPUL2	chr11	-	chr11:62474797-62482971	chr11:62474797-62476618	chr11:62482972-62483079	chr11:62476619-62477046			88.89	NA	100	NA	11.11
K	alternative_first_exon	HNRNPL	chr19	-	chr19:39338075-39339947,chr19:39338075-39340510;chr19:39338075-39342935	chr19:39338075-39340339	chr19:39342936-39342979	chr19:39340340-39340617			62.26	NA	52.1	NA	10.16
N	alternative_first_exon	UXS1	chr2	-	chr2:106710614-106715171	chr2:106710614-106713173	chr2:106715172-106715229	chr2:106713174-106714166			100	NA	80	NA	20
K	alternative_first_exon	CBX5	chr12	-	chr12:54651477-54673791	chr12:54651477-54653292,chr12:54651477-54653053	chr12:54673792-54673915	chr12:54653293-54653329			25.45	NA	40.43	NA	14.98
K	alternative_first_exon	NUCB2,Nucb2	chr11	+	chr11:17333668-17351673	chr11:17337023-17351673	chr11:17333575-17333667	chr11:17336928-17337022			84.62	NA	100	NA	15.38
N	alternative_first_exon	TTC7B	chr14	-	chr14:91146880-91154285;chr14:91146880-91161843	chr14:91146880-91155883	chr14:91161844-91161922	chr14:91155884-91156056			100	NA	88.46	NA	11.54
K	alternative_first_exon	IKBKG	chrX	+	chrX:153769602-153780202,chrX:153770603-153780202,chrX:153773170-153780202,chrX:153769607-153780202;chrX:153776305-153780202;chrX:153770668-153780202	chrX:153775961-153780202	chrX:153776062-153776304;chrX:153770459-153770667	chrX:153775562-153775960			26.77	NA	43.48	NA	16.71
K	alternative_first_exon	SQSTM1	chr5	+	chr5:179233564-179238573;chr5:179233592-179238573	chr5:179234124-179238573	chr5:179233388-179233591	chr5:179234003-179234123			12.12	NA	0	NA	12.12
K	alternative_first_exon	ASS1	chr9	+	chr9:133320383-133327610	chr9:133325721-133327610	chr9:133320094-133320382	chr9:133325659-133325720			0	NA	30	NA	30
K	alternative_first_exon	GTF3C2	chr2	-	chr2:27566446-27579605	chr2:27566446-27573180	chr2:27579606-27579868	chr2:27573181-27573256			47.06	NA	21.05	NA	26.01
K	alternative_first_exon	EFEMP1	chr2	-	chr2:56149583-56149705;chr2:56149583-56150845	chr2:56149583-56150033	chr2:56150846-56150932	chr2:56150034-56150356			25.45	NA	15.24	NA	10.21
K	alternative_first_exon	PNPLA6	chr19	+	chr19:7600100-7600394;chr19:7599789-7600394	chr19:7600089-7600394	chr19:7599636-7599788	chr19:7600013-7600088			0	NA	14.81	NA	14.81
K	alternative_first_exon	RGS3	chr9	+	chr9:116328011-116345729;chr9:116344523-116345729	chr9:116299199-116345729	chr9:116327975-116328010;chr9:116343173-116344522	chr9:116298784-116299198			10	NA	37.5	NA	27.5
K	alternative_first_exon	FLJ00135,PIGO	chr9	-	chr9:35095564-35095875;chr9:35095564-35096557	chr9:35095564-35096151	chr9:35095876-35095973;chr9:35096558-35096579	chr9:35096152-35096546			16.67	NA	5.26	NA	11.41
K	alternative_first_exon	MYO1C	chr17	-	chr17:1387598-1390245,chr17:1387598-1394221;chr17:1387598-1394893	chr17:1387598-1388987	chr17:1394894-1394972	chr17:1388988-1389051			55.81	NA	76.92	NA	21.11
N	alternative_first_exon	CIAPIN1	chr16	-	chr16:57473208-57481253	chr16:57473208-57474683	chr16:57481254-57481369	chr16:57474684-57475315			100	NA	83.33	NA	16.67
K	alternative_first_exon	ZNF655	chr7	+	chr7:99158319-99169867	chr7:99169416-99169867	chr7:99158156-99158318	chr7:99167822-99169415			58.33	NA	35	NA	23.33
K	alternative_first_exon	EML2	chr19	-	chr19:46142132-46142552;chr19:46142132-46144898	chr19:46142132-46142614	chr19:46144899-46145006	chr19:46142615-46142669			36.36	NA	89.47	NA	53.11
K	alternative_first_exon	CGREF1	chr2	-	chr2:27327246-27333489;chr2:27327246-27341713	chr2:27327246-27333540	chr2:27341714-27341971	chr2:27333541-27333964			44.44	NA	76.92	NA	32.48
N	alternative_first_exon	LIMS2	chr2	-	chr2:128398564-128400497	chr2:128398564-128399623	chr2:128400498-128400647	chr2:128399624-128399926			84.78	NA	72.5	NA	12.28
K	alternative_first_exon	RNH1	chr11	-	chr11:504997-507112	chr11:504997-506608	chr11:507113-507273	chr11:506609-506821			76.47	NA	92	NA	15.53
N	coord_cassette	CCDC18	chr1	+	chr1:93646410-93651901	chr1:93646410-93648916;chr1:93649053-93649534;chr1:93649704-93651901		chr1:93648917-93649052;chr1:93649535-93649703			100	NA	76.92	NA	23.08
K	coord_cassette	PKIB	chr6	+	chr6:122954513-123038931	chr6:122954513-122996222;chr6:122996290-123022584;chr6:123022646-123038931		chr6:122996223-122996289;chr6:123022585-123022645			16.67	NA	0	NA	16.67
N	coord_cassette	NCKIPSD	chr3	-	chr3:48716403-48717007	chr3:48716403-48716487;chr3:48716617-48716809;chr3:48716891-48717007		chr3:48716488-48716616;chr3:48716810-48716890			89.91	NA	100	NA	10.09
K	coord_cassette	C16orf67	chr16	+	chr16:31712060-31714476	chr16:31712060-31712983;chr16:31713180-31713855;chr16:31714003-31714476		chr16:31712984-31713179;chr16:31713856-31714002			100	NA	27.27	NA	72.73
N	coord_cassette	SLBP	chr4	-	chr4:1701798-1713856	chr4:1701798-1705322;chr4:1705428-1713600;chr4:1713718-1713856		chr4:1705323-1705427;chr4:1713601-1713717			100	NA	88.52	NA	11.48
N	coord_cassette	CPNE8	chr12	-	chr12:39096724-39154648	chr12:39096724-39117573;chr12:39117636-39118647;chr12:39118702-39124084;chr12:39124161-39154648		chr12:39117574-39117635;chr12:39118648-39118701;chr12:39124085-39124160			100	NA	82.76	NA	17.24
N	coord_cassette	B3GALNT2	chr1	-	chr1:235618997-235657990	chr1:235618997-235634163;chr1:235634275-235643369;chr1:235643466-235647637;chr1:235647832-235657990		chr1:235634164-235634274;chr1:235643370-235643465;chr1:235647638-235647831			100	NA	80	NA	20
N	coord_cassette	TMEM104	chr17	+	chr17:72773515-72786338	chr17:72773515-72781620;chr17:72781743-72784927;chr17:72785010-72786338		chr17:72781621-72781742;chr17:72784928-72785009			100	NA	88.24	NA	11.76
N	coord_cassette	FAM168A	chr11	-	chr11:73122582-73141734	chr11:73122582-73130918;chr11:73131045-73136066;chr11:73136094-73141734		chr11:73130919-73131044;chr11:73136067-73136093			57.14	NA	26.67	NA	30.47
N	coord_cassette	FAM49B	chr8	-	chr8:130891718-130951853	chr8:130891718-130892621;chr8:130892705-130915557;chr8:130915597-130951853		chr8:130892622-130892704;chr8:130915558-130915596			100	NA	55.56	NA	44.44
K	coord_cassette	OATL1,TBC1D25	chrX	+	chrX:48398309-48417284	chrX:48398309-48399720;chrX:48399831-48403256;chrX:48403412-48417284		chrX:48399721-48399830;chrX:48403257-48403411			100	NA	75	NA	25
K	coord_cassette	MARK2	chr11	+	chr11:63672516-63676348	chr11:63672516-63673559;chr11:63673587-63675731;chr11:63675777-63676348		chr11:63673560-63673586;chr11:63675732-63675776			69.23	NA	100	NA	30.77
N	coord_cassette	DAP3	chr1	+	chr1:155679616-155701146	chr1:155679616-155686796;chr1:155686920-155691307;chr1:155691410-155701146		chr1:155686797-155686919;chr1:155691308-155691409			86.3	NA	100	NA	13.7
N	coord_cassette	KIAA1261,TLE4	chr9	+	chr9:82191093-82267504	chr9:82191093-82227570;chr9:82227634-82242288;chr9:82242364-82267504		chr9:82227571-82227633;chr9:82242289-82242363			100	NA	55.56	NA	44.44
N	coord_cassette	OK/SW-cl.69,TPD52L2	chr20	+	chr20:62507229-62520542	chr20:62507229-62514071;chr20:62514174-62518916;chr20:62518959-62520542		chr20:62514072-62514173;chr20:62518917-62518958			30	NA	0	NA	30
N	coord_cassette	TSEN15	chr1	+	chr1:184023570-184041290	chr1:184023570-184023861;chr1:184023998-184039749;chr1:184039867-184041290		chr1:184023862-184023997;chr1:184039750-184039866			33.33	NA	100	NA	66.67
N	coord_cassette	DERL3	chr22	-	chr22:24179919-24180897	chr22:24179919-24180324;chr22:24180633-24180750;chr22:24180825-24180897		chr22:24180325-24180632;chr22:24180751-24180824			76.92	NA	100	NA	23.08
N	coord_cassette	HDX	chrX	-	chrX:83695594-83757349	chrX:83695594-83723479;chrX:83724584-83730258;chrX:83730406-83757349		chrX:83723480-83724583;chrX:83730259-83730405			100	NA	20	NA	80
N	coord_cassette	MEI1,hCG_2013121	chr22	+	chr22:42177850-42189832	chr22:42177850-42180342;chr22:42180425-42180611;chr22:42180788-42189832		chr22:42180343-42180424;chr22:42180612-42180787			100	NA	85.19	NA	14.81
N	coord_cassette	MST109,PARP12	chr7	-	chr7:139734132-139754461	chr7:139734132-139741443;chr7:139741640-139746683;chr7:139746808-139754461		chr7:139741444-139741639;chr7:139746684-139746807			100	NA	72.73	NA	27.27
K	coord_cassette	NRG4	chr15	-	chr15:76254316-76301540	chr15:76254316-76261469;chr15:76261566-76263506;chr15:76263590-76301540		chr15:76261470-76261565;chr15:76263507-76263589			22.22	NA	5.88	NA	16.34
N	coord_cassette	MFF	chr2	+	chr2:228197305-228220392	chr2:228197305-228205007;chr2:228205097-228207460;chr2:228207536-228220392		chr2:228205008-228205096;chr2:228207461-228207535			100	NA	53.33	NA	46.67
N	coord_cassette	MEGF6	chr1	-	chr1:3407524-3411176	chr1:3407524-3409202;chr1:3409332-3410559;chr1:3410689-3410934;chr1:3411064-3411176		chr1:3409203-3409331;chr1:3410560-3410688;chr1:3410935-3411063			81.48	NA	100	NA	18.52
N	coord_cassette	RNF8	chr6	+	chr6:37339351-37358517	chr6:37339351-37342395;chr6:37342486-37344701;chr6:37344810-37358517		chr6:37342396-37342485;chr6:37344702-37344809			100	NA	80	NA	20
N	coord_cassette	CUTC	chr10	+	chr10:101507148-101515381	chr10:101507148-101510125;chr10:101510154-101514285;chr10:101514392-101515381		chr10:101510126-101510153;chr10:101514286-101514391			100	NA	89.66	NA	10.34
N	coord_cassette	NCAPG2	chr7	-	chr7:158424410-158447286	chr7:158424410-158436980;chr7:158437081-158438210;chr7:158438312-158447286		chr7:158436981-158437080;chr7:158438211-158438311		chr7:158424003-158424409;chr7:158447287-158447386	100	NA	79.31	NA	20.69
K	coord_cassette	UBE2H	chr7	-	chr7:129479176-129519407	chr7:129479176-129497350;chr7:129497404-129498741;chr7:129498782-129519407		chr7:129497351-129497403;chr7:129498742-129498781			90.62	NA	75.31	NA	15.31
N	coord_cassette	ERMP1	chr9	-	chr9:5801329-5810010	chr9:5801329-5805026;chr9:5805218-5805610;chr9:5805786-5810010		chr9:5805027-5805217;chr9:5805611-5805785			83.64	NA	67.24	NA	16.4
N	coord_cassette	RFWD2	chr1	-	chr1:176085818-176118141	chr1:176085818-176104145;chr1:176104223-176105623;chr1:176105684-176118141		chr1:176104146-176104222;chr1:176105624-176105683			86.49	NA	61.76	NA	24.73
K	coord_cassette	CEP70	chr3	-	chr3:138256190-138310695	chr3:138256190-138289159;chr3:138289341-138289875;chr3:138290000-138290107;chr3:138290199-138310695		chr3:138289160-138289340;chr3:138289876-138289999;chr3:138290108-138290198			66.67	NA	100	NA	33.33
N	coord_cassette	AMPK,PRKAB2	chr1	-	chr1:146638519-146644007	chr1:146638519-146639345;chr1:146639513-146643567;chr1:146643747-146644007		chr1:146639346-146639512;chr1:146643568-146643746			100	NA	78.57	NA	21.43
N	coord_cassette	DHRSX	chrX	-	chrX:2209645-2418857	chrX:2209645-2326785;chrX:2326855-2343237;chrX:2343346-2418857		chrX:2326786-2326854;chrX:2343238-2343345			100	NA	87.5	NA	12.5
N	coord_cassette	LOXL4	chr10	-	chr10:100012226-100016536	chr10:100012226-100013309;chr10:100013554-100015333;chr10:100015497-100016536		chr10:100013310-100013553;chr10:100015334-100015496			100	NA	88	NA	12
K	coord_cassette	CTNND1	chr11	+	chr11:57529519-57561481	chr11:57529519-57556508;chr11:57556628-57558856;chr11:57559146-57561481		chr11:57556509-57556627;chr11:57558857-57559145			50	NA	34.29	NA	15.71
N	coord_cassette	C1orf27	chr1	+	chr1:186355216-186359842	chr1:186355216-186357573;chr1:186357681-186358719;chr1:186358757-186359842		chr1:186357574-186357680;chr1:186358720-186358756			100	NA	85	NA	15
N	coord_cassette	PCNP,pcnp	chr3	+	chr3:101298849-101311470	chr3:101298849-101304280;chr3:101304356-101309058;chr3:101309115-101311470		chr3:101304281-101304355;chr3:101309059-101309114			100	NA	81.82	NA	18.18
N	coord_cassette	COLQ,HACL1	chr3	-	chr3:15624497-15633106	chr3:15624497-15628031;chr3:15628110-15631046;chr3:15631120-15633106		chr3:15628032-15628109;chr3:15631047-15631119			100	NA	86.21	NA	13.79
K	coord_cassette	APO,C9orf3	chr9	+	chr9:97563285-97717458	chr9:97563285-97686267;chr9:97686458-97690706;chr9:97690814-97717458		chr9:97686268-97686457;chr9:97690707-97690813			100	NA	44.44	NA	55.56
N	coord_cassette	GLT8D2	chr12	-	chr12:104388280-104396912	chr12:104388280-104390512;chr12:104390626-104391228;chr12:104391314-104396912		chr12:104390513-104390625;chr12:104391229-104391313			100	NA	86.96	NA	13.04
N	coord_cassette	NARS2	chr11	-	chr11:78189730-78270584	chr11:78189730-78204108;chr11:78204242-78239887;chr11:78239983-78270584		chr11:78204109-78204241;chr11:78239888-78239982			100	NA	88.89	NA	11.11
N	coord_cassette	TBC1D19	chr4	+	chr4:26585915-26622234	chr4:26585915-26614790;chr4:26614864-26616029;chr4:26616076-26622234		chr4:26614791-26614863;chr4:26616030-26616075			100	NA	73.33	NA	26.67
N	coord_cassette	CCPG1,DYX1C1,EKN1	chr15	-	chr15:55731780-55783320	chr15:55731780-55742419;chr15:55742566-55759127;chr15:55759360-55783320		chr15:55742420-55742565;chr15:55759128-55759359			50	NA	100	NA	50
N	coord_cassette	PRIM2	chr6	+	chr6:57246967-57467079	chr6:57246967-57393111;chr6:57393185-57398131;chr6:57398318-57467079		chr6:57393112-57393184;chr6:57398132-57398317			100	NA	89.19	NA	10.81
K	coord_cassette	RAP1A,RAP1B	chr12	+	chr12:69042562-69047891	chr12:69042562-69044179;chr12:69044249-69045774;chr12:69045832-69047891		chr12:69044180-69044248;chr12:69045775-69045831			64.71	NA	33.33	NA	31.38
N	coord_cassette	PPAPDC1A	chr10	+	chr10:122263439-122348814	chr10:122263439-122273422;chr10:122273514-122278344;chr10:122278409-122334642;chr10:122334814-122348814		chr10:122273423-122273513;chr10:122278345-122278408;chr10:122334643-122334813			100	NA	42.86	NA	57.14
N	coord_cassette	PINX1,SOX7	chr8	-	chr8:10623427-10689174	chr8:10623427-10677702;chr8:10677780-10683661;chr8:10683755-10689174		chr8:10677703-10677779;chr8:10683662-10683754			100	NA	76.19	NA	23.81
K	coord_cassette	CAP2	chr6	+	chr6:17507544-17539499	chr6:17507544-17507871;chr6:17507958-17514079;chr6:17514186-17539499		chr6:17507872-17507957;chr6:17514080-17514185			85	NA	100	NA	15
N	coord_cassette	ASCC3	chr6	-	chr6:101163410-101214440	chr6:101163410-101165950;chr6:101166128-101173414;chr6:101173580-101214440		chr6:101165951-101166127;chr6:101173415-101173579			100	NA	86.27	NA	13.73
K	coord_cassette	C14orf159	chr14	+	chr14:91580873-91623982	chr14:91580873-91611564;chr14:91611658-91614124;chr14:91614203-91623982		chr14:91611565-91611657;chr14:91614125-91614202			36.36	NA	8.33	NA	28.03
N	coord_cassette	DERL1	chr8	-	chr8:124035020-124054209	chr8:124035020-124035952;chr8:124035980-124037225;chr8:124037291-124054209		chr8:124035953-124035979;chr8:124037226-124037290			100	NA	88.41	NA	11.59
N	coord_cassette	PSMB5	chr14	-	chr14:23495585-23503892	chr14:23495585-23496953;chr14:23497039-23502576;chr14:23502884-23503892		chr14:23496954-23497038;chr14:23502577-23502883			100	NA	81.48	NA	18.52
K	coord_cassette	ZNF252	chr8	-	chr8:146203940-146224988	chr8:146203940-146219864;chr8:146219979-146221892;chr8:146221994-146224988		chr8:146219865-146219978;chr8:146221893-146221993		chr8:146198976-146203939;chr8:146224989-146225155	100	NA	63.64	NA	36.36
N	coord_cassette	CAMKK1	chr17	-	chr17:3783729-3785821	chr17:3783729-3784920;chr17:3784943-3785550;chr17:3785665-3785821		chr17:3784921-3784942;chr17:3785551-3785664			100	NA	55.56	NA	44.44
N	coord_cassette	PDS5A	chr4	-	chr4:39922020-39929580	chr4:39922020-39924241;chr4:39924369-39927455;chr4:39927554-39929580		chr4:39924242-39924368;chr4:39927456-39927553			100	NA	80	NA	20
N	coord_cassette	KIAA1532,SPPL2B	chr19	+	chr19:2328775-2338750	chr19:2328775-2334600;chr19:2334721-2337441;chr19:2337625-2338750		chr19:2334601-2334720;chr19:2337442-2337624			100	NA	87.5	NA	12.5
N	coord_cassette	WDR85	chr9	-	chr9:140459607-140473076	chr9:140459607-140470531;chr9:140470620-140470760;chr9:140470855-140473076		chr9:140470532-140470619;chr9:140470761-140470854			50	NA	100	NA	50
K	coord_cassette	PHLDB2	chr3	+	chr3:111664205-111672776	chr3:111664205-111667778;chr3:111667923-111671418;chr3:111671560-111672776		chr3:111667779-111667922;chr3:111671419-111671559			88.46	NA	100	NA	11.54
N	coord_cassette	ZNF420	chr19	+	chr19:37571291-37618029	chr19:37571291-37579940;chr19:37580030-37581896;chr19:37582024-37618029		chr19:37579941-37580029;chr19:37581897-37582023			100	NA	55.56	NA	44.44
K	coord_cassette	CLTCL1	chr22	-	chr22:19171125-19178815	chr22:19171125-19175069;chr22:19175241-19175492;chr22:19175604-19178815		chr22:19175070-19175240;chr22:19175493-19175603			81.25	NA	100	NA	18.75
N	coord_cassette	ELKS,ERC1	chr12	+	chr12:1372332-1517314	chr12:1372332-1399017;chr12:1399179-1480998;chr12:1481144-1517314		chr12:1399018-1399178;chr12:1480999-1481143			100	NA	89.36	NA	10.64
N	coord_cassette	PAPOLA	chr14	+	chr14:97022751-97031291	chr14:97022751-97026985;chr14:97027049-97029155;chr14:97029231-97031291		chr14:97026986-97027048;chr14:97029156-97029230			84.82	NA	74.63	NA	10.19
K	coord_cassette	CD47	chr3	-	chr3:107766140-107776323	chr3:107766140-107769424;chr3:107769450-107770785;chr3:107770818-107776323		chr3:107769425-107769449;chr3:107770786-107770817			27.03	NA	9.09	NA	17.94
N	coord_cassette	C12orf49	chr12	-	chr12:117157682-117175594	chr12:117157682-117158100;chr12:117158253-117160871;chr12:117161029-117175594		chr12:117158101-117158252;chr12:117160872-117161028			88.14	NA	100	NA	11.86
N	coord_cassette	SCRIB	chr8	-	chr8:144873611-144874654	chr8:144873611-144874160;chr8:144874304-144874389;chr8:144874576-144874654		chr8:144874161-144874303;chr8:144874390-144874575			100	NA	89.33	NA	10.67
N	coord_cassette	GAS5	chr1	-	chr1:173833443-173834647	chr1:173833443-173833621;chr1:173833645-173833812;chr1:173833843-173834647		chr1:173833622-173833644;chr1:173833813-173833842			83.33	NA	50.47	NA	32.86
K	coord_cassette	CWF19L1	chr10	-	chr10:102016234-102027327	chr10:102016234-102019974;chr10:102020077-102020722;chr10:102020802-102021735;chr10:102021821-102027327		chr10:102019975-102020076;chr10:102020723-102020801;chr10:102021736-102021820			85.29	NA	100	NA	14.71
N	coord_cassette	MAP2K5	chr15	+	chr15:67995747-68040906	chr15:67995747-68020253;chr15:68020284-68040568;chr15:68040596-68040906		chr15:68020254-68020283;chr15:68040569-68040595			100	NA	82.61	NA	17.39
K	coord_cassette	MAGP2,MFAP5	chr12	-	chr12:8803186-8808010	chr12:8803186-8804257;chr12:8804288-8807032;chr12:8807078-8808010		chr12:8804258-8804287;chr12:8807033-8807077			100	NA	82.5	NA	17.5
N	coord_cassette	FRAS1	chr4	+	chr4:79258972-79290991	chr4:79258972-79284666;chr4:79284820-79285061;chr4:79285209-79290991		chr4:79284667-79284819;chr4:79285062-79285208			100	NA	83.33	NA	16.67
N	coord_cassette	KIFC3	chr16	-	chr16:57806201-57831876	chr16:57806201-57819375;chr16:57819579-57822486;chr16:57822626-57828910;chr16:57829054-57831876		chr16:57819376-57819578;chr16:57822487-57822625;chr16:57828911-57829053			100	NA	50	NA	50
N	coord_cassette	MME	chr3	+	chr3:154858082-154861231	chr3:154858082-154859779;chr3:154859917-154860025;chr3:154860120-154861231		chr3:154859780-154859916;chr3:154860026-154860119			100	NA	79.17	NA	20.83
N	coord_cassette	SLC38A1	chr12	-	chr12:46602911-46662647	chr12:46602911-46633461;chr12:46633677-46636982;chr12:46637098-46662647		chr12:46633462-46633676;chr12:46636983-46637097			100	NA	89.04	NA	10.96
K	coord_cassette	TSNARE1	chr8	-	chr8:143413193-143435997	chr8:143413193-143425326;chr8:143425834-143427103;chr8:143427254-143435997		chr8:143425327-143425833;chr8:143427104-143427253			100	NA	66.67	NA	33.33
N	coord_cassette	TMEM126B	chr11	+	chr11:85339733-85345129	chr11:85339733-85342188;chr11:85342361-85342730;chr11:85342853-85345129		chr11:85342189-85342360;chr11:85342731-85342852			88.62	NA	77.55	NA	11.07
N	coord_cassette	C16orf68	chr16	+	chr16:8722968-8732947	chr16:8722968-8728895;chr16:8728937-8729024;chr16:8729170-8732947		chr16:8728896-8728936;chr16:8729025-8729169			100	NA	80	NA	20
K	coord_cassette	ITSN,ITSN1	chr21	+	chr21:35191628-35201927	chr21:35191628-35195790;chr21:35195958-35199121;chr21:35199168-35201927		chr21:35195791-35195957;chr21:35199122-35199167			88.24	NA	65	NA	23.24
N	coord_cassette	RECS1,TMBIM1	chr2	-	chr2:219144850-219157188	chr2:219144850-219146662;chr2:219146905-219150485;chr2:219150662-219157188		chr2:219146663-219146904;chr2:219150486-219150661			100	NA	66.67	NA	33.33
N	coord_cassette	RASIP1	chr19	-	chr19:49228218-49232193	chr19:49228218-49230263;chr19:49230416-49230649;chr19:49230688-49232193		chr19:49230264-49230415;chr19:49230650-49230687			68	NA	47.15	NA	20.85
N	coord_cassette	ZCCHC8	chr12	-	chr12:122967243-122973932	chr12:122967243-122967825;chr12:122967892-122968006;chr12:122968111-122973932		chr12:122967826-122967891;chr12:122968007-122968110			88	NA	100	NA	12
N	coord_cassette	CLK2,LOC402468	chr1	-	chr1:155234566-155237800	chr1:155234566-155235650;chr1:155235746-155236519;chr1:155236687-155237800		chr1:155235651-155235745;chr1:155236520-155236686			100	NA	88.46	NA	11.54
N	alternative_donor	RBP56/CHN,TAF15	chr17	+	chr17:34147244-34147335;chr17:34147253-34147335	chr17:34144747-34147335		chr17:34144747-34147243;chr17:34147244-34147252	chr17:34144746-34144747;chr17:34147243-34147244		0	NA	25	NA	25
N	alternative_donor	CTTNBP2NL	chr1	+	chr1:112938895-112954815	chr1:112939208-112954815		chr1:112938895-112939207	chr1:112938894-112938895		15.38	NA	0	NA	15.38
N	alternative_donor		chr6	+	chr6:111804869-111895823	chr6:111886486-111895823		chr6:111804869-111886485	chr6:111804868-111804869		16.67	NA	100	NA	83.33
N	alternative_donor		chr11	+	chr11:67374548-67375870	chr11:67375088-67375870		chr11:67374548-67375087	chr11:67374547-67374548		87.23	NA	100	NA	12.77
N	alternative_donor	MTRR	chr5	+	chr5:7869329-7870882;chr5:7870170-7870882;chr5:7869303-7870882	chr5:7869412-7870882		chr5:7869303-7869328;chr5:7869329-7869411;chr5:7869412-7870169	chr5:7869302-7869303;chr5:7869328-7869329;chr5:7869411-7869412		0	NA	20	NA	20
N	alternative_donor		chr12	+	chr12:104325356-104325488	chr12:104325402-104325488		chr12:104325356-104325401	chr12:104325355-104325356		100	NA	57.14	NA	42.86
N	alternative_donor		chr19	+	chr19:56186802-56189872	chr19:56188948-56189872		chr19:56186802-56188947	chr19:56186801-56186802		40	NA	100	NA	60
N	alternative_donor	ZC3HAV1L	chr7	-	chr7:138711580-138713447	chr7:138711580-138713360		chr7:138713361-138713447	chr7:138713447-138713448		0	NA	14.29	NA	14.29
N	alternative_donor	GMEB2	chr20	-	chr20:62250808-62258308	chr20:62250808-62250925		chr20:62250926-62258308	chr20:62258308-62258309		100	NA	25	NA	75
N	alternative_donor	ENTPD5	chr14	-	chr14:74482634-74485952	chr14:74482634-74485176		chr14:74485177-74485952	chr14:74485952-74485953		40	NA	100	NA	60
N	alternative_donor		chr3	+	chr3:52325128-52350470	chr3:52338485-52350470		chr3:52325128-52338484	chr3:52325127-52325128		50	NA	100	NA	50
N	alternative_donor	TUBA1C	chr12	+	chr12:49525182-49663247	chr12:49658968-49663247		chr12:49525182-49658967	chr12:49525181-49525182		100	NA	73.33	NA	26.67
N	alternative_donor		chr11	+	chr11:66407595-66411329	chr11:66411000-66411329		chr11:66407595-66410999	chr11:66407594-66407595		100	NA	83.33	NA	16.67
N	alternative_donor	C14orf138	chr14	-	chr14:50582898-50584319	chr14:50582898-50583004		chr14:50583005-50584319	chr14:50584319-50584320		100	NA	66.67	NA	33.33
K	alternative_donor	AP2B1	chr17	+	chr17:33914617-33921026	chr17:33914683-33921026		chr17:33914617-33914682	chr17:33914616-33914617		20.63	NA	36.07	NA	15.44
N	alternative_donor	ATXN2L	chr16	+	chr16:28847498-28848071;chr16:28847807-28848071	chr16:28847444-28848071		chr16:28847444-28847497;chr16:28847498-28847806	chr16:28847443-28847444;chr16:28847497-28847498		30.28	NA	19.18	NA	11.1
N	alternative_donor	IRF3	chr19	-	chr19:50166772-50168887	chr19:50166772-50167930		chr19:50167931-50168887	chr19:50168887-50168888		87.5	NA	100	NA	12.5
N	alternative_donor	SCAF1	chr19	+	chr19:50145500-50148277	chr19:50145964-50148277		chr19:50145500-50145963	chr19:50145499-50145500		100	NA	58.33	NA	41.67
K	alternative_donor	KIAA0195	chr17	+	chr17:73487934-73488554	chr17:73487982-73488554		chr17:73487934-73487981	chr17:73487933-73487934		73.68	NA	51.35	NA	22.33
K	alternative_donor	FAH	chr15	+	chr15:80445184-80445367	chr15:80445248-80445367		chr15:80445184-80445247	chr15:80445183-80445184		44.44	NA	100	NA	55.56
N	alternative_donor		chr1	+	chr1:203764904-203765578;chr1:203764923-203765578	chr1:203765483-203765578		chr1:203764904-203764922;chr1:203764923-203765482	chr1:203764903-203764904;chr1:203764922-203764923		47.37	NA	85.71	NA	38.34
K	alternative_donor	BCAP31	chrX	-	chrX:152988744-152989470	chrX:152988744-152988962		chrX:152988963-152989470	chrX:152989470-152989471		84	NA	100	NA	16
N	alternative_donor		chr9	-	chr9:38540847-38541452;chr9:38540847-38541285	chr9:38540847-38542308		chr9:38541286-38541452;chr9:38541453-38542308	chr9:38541452-38541453;chr9:38542308-38542309		80	NA	55.56	NA	24.44
K	alternative_donor	TIGD6	chr5	-	chr5:149375993-149380036	chr5:149375993-149379490		chr5:149379491-149380036	chr5:149380036-149380037		83.33	NA	100	NA	16.67
K	alternative_donor	FTSJD1	chr16	-	chr16:71322841-71323038	chr16:71322841-71322988		chr16:71322989-71323038	chr16:71323038-71323039		20	NA	0	NA	20
N	alternative_donor	GABRE	chrX	-	chrX:151123557-151123828;chrX:151123557-151123839	chrX:151123557-151123994		chrX:151123829-151123839;chrX:151123840-151123994	chrX:151123839-151123840;chrX:151123994-151123995		12.24	NA	0	NA	12.24
N	alternative_donor	PGS1	chr17	+	chr17:76419377-76420141;chr17:76415807-76420141;chr17:76416405-76420141	chr17:76415757-76420141		chr17:76415757-76415806;chr17:76415807-76416404;chr17:76416405-76419376	chr17:76415756-76415757;chr17:76415806-76415807;chr17:76416404-76416405		54.41	NA	66.33	NA	11.92
N	alternative_donor	FLJ32065	chr17	-	chr17:62969636-62970672;chr17:62969636-62971068	chr17:62969636-62971677		chr17:62970673-62971068;chr17:62971069-62971677	chr17:62971068-62971069;chr17:62971677-62971678		0	NA	30	NA	30
N	alternative_donor	HCF-2,HCFC2	chr12	+	chr12:104490212-104492120	chr12:104491470-104492120		chr12:104490212-104491469	chr12:104490211-104490212		20	NA	4.55	NA	15.45
N	alternative_donor	SIN3A	chr15	-	chr15:75722750-75748128	chr15:75722750-75743763		chr15:75743764-75748128	chr15:75748128-75748129		100	NA	44.44	NA	55.56
N	alternative_donor	ANKRD13B	chr17	+	chr17:27936440-27937702;chr17:27936533-27937702	chr17:27936427-27937702		chr17:27936427-27936439;chr17:27936440-27936532	chr17:27936426-27936427;chr17:27936439-27936440		0	NA	11.63	NA	11.63
N	alternative_donor	IPO11	chr5	+	chr5:61699931-61733100	chr5:61708757-61733100		chr5:61699931-61708756	chr5:61699930-61699931		100	NA	50	NA	50
N	alternative_donor	ZNF23	chr16	-	chr16:71490732-71495561;chr16:71490732-71496112	chr16:71490732-71495056		chr16:71495057-71495561;chr16:71495562-71496112	chr16:71495561-71495562;chr16:71496112-71496113		20	NA	57.14	NA	37.14
N	alternative_donor	CYBASC3	chr11	-	chr11:61125301-61129251;chr11:61125301-61129204;chr11:61125301-61129478	chr11:61125301-61129211		chr11:61129205-61129211;chr11:61129212-61129251;chr11:61129252-61129478	chr11:61129211-61129212;chr11:61129251-61129252;chr11:61129478-61129479		0	NA	10.53	NA	10.53
N	alternative_donor	ILKAP	chr2	-	chr2:239103512-239112323	chr2:239103512-239112139		chr2:239112140-239112323	chr2:239112323-239112324		100	NA	86.67	NA	13.33
N	alternative_donor	CCDC45	chr17	+	chr17:62510477-62512840	chr17:62512126-62512840		chr17:62510477-62512125	chr17:62510476-62510477		12.5	NA	33.33	NA	20.83
N	alternative_donor	MAX	chr14	-	chr14:65568291-65569226	chr14:65568291-65569021		chr14:65569022-65569226	chr14:65569226-65569227		100	NA	86.76	NA	13.24
N	alternative_donor		chr9	-	chr9:117182350-117185593	chr9:117182350-117183102		chr9:117183103-117185593	chr9:117185593-117185594		100	NA	37.5	NA	62.5
N	alternative_donor	IRAK1BP1	chr6	+	chr6:79577609-79595094	chr6:79577806-79595094		chr6:79577609-79577805	chr6:79577608-79577609		30	NA	10	NA	20
K	alternative_donor	PCDHGC3	chr5	+	chr5:140855714-140874373	chr5:140858114-140874373		chr5:140855714-140858113	chr5:140855713-140855714		100	NA	87.5	NA	12.5
N	alternative_donor	C5orf24	chr5	+	chr5:134182554-134190587;chr5:134164554-134190587;chr5:134181903-134190587	chr5:134164437-134190587		chr5:134164437-134164553;chr5:134164554-134181902;chr5:134181903-134182553	chr5:134164436-134164437;chr5:134164553-134164554;chr5:134181902-134181903		0	NA	35.29	NA	35.29
N	alternative_donor	C17orf68	chr17	-	chr17:8138604-8139400	chr17:8138604-8139148		chr17:8139149-8139400	chr17:8139400-8139401		100	NA	42.86	NA	57.14
N	alternative_donor	CLCN7	chr16	-	chr16:1505797-1506117	chr16:1505797-1506113		chr16:1506114-1506117	chr16:1506117-1506118		100	NA	82.43	NA	17.57
N	alternative_donor	NMD3	chr3	+	chr3:160939513-160939781;chr3:160939198-160939781	chr3:160939120-160939781		chr3:160939120-160939197;chr3:160939198-160939512	chr3:160939119-160939120;chr3:160939197-160939198		16.44	NA	27.16	NA	10.72
K	alternative_donor	DVL1,DVL1L1	chr1	-	chr1:1274034-1274741	chr1:1274034-1274666		chr1:1274667-1274741	chr1:1274741-1274742		45.14	NA	57.53	NA	12.39
N	alternative_donor	DCTD	chr4	-	chr4:183836729-183838440;chr4:183836729-183837825;chr4:183836729-183837571;chr4:183836729-183837438	chr4:183836729-183838463		chr4:183837439-183837571;chr4:183837572-183837825;chr4:183837826-183838440;chr4:183838441-183838463	chr4:183837571-183837572;chr4:183837825-183837826;chr4:183838440-183838441;chr4:183838463-183838464		33.9	NA	20.45	NA	13.45
N	alternative_donor	LAMA5	chr20	-	chr20:60921653-60921763	chr20:60921653-60921737		chr20:60921738-60921763	chr20:60921763-60921764		100	NA	88.46	NA	11.54
N	alternative_donor	ZNF692	chr1	-	chr1:249150146-249150502;chr1:249150146-249150486	chr1:249150146-249150571		chr1:249150487-249150502;chr1:249150503-249150571	chr1:249150502-249150503;chr1:249150571-249150572	chr1:249149924-249150145;chr1:249150572-249150621	29.73	NA	14.75	NA	14.98
N	alternative_donor	ACAA1	chr3	-	chr3:38178177-38178821	chr3:38178177-38178355		chr3:38178356-38178821	chr3:38178821-38178822		100	NA	83.33	NA	16.67
N	alternative_donor	RAD9A	chr11	+	chr11:67163293-67163382	chr11:67163297-67163382		chr11:67163293-67163296	chr11:67163292-67163293		100	NA	80.95	NA	19.05
N	alternative_donor	RDH13	chr19	-	chr19:55558857-55559696	chr19:55558857-55559413		chr19:55559414-55559696	chr19:55559696-55559697		11.54	NA	25	NA	13.46
N	alternative_donor	SAPS2	chr22	+	chr22:50769425-50810448	chr22:50781980-50810448		chr22:50769425-50781979	chr22:50769424-50769425		0	NA	100	NA	100
K	alternative_donor	TMEM177	chr2	+	chr2:120437194-120438407;chr2:120436853-120438407	chr2:120436802-120438407		chr2:120436802-120436852;chr2:120436853-120437193	chr2:120436801-120436802;chr2:120436852-120436853		0	NA	28.57	NA	28.57
K	alternative_donor	TRIM24	chr7	+	chr7:138239610-138252225	chr7:138239712-138252225		chr7:138239610-138239711	chr7:138239609-138239610		68.89	NA	85.71	NA	16.82
K	alternative_donor	BAT2D1,XTP2	chr1	+	chr1:171483770-171484872	chr1:171483785-171484872		chr1:171483770-171483784	chr1:171483769-171483770		87.8	NA	74	NA	13.8
N	alternative_donor	RIMKLB	chr12	+	chr12:8926063-8930185	chr12:8929674-8930185		chr12:8926063-8929673	chr12:8926062-8926063		88.68	NA	100	NA	11.32
N	alternative_donor	RSF1	chr11	-	chr11:77409739-77410825;chr11:77409739-77411774	chr11:77409739-77411765		chr11:77410826-77411765;chr11:77411766-77411774	chr11:77411765-77411766;chr11:77411774-77411775		71.43	NA	100	NA	28.57
N	alternative_donor		chr2	+	chr2:85809000-85818847;chr2:85808780-85818847	chr2:85804773-85818847		chr2:85804773-85808779;chr2:85808780-85808999	chr2:85804772-85804773;chr2:85808779-85808780		0	NA	14.29	NA	14.29
N	alternative_donor	PWWP2B	chr10	+	chr10:134210803-134218129	chr10:134210856-134218129		chr10:134210803-134210855	chr10:134210802-134210803		83.33	NA	100	NA	16.67
N	alternative_donor	ZNF783	chr7	+	chr7:148959449-148963425	chr7:148961602-148963425		chr7:148959449-148961601	chr7:148959448-148959449		100	NA	46.67	NA	53.33
N	alternative_donor	SETD8	chr12	+	chr12:123868756-123875176	chr12:123873730-123875176		chr12:123868756-123873729	chr12:123868755-123868756		69.23	NA	40	NA	29.23
N	alternative_donor	SCLT1	chr4	-	chr4:129809930-129812222	chr4:129809930-129812213		chr4:129812214-129812222	chr4:129812222-129812223		100	NA	83.33	NA	16.67
K	alternative_donor	RANBP6	chr9	-	chr9:6014357-6015471	chr9:6014357-6015412		chr9:6015413-6015471	chr9:6015471-6015472		72.73	NA	100	NA	27.27
N	alternative_donor	B3GAT3	chr11	-	chr11:62384820-62387968	chr11:62384820-62384984		chr11:62384985-62387968	chr11:62387968-62387969		11.11	NA	26.32	NA	15.21
N	alternative_donor	ADAMTS6	chr5	-	chr5:64492979-64510620	chr5:64492979-64509864		chr5:64509865-64510620	chr5:64510620-64510621		15.38	NA	100	NA	84.62
N	alternative_donor	ST3GAL2	chr16	-	chr16:70417139-70422322	chr16:70417139-70422269		chr16:70422270-70422322	chr16:70422322-70422323		100	NA	85.71	NA	14.29
N	alternative_donor	PDSS1	chr10	+	chr10:27013053-27024168	chr10:27013057-27024168		chr10:27013053-27013056	chr10:27013052-27013053		18.75	NA	6.67	NA	12.08
N	alternative_donor		chr6	+	chr6:35436786-35437123	chr6:35436805-35437123		chr6:35436786-35436804	chr6:35436785-35436786		100	NA	86.67	NA	13.33
K	alternative_donor	GTF2H4,TFIIH	chr6	+	chr6:30877837-30878441	chr6:30877841-30878441		chr6:30877837-30877840	chr6:30877836-30877837		88.37	NA	100	NA	11.63
N	alternative_donor	ZNF10,ZNF268	chr12	+	chr12:133707601-133721019	chr12:133715836-133721019		chr12:133707601-133715835	chr12:133707600-133707601		100	NA	20	NA	80
K	alternative_donor	CASP8	chr2	+	chr2:202122878-202131183	chr2:202123106-202131183		chr2:202122878-202123105	chr2:202122877-202122878		50	NA	100	NA	50
N	alternative_donor	KIAA0407,PLXNB1	chr3	-	chr3:48460776-48461083	chr3:48460776-48460985		chr3:48460986-48461083	chr3:48461083-48461084		81.25	NA	100	NA	18.75
N	alternative_donor		chr6	-	chr6:2953342-2959508	chr6:2953342-2954825		chr6:2954826-2959508	chr6:2959508-2959509		100	NA	75	NA	25
N	alternative_donor	USF1	chr1	-	chr1:161010121-161010365	chr1:161010121-161010315		chr1:161010316-161010365	chr1:161010365-161010366		5.13	NA	15.38	NA	10.25
K	alternative_donor	SMARCA2	chr9	+	chr9:2158554-2159813;chr9:2158595-2159813	chr9:2158588-2159813		chr9:2158554-2158587;chr9:2158588-2158594	chr9:2158553-2158554;chr9:2158587-2158588		42.86	NA	0	NA	42.86
N	alternative_donor	FKBP12-Exip2	chr20	-	chr20:1301080-1306473;chr20:1301080-1306231	chr20:1301080-1373477		chr20:1306232-1306473;chr20:1306474-1373477	chr20:1306473-1306474;chr20:1373477-1373478		0	NA	12	NA	12
N	alternative_donor	SGOL1	chr3	-	chr3:20225527-20227451;chr3:20225527-20227439	chr3:20225527-20227550		chr3:20227440-20227451;chr3:20227452-20227550	chr3:20227451-20227452;chr3:20227550-20227551		47.22	NA	65.38	NA	18.16
K	alternative_donor	TR,TXNRD1	chr12	+	chr12:104680888-104705067	chr12:104681125-104705067		chr12:104680888-104681124	chr12:104680887-104680888		50.16	NA	34.97	NA	15.19
N	alternative_donor	BRPF1	chr3	+	chr3:9784938-9785261	chr3:9785156-9785261		chr3:9784938-9785155	chr3:9784937-9784938		8	NA	21.43	NA	13.43
K	alternative_donor	FLJ00296,WDR73	chr15	-	chr15:85189068-85189414	chr15:85189068-85189203		chr15:85189204-85189414	chr15:85189414-85189415		14.71	NA	25.56	NA	10.85
K	alternative_donor	C17orf48,Nbla03831	chr17	+	chr17:10608845-10609754	chr17:10608933-10609754		chr17:10608845-10608932	chr17:10608844-10608845		21.21	NA	10.26	NA	10.95
K	alternative_donor	KIAA1539	chr9	-	chr9:35108735-35115801	chr9:35108735-35115667		chr9:35115668-35115801	chr9:35115801-35115802		71.43	NA	100	NA	28.57
N	alternative_donor		chr6	+	chr6:49519004-49519593	chr6:49519389-49519593		chr6:49519004-49519388	chr6:49519003-49519004		78.57	NA	100	NA	21.43
K	alternative_donor	STRADA	chr17	-	chr17:61781408-61781791	chr17:61781408-61781700		chr17:61781701-61781791	chr17:61781791-61781792		82.76	NA	100	NA	17.24
N	alternative_donor	GRASP65	chr3	-	chr3:39141946-39142278	chr3:39141946-39142237		chr3:39142238-39142278	chr3:39142278-39142279		75	NA	100	NA	25
N	alternative_donor	ESYT1	chr12	+	chr12:56527628-56527863	chr12:56527658-56527863		chr12:56527628-56527657	chr12:56527627-56527628		85.71	NA	100	NA	14.29
N	alternative_donor	FRG1	chr4	+	chr4:190878658-190881902	chr4:190881078-190881902		chr4:190878658-190881077	chr4:190878657-190878658		11.11	NA	100	NA	88.89
K	alternative_donor	HINT3	chr6	+	chr6:126278035-126288032	chr6:126278325-126288032		chr6:126278035-126278324	chr6:126278034-126278035		88.68	NA	100	NA	11.32
K	alternative_donor	HELLS,Nbla10143	chr10	+	chr10:96305665-96306133	chr10:96305710-96306133		chr10:96305665-96305709	chr10:96305664-96305665		58.62	NA	38.1	NA	20.52
N	alternative_donor	ARMC8	chr3	+	chr3:137956227-137958309	chr3:137956415-137958309		chr3:137956227-137956414	chr3:137956226-137956227		100	NA	71.43	NA	28.57
K	alternative_donor	AMZ2	chr17	+	chr17:66244200-66244780	chr17:66244228-66244780		chr17:66244200-66244227	chr17:66244199-66244200		100	NA	66.67	NA	33.33
K	alternative_donor	PPT2	chr6	+	chr6:32122172-32122363;chr6:32122182-32122363	chr6:32122024-32122363		chr6:32122024-32122171;chr6:32122172-32122181	chr6:32122023-32122024;chr6:32122171-32122172		15.15	NA	0	NA	15.15
N	alternative_donor	SGOL2	chr2	+	chr2:201390976-201397696;chr2:201397079-201397696	chr2:201391464-201397696		chr2:201390976-201391463;chr2:201391464-201397078	chr2:201390975-201390976;chr2:201391463-201391464		0	NA	14.29	NA	14.29
N	alternative_donor	ELL2	chr5	-	chr5:95224835-95226806	chr5:95224835-95225894		chr5:95225895-95226806	chr5:95226806-95226807		100	NA	70	NA	30
K	alternative_donor	POLM,Pol	chr7	-	chr7:44116229-44118354	chr7:44116229-44118338		chr7:44118339-44118354	chr7:44118354-44118355		57.14	NA	100	NA	42.86
N	alternative_donor	KIAA1308,RALGDS	chr9	-	chr9:135978650-135979137	chr9:135978650-135979133		chr9:135979134-135979137	chr9:135979137-135979138		100	NA	87.88	NA	12.12
N	alternative_donor	FLJ00285	chr16	-	chr16:15221755-15221861	chr16:15221755-15221848		chr16:15221849-15221861	chr16:15221861-15221862		100	NA	63.64	NA	36.36
N	alternative_donor	ZNF673	chrX	+	chrX:46322744-46330576;chrX:46322713-46330576;chrX:46327550-46330576	chrX:46322729-46330576		chrX:46322713-46322728;chrX:46322729-46322743;chrX:46322744-46327549	chrX:46322712-46322713;chrX:46322728-46322729;chrX:46322743-46322744		33.33	NA	11.11	NA	22.22
K	alternative_donor	TMEM216	chr11	+	chr11:61160138-61160702	chr11:61160152-61160702		chr11:61160138-61160151	chr11:61160137-61160138		35.71	NA	0	NA	35.71
N	alternative_donor	TTPAL	chr20	+	chr20:43113069-43115235	chr20:43113171-43115235		chr20:43113069-43113170	chr20:43113068-43113069		100	NA	73.08	NA	26.92
N	alternative_donor	PUF60	chr8	-	chr8:144906570-144911449	chr8:144906570-144909554		chr8:144909555-144911449	chr8:144911449-144911450		17.5	NA	30.56	NA	13.06
N	alternative_donor	FHL3	chr1	-	chr1:38465105-38471028;chr1:38465105-38470013;chr1:38465105-38470079	chr1:38465105-38471110		chr1:38470014-38470079;chr1:38470080-38471028;chr1:38471029-38471110	chr1:38470079-38470080;chr1:38471028-38471029;chr1:38471110-38471111		57.14	NA	45.95	NA	11.19
K	alternative_donor	C14orf159	chr14	+	chr14:91639748-91642277	chr14:91639784-91642277		chr14:91639748-91639783	chr14:91639747-91639748		100	NA	66.67	NA	33.33
K	alternative_donor	FLJ33630	chr5	-	chr5:127396937-127418661	chr5:127396937-127418426		chr5:127418427-127418661	chr5:127418661-127418662		89.83	NA	100	NA	10.17
K	alternative_donor	DUS4L	chr7	+	chr7:107204505-107205032;chr7:107204693-107205032	chr7:107204655-107205032		chr7:107204505-107204654;chr7:107204655-107204692	chr7:107204504-107204505;chr7:107204654-107204655		69.23	NA	40	NA	29.23
N	alternative_donor	DNAJC9	chr10	-	chr10:75005935-75006445	chr10:75005935-75006196		chr10:75006197-75006445	chr10:75006445-75006446		3.28	NA	15.56	NA	12.28
N	alternative_donor	TRNP1	chr1	+	chr1:27321104-27326337	chr1:27321122-27326337		chr1:27321104-27321121	chr1:27321103-27321104		15.38	NA	0	NA	15.38
N	alternative_donor	TRAPPC4,hCG_38438	chr11	+	chr11:118890028-118890859;chr11:118890135-118890859	chr11:118889899-118890859		chr11:118889899-118890027;chr11:118890028-118890134	chr11:118889898-118889899;chr11:118890027-118890028		0	NA	11.76	NA	11.76
N	alternative_donor	KIAA1598	chr10	-	chr10:118646078-118661275	chr10:118646078-118648604		chr10:118648605-118661275	chr10:118661275-118661276		17.31	NA	41.67	NA	24.36
K	alternative_donor	HEL308,HELQ	chr4	-	chr4:84375099-84376660;chr4:84375099-84376549	chr4:84375099-84376421		chr4:84376422-84376549;chr4:84376550-84376660	chr4:84376549-84376550;chr4:84376660-84376661		10.53	NA	33.33	NA	22.8
N	alternative_donor	MPDZ	chr9	-	chr9:13250372-13258650;chr9:13250372-13276572;chr9:13250372-13279562	chr9:13250372-13279398		chr9:13258651-13276572;chr9:13276573-13279398;chr9:13279399-13279562	chr9:13276572-13276573;chr9:13279398-13279399;chr9:13279562-13279563		33.33	NA	0	NA	33.33
N	alternative_donor	HDAC4	chr2	-	chr2:240016753-240024486	chr2:240016753-240024471		chr2:240024472-240024486	chr2:240024486-240024487		62.5	NA	100	NA	37.5
K	alternative_donor	C2orf56	chr2	+	chr2:37468781-37469777	chr2:37468935-37469777		chr2:37468781-37468934	chr2:37468780-37468781		76.19	NA	100	NA	23.81
N	alternative_donor	TNFSF13	chr17	+	chr17:7464135-7464315	chr17:7464190-7464315		chr17:7464135-7464189	chr17:7464134-7464135		100	NA	64.29	NA	35.71
N	alternative_donor	FBRSL1	chr12	+	chr12:133148925-133149112	chr12:133148931-133149112		chr12:133148925-133148930	chr12:133148924-133148925		72.13	NA	87.93	NA	15.8
K	alternative_donor	PPCS	chr1	+	chr1:42922300-42922917	chr1:42922745-42922917		chr1:42922300-42922744	chr1:42922299-42922300		72.73	NA	86.96	NA	14.23
N	alternative_donor		chrX	-	chrX:153582408-153582518	chrX:153582408-153582514		chrX:153582515-153582518	chrX:153582518-153582519		100	NA	73.33	NA	26.67
K	alternative_donor	LTB4R	chr14	+	chr14:24784223-24784842	chr14:24784227-24784842		chr14:24784223-24784226	chr14:24784222-24784223		100	NA	74.07	NA	25.93
N	alternative_donor	PPFIA1	chr11	+	chr11:70117825-70118278;chr11:70117426-70118278	chr11:70117021-70118278		chr11:70117021-70117425;chr11:70117426-70117824	chr11:70117020-70117021;chr11:70117425-70117426		86.67	NA	64.29	NA	22.38
N	alternative_donor	C14orf149	chr14	-	chr14:59946070-59950526;chr14:59946070-59950207	chr14:59946070-59950397		chr14:59950208-59950397;chr14:59950398-59950526	chr14:59950397-59950398;chr14:59950526-59950527		24.53	NA	55.88	NA	31.35
N	alternative_donor		chr5	-	chr5:180666577-180668491	chr5:180666577-180668486		chr5:180668487-180668491	chr5:180668491-180668492		100	NA	1.85	NA	98.15
N	alternative_donor	DUT	chr15	+	chr15:48623389-48624464;chr15:48623677-48624464	chr15:48623993-48624464		chr15:48623389-48623676;chr15:48623677-48623992	chr15:48623388-48623389;chr15:48623676-48623677		84.91	NA	97.22	NA	12.31
N	alternative_donor	BC030122,BC047059	chr5	+	chr5:87564845-87566342;chr5:87564937-87566342	chr5:87565505-87566342		chr5:87564845-87564936;chr5:87564937-87565504	chr5:87564844-87564845;chr5:87564936-87564937		25	NA	6.9	NA	18.1
N	alternative_donor	C12orf73	chr12	-	chr12:104350527-104350917	chr12:104350527-104350846		chr12:104350847-104350917	chr12:104350917-104350918		100	NA	78.26	NA	21.74
N	alternative_donor	LOC100271715	chr2	+	chr2:39187781-39193146	chr2:39187790-39193146		chr2:39187781-39187789	chr2:39187780-39187781		0	NA	18.75	NA	18.75
N	alternative_donor	ZSCAN12	chr6	-	chr6:28350387-28351040;chr6:28350387-28351105	chr6:28350387-28358372		chr6:28351041-28351105;chr6:28351106-28358372	chr6:28351105-28351106;chr6:28358372-28358373		0	NA	23.53	NA	23.53
N	alternative_donor	AKR1C2	chr10	-	chr10:5034106-5165465	chr10:5034106-5037510		chr10:5037511-5165465	chr10:5165465-5165466		100	NA	12.5	NA	87.5
N	alternative_donor		chr15	-	chr15:60685640-60690141	chr15:60685640-60688349		chr15:60688350-60690141	chr15:60690141-60690142		48.65	NA	74.29	NA	25.64
N	alternative_donor		chr15	-	chr15:89860708-89861771	chr15:89860708-89861169		chr15:89861170-89861771	chr15:89861771-89861772		60	NA	100	NA	40
K	alternative_donor	ZBTB48	chr1	+	chr1:6640197-6640600;chr1:6640110-6640600	chr1:6640131-6640600		chr1:6640110-6640130;chr1:6640131-6640196	chr1:6640109-6640110;chr1:6640130-6640131		22.22	NA	0	NA	22.22
N	alternative_donor	LOH12CR1	chr12	+	chr12:12510053-12514139	chr12:12510444-12514139		chr12:12510053-12510443	chr12:12510052-12510053		73.33	NA	100	NA	26.67
N	alternative_donor	MAK10	chr9	+	chr9:88628710-88631453	chr9:88628813-88631453		chr9:88628710-88628812	chr9:88628709-88628710		100	NA	88.06	NA	11.94
N	alternative_donor	NDST1	chr5	+	chr5:149901330-149907365;chr5:149865587-149907365	chr5:149865971-149907365		chr5:149865587-149865970;chr5:149865971-149901329	chr5:149865586-149865587;chr5:149865970-149865971		0	NA	20	NA	20
K	alternative_donor	MED12,TNRC11	chrX	+	chrX:70357234-70357407	chrX:70357243-70357407		chrX:70357234-70357242	chrX:70357233-70357234		50	NA	28.95	NA	21.05
N	alternative_donor	NFIA	chr1	+	chr1:61869940-61872233	chr1:61869955-61872233		chr1:61869940-61869954	chr1:61869939-61869940		100	NA	84.21	NA	15.79
K	alternative_donor	NAGPA	chr16	-	chr16:5081886-5083341	chr16:5081886-5083273		chr16:5083274-5083341	chr16:5083341-5083342		100	NA	83.33	NA	16.67
N	alternative_donor	ATG16L1,FLJ10035	chr2	+	chr2:234198617-234198893	chr2:234198621-234198893		chr2:234198617-234198620	chr2:234198616-234198617		86.67	NA	100	NA	13.33
N	alternative_donor	KLHL2	chr4	+	chr4:166232700-166235177	chr4:166234519-166235177		chr4:166232700-166234518	chr4:166232699-166232700		100	NA	47.37	NA	52.63
N	alternative_donor		chr1	+	chr1:155582362-155718190	chr1:155717919-155718190		chr1:155582362-155717918	chr1:155582361-155582362		57.14	NA	28.57	NA	28.57
N	alternative_donor	TMEM69	chr1	+	chr1:46153976-46156645;chr1:46153954-46156645;chr1:46153948-46156645;chr1:46153950-46156645	chr1:46153926-46156645		chr1:46153926-46153947;chr1:46153948-46153949;chr1:46153950-46153953;chr1:46153954-46153975	chr1:46153925-46153926;chr1:46153947-46153948;chr1:46153949-46153950;chr1:46153953-46153954		19.77	NA	32.21	NA	12.44
K	alternative_donor	C22orf25	chr22	+	chr22:20024378-20030877	chr22:20024618-20030877		chr22:20024378-20024617	chr22:20024377-20024378		35.9	NA	58.54	NA	22.64
N	alternative_donor	GCHFR	chr15	+	chr15:41056120-41058024	chr15:41056415-41058024		chr15:41056120-41056414	chr15:41056119-41056120		83.33	NA	100	NA	16.67
N	alternative_donor	MCM2	chr3	+	chr3:127317992-127318160;chr3:127317316-127318160	chr3:127308090-127318160		chr3:127308090-127317315;chr3:127317316-127317991	chr3:127308089-127308090;chr3:127317315-127317316		0	NA	53.85	NA	53.85
K	alternative_donor	CDK10	chr16	+	chr16:89761461-89761700	chr16:89761479-89761700		chr16:89761461-89761478	chr16:89761460-89761461		88.46	NA	100	NA	11.54
N	alternative_donor		chr5	+	chr5:1802489-1829395	chr5:1816169-1829395		chr5:1802489-1816168	chr5:1802488-1802489		100	NA	83.05	NA	16.95
K	alternative_donor	UNQ5808	chr7	-	chr7:149248038-149248745	chr7:149248038-149248664		chr7:149248665-149248745	chr7:149248745-149248746		100	NA	55.56	NA	44.44
N	alternative_donor	CCNO	chr5	-	chr5:54528375-54528683	chr5:54528375-54528594		chr5:54528595-54528683	chr5:54528683-54528684		50	NA	100	NA	50
K	alternative_donor	EBF1	chr5	-	chr5:158223484-158250207	chr5:158223484-158250183		chr5:158250184-158250207	chr5:158250207-158250208		100	NA	62.5	NA	37.5
N	alternative_donor	MLLT4	chr6	+	chr6:168312170-168314847	chr6:168314104-168314847		chr6:168312170-168314103	chr6:168312169-168312170		25	NA	100	NA	75
N	alternative_donor	TMEM186	chr16	-	chr16:8890448-8891468	chr16:8890448-8890693		chr16:8890694-8891468	chr16:8891468-8891469		100	NA	33.33	NA	66.67
N	alternative_donor	PFKFB2	chr1	+	chr1:207226553-207228045	chr1:207226712-207228045		chr1:207226553-207226711	chr1:207226552-207226553		60	NA	100	NA	40
N	alternative_donor	UNK	chr17	+	chr17:73813572-73814183	chr17:73813608-73814183		chr17:73813572-73813607	chr17:73813571-73813572		100	NA	64.71	NA	35.29
N	alternative_donor	C17orf58	chr17	-	chr17:65988220-65989016;chr17:65988220-65989159	chr17:65988220-65989386		chr17:65989017-65989159;chr17:65989160-65989386	chr17:65989159-65989160;chr17:65989386-65989387		0	NA	11.76	NA	11.76
N	alternative_donor	AK000028	chr4	+	chr4:102268993-102269480	chr4:102269167-102269480		chr4:102268993-102269166	chr4:102268992-102268993		100	NA	66.67	NA	33.33
N	alternative_donor	CHCHD5	chr2	+	chr2:113342064-113343550	chr2:113342227-113343550		chr2:113342064-113342226	chr2:113342063-113342064		100	NA	84.62	NA	15.38
N	alternative_donor	SRI	chr7	-	chr7:87838748-87846417	chr7:87838748-87839397		chr7:87839398-87846417	chr7:87846417-87846418		100	NA	3.12	NA	96.88
N	alternative_donor		chr1	-	chr1:45984720-45988449	chr1:45984720-45987500		chr1:45987501-45988449	chr1:45988449-45988450		41.67	NA	100	NA	58.33
N	alternative_donor	AFG3L2	chr18	-	chr18:12363856-12366966	chr18:12363856-12366963		chr18:12366964-12366966	chr18:12366966-12366967		100	NA	89.33	NA	10.67
N	alternative_donor		chr2	+	chr2:101609990-101612257	chr2:101611887-101612257		chr2:101609990-101611886	chr2:101609989-101609990		3.51	NA	15.79	NA	12.28
N	alternative_donor	ZC3H13	chr13	-	chr13:46619652-46626066;chr13:46619652-46626538	chr13:46619652-46626832		chr13:46626067-46626538;chr13:46626539-46626832	chr13:46626538-46626539;chr13:46626832-46626833		0	NA	71.43	NA	71.43
K	alternative_donor	HDGF	chr1	-	chr1:156715166-156722020	chr1:156715166-156721829		chr1:156721830-156722020	chr1:156722020-156722021		23.08	NA	40.74	NA	17.66
N	alternative_donor	FASTKD2	chr2	+	chr2:207630379-207631367;chr2:207630243-207631367;chr2:207630487-207631367	chr2:207630472-207631367		chr2:207630243-207630378;chr2:207630379-207630471;chr2:207630472-207630486	chr2:207630242-207630243;chr2:207630378-207630379;chr2:207630471-207630472		42.86	NA	30	NA	12.86
N	alternative_donor	ZSWIM7	chr17	-	chr17:15897093-15902816;chr17:15897093-15902832;chr17:15897093-15902819	chr17:15897093-15902973		chr17:15902817-15902819;chr17:15902820-15902832;chr17:15902833-15902973	chr17:15902819-15902820;chr17:15902832-15902833;chr17:15902973-15902974		12.12	NA	0	NA	12.12
N	alternative_donor	ACTL6A	chr3	+	chr3:179287672-179291156	chr3:179288030-179291156		chr3:179287672-179288029	chr3:179287671-179287672		100	NA	89.42	NA	10.58
K	alternative_donor	ZC3H11A	chr1	+	chr1:203765625-203770702	chr1:203765730-203770702		chr1:203765625-203765729	chr1:203765624-203765625		66.67	NA	38.46	NA	28.21
N	alternative_donor	CYB5R3	chr22	-	chr22:43032853-43061654	chr22:43032853-43045300		chr22:43045301-43061654	chr22:43061654-43061655		100	NA	58.33	NA	41.67
N	alternative_donor	PQLC2	chr1	+	chr1:19653907-19655065	chr1:19654548-19655065		chr1:19653907-19654547	chr1:19653906-19653907		17.31	NA	28	NA	10.69
N	alternative_donor	RPL36A	chrX	+	chrX:100646542-100646742	chrX:100646553-100646742		chrX:100646542-100646552	chrX:100646541-100646542		100	NA	30	NA	70
N	alternative_donor	CPNE1,RBM12	chr20	-	chr20:34246937-34252800;chr20:34246937-34252723	chr20:34246937-34252681		chr20:34252682-34252723;chr20:34252724-34252800	chr20:34252723-34252724;chr20:34252800-34252801		96	NA	74.07	NA	21.93
N	alternative_donor	SCN3A	chr2	-	chr2:165996119-165997307	chr2:165996119-165997211		chr2:165997212-165997307	chr2:165997307-165997308		100	NA	44.44	NA	55.56
N	alternative_donor	ISG20L2	chr1	-	chr1:156697562-156698145;chr1:156697562-156698068	chr1:156697562-156698206		chr1:156698069-156698145;chr1:156698146-156698206	chr1:156698145-156698146;chr1:156698206-156698207		63.89	NA	48.78	NA	15.11
K	alternative_donor	YDJC	chr22	-	chr22:21983697-21983890	chr22:21983697-21983831		chr22:21983832-21983890	chr22:21983890-21983891		60	NA	42.42	NA	17.58
N	alternative_donor	PLEKHG4	chr16	+	chr16:67314447-67314784	chr16:67314710-67314784		chr16:67314447-67314709	chr16:67314446-67314447		85.71	NA	100	NA	14.29
N	alternative_donor	KIAA0586	chr14	+	chr14:58894576-58896080;chr14:58894532-58896080	chr14:58895182-58896080		chr14:58894532-58894575;chr14:58894576-58895181	chr14:58894531-58894532;chr14:58894575-58894576		62.5	NA	38.89	NA	23.61
K	alternative_donor	CORO7,Magmas,hCG_1787779	chr16	-	chr16:4455569-4457562	chr16:4455569-4457501		chr16:4457502-4457562	chr16:4457562-4457563		100	NA	82.35	NA	17.65
N	alternative_donor	CDC45L	chr22	+	chr22:19502411-19504049	chr22:19502572-19504049		chr22:19502411-19502571	chr22:19502410-19502411		83.67	NA	100	NA	16.33
N	alternative_donor		chr11	+	chr11:70256067-70260651	chr11:70260110-70260651		chr11:70256067-70260109	chr11:70256066-70256067		33.33	NA	100	NA	66.67
N	alternative_donor	GTF2IRD1	chr7	+	chr7:73868843-73922404;chr7:73868507-73922404	chr7:73867555-73922404		chr7:73867555-73868506;chr7:73868507-73868842	chr7:73867554-73867555;chr7:73868506-73868507		0	NA	25	NA	25
K	alternative_donor	PLD2	chr17	+	chr17:4722845-4725087	chr17:4722878-4725087		chr17:4722845-4722877	chr17:4722844-4722845		83.33	NA	100	NA	16.67
N	alternative_donor	SFRS14	chr19	-	chr19:19101959-19104456;chr19:19101959-19105174;chr19:19101959-19104446	chr19:19101959-19102148		chr19:19102149-19104446;chr19:19104447-19104456;chr19:19104457-19105174	chr19:19104446-19104447;chr19:19104456-19104457;chr19:19105174-19105175		56.47	NA	68.7	NA	12.23
N	alternative_donor	KIAA0807,MAST2	chr1	+	chr1:46495848-46496278	chr1:46495911-46496278		chr1:46495848-46495910	chr1:46495847-46495848		86.79	NA	100	NA	13.21
N	alternative_donor		chr3	-	chr3:194134565-194147803	chr3:194134565-194146066		chr3:194146067-194147803	chr3:194147803-194147804		100	NA	61.54	NA	38.46
N	alternative_donor	BC014312	chr6	-	chr6:27095181-27100303	chr6:27095181-27100145		chr6:27100146-27100303	chr6:27100303-27100304		21.74	NA	39.29	NA	17.55
K	alternative_donor	ARHGAP26	chr5	+	chr5:142586874-142593561	chr5:142587039-142593561		chr5:142586874-142587038	chr5:142586873-142586874		5.13	NA	21.43	NA	16.3
N	alternative_donor	HNRNPA3	chr2	+	chr2:178081491-178081587	chr2:178081500-178081587		chr2:178081491-178081499	chr2:178081490-178081491		100	NA	86.05	NA	13.95
N	alternative_donor	ABCC10	chr6	+	chr6:43395706-43399879	chr6:43395878-43399879		chr6:43395706-43395877	chr6:43395705-43395706		62.5	NA	25	NA	37.5
K	alternative_donor	CYB5D2	chr17	+	chr17:4047058-4053184	chr17:4047300-4053184		chr17:4047058-4047299	chr17:4047057-4047058		100	NA	64.29	NA	35.71
N	alternative_donor	TMEM167A	chr5	-	chr5:82360937-82373536	chr5:82360937-82373139		chr5:82373140-82373536	chr5:82373536-82373537		81.82	NA	100	NA	18.18
K	alternative_donor	POLA1	chrX	+	chrX:24712104-24717541	chrX:24712122-24717541		chrX:24712104-24712121	chrX:24712103-24712104		100	NA	71.43	NA	28.57
N	alternative_donor	KIAA1584,ZNF280D	chr15	-	chr15:56958734-56958997	chr15:56958734-56958876		chr15:56958877-56958997	chr15:56958997-56958998		100	NA	62.5	NA	37.5
K	alternative_donor	TM2D2	chr8	-	chr8:38853314-38853937	chr8:38853314-38853731		chr8:38853732-38853937	chr8:38853937-38853938		86.67	NA	100	NA	13.33
N	alternative_donor	ICAM1	chr19	+	chr19:10395686-10395790	chr19:10395705-10395790		chr19:10395686-10395704	chr19:10395685-10395686		100	NA	85.19	NA	14.81
N	alternative_donor		chr12	-	chr12:7076935-7077058	chr12:7076935-7077054		chr12:7077055-7077058	chr12:7077058-7077059		100	NA	73.33	NA	26.67
N	alternative_donor	CLN8	chr8	+	chr8:1709068-1719097;chr8:1712052-1719097	chr8:1704249-1719097		chr8:1704249-1709067;chr8:1709068-1712051	chr8:1704248-1704249;chr8:1709067-1709068		42.86	NA	0	NA	42.86
N	alternative_donor	ANKRD32	chr5	+	chr5:93954024-93964515	chr5:93954471-93964515		chr5:93954024-93954470	chr5:93954023-93954024		100	NA	33.33	NA	66.67
K	alternative_donor	VRK2	chr2	+	chr2:58273957-58275961	chr2:58274004-58275961		chr2:58273957-58274003	chr2:58273956-58273957		47.06	NA	78.57	NA	31.51
N	alternative_donor		chr10	-	chr10:859197-860681	chr10:859197-860576		chr10:860577-860681	chr10:860681-860682		100	NA	61.54	NA	38.46
N	alternative_donor	CREBZF	chr11	-	chr11:85373502-85374567	chr11:85373502-85374222		chr11:85374223-85374567	chr11:85374567-85374568		66.4	NA	85.59	NA	19.19
N	alternative_donor	ROM1	chr11	+	chr11:62381344-62381729;chr11:62379393-62381729;chr11:62379571-62381729;chr11:62379564-62381729	chr11:62381248-62381729		chr11:62379393-62379563;chr11:62379564-62379570;chr11:62379571-62381247;chr11:62381248-62381343	chr11:62379392-62379393;chr11:62379563-62379564;chr11:62379570-62379571;chr11:62381247-62381248		0	NA	12.5	NA	12.5
N	alternative_donor	TCF19	chr6	+	chr6:31126500-31126919	chr6:31126813-31126919		chr6:31126500-31126812	chr6:31126499-31126500		50.79	NA	67.44	NA	16.65
N	alternative_donor	RPA3	chr7	-	chr7:7678776-7680353	chr7:7678776-7679950		chr7:7679951-7680353	chr7:7680353-7680354		89.39	NA	100	NA	10.61
K	alternative_donor	AZI1	chr17	-	chr17:79171689-79171914	chr17:79171689-79171905		chr17:79171906-79171914	chr17:79171914-79171915		27.59	NA	12.5	NA	15.09
N	alternative_donor	SPIN3	chrX	-	chrX:57010912-57162805	chrX:57010912-57021155		chrX:57021156-57162805	chrX:57162805-57162806		100	NA	20	NA	80
N	alternative_donor	SYNPO	chr5	+	chr5:150017521-150027505;chr5:150019697-150027505;chr5:150020417-150027505	chr5:150019988-150027505		chr5:150017521-150019696;chr5:150019697-150019987;chr5:150019988-150020416	chr5:150017520-150017521;chr5:150019696-150019697;chr5:150019987-150019988		0	NA	33.33	NA	33.33
N	alternative_donor	MRPS28	chr8	-	chr8:80915416-80942288;chr8:80915416-80941995;chr8:80915416-80942270	chr8:80915416-80942255		chr8:80941996-80942255;chr8:80942256-80942270;chr8:80942271-80942288	chr8:80942255-80942256;chr8:80942270-80942271;chr8:80942288-80942289		8	NA	18.92	NA	10.92
N	alternative_donor		chr1	+	chr1:174969332-174975880	chr1:174973961-174975880		chr1:174969332-174973960	chr1:174969331-174969332		100	NA	88.89	NA	11.11
N	alternative_donor	PAIP1	chr5	-	chr5:43535743-43537001	chr5:43535743-43536920		chr5:43536921-43537001	chr5:43537001-43537002		62.5	NA	100	NA	37.5
N	alternative_donor	SDHA	chr5	+	chr5:251159-256448	chr5:254622-256448		chr5:251159-254621	chr5:251158-251159		100	NA	88.31	NA	11.69
N	alternative_donor	COL4A1	chr13	-	chr13:110835624-110839621	chr13:110835624-110838731		chr13:110838732-110839621	chr13:110839621-110839622		100	NA	89.8	NA	10.2
N	alternative_donor	INSIG2	chr2	+	chr2:118854003-118860772	chr2:118854377-118860772		chr2:118854003-118854376	chr2:118854002-118854003		100	NA	89.47	NA	10.53
N	alternative_donor	SIKE1	chr1	-	chr1:115322837-115323057;chr1:115322837-115323111;chr1:115322837-115323007	chr1:115322837-115323069		chr1:115323008-115323057;chr1:115323058-115323069;chr1:115323070-115323111	chr1:115323057-115323058;chr1:115323069-115323070;chr1:115323111-115323112		88.64	NA	74	NA	14.64
N	alternative_donor	CDK2AP1	chr12	-	chr12:123751830-123756703	chr12:123751830-123756110		chr12:123756111-123756703	chr12:123756703-123756704		82.5	NA	100	NA	17.5
N	alternative_donor	TGDS	chr13	-	chr13:95246162-95248304;chr13:95246162-95248300;chr13:95246162-95248228	chr13:95246162-95248415		chr13:95248229-95248300;chr13:95248301-95248304;chr13:95248305-95248415	chr13:95248300-95248301;chr13:95248304-95248305;chr13:95248415-95248416		20	NA	0	NA	20
N	alternative_donor	MMP2	chr16	+	chr16:55519238-55532200	chr16:55530975-55532200		chr16:55519238-55530974	chr16:55519237-55519238		100	NA	59.57	NA	40.43
N	alternative_donor	GMIP	chr19	-	chr19:19752861-19753345	chr19:19752861-19753343		chr19:19753344-19753345	chr19:19753345-19753346		100	NA	68.42	NA	31.58
N	alternative_donor	N-TAF1,TAF1	chrX	+	chrX:70628002-70641158	chrX:70641075-70641158		chrX:70628002-70641074	chrX:70628001-70628002		62.96	NA	83.33	NA	20.37
K	alternative_donor	VIPR1	chr3	+	chr3:42572405-42572962	chr3:42572425-42572962		chr3:42572405-42572424	chr3:42572404-42572405		100	NA	68.75	NA	31.25
K	alternative_donor	CABIN1	chr22	+	chr22:24494069-24509532	chr22:24494156-24509532		chr22:24494069-24494155	chr22:24494068-24494069		77.14	NA	100	NA	22.86
N	alternative_donor	HES4	chr1	-	chr1:934994-935245	chr1:934994-935071		chr1:935072-935245	chr1:935245-935246		83.33	NA	100	NA	16.67
N	alternative_donor	WDR53	chr3	-	chr3:196288363-196293747;chr3:196288363-196294061	chr3:196288363-196293760		chr3:196293748-196293760;chr3:196293761-196294061	chr3:196293760-196293761;chr3:196294061-196294062		50	NA	90.48	NA	40.48
N	alternative_donor	GPBP1	chr5	+	chr5:56531851-56532939	chr5:56531860-56532939		chr5:56531851-56531859	chr5:56531850-56531851		100	NA	77.27	NA	22.73
N	alternative_donor	NDUFAF1	chr15	-	chr15:41689339-41694457;chr15:41689339-41694341	chr15:41689339-41694644		chr15:41694342-41694457;chr15:41694458-41694644	chr15:41694457-41694458;chr15:41694644-41694645		0	NA	31.82	NA	31.82
N	alternative_donor	TTC23	chr15	-	chr15:99678333-99679521	chr15:99678333-99679341		chr15:99679342-99679521	chr15:99679521-99679522		0	NA	12.5	NA	12.5
K	alternative_donor	PCF11	chr11	+	chr11:82878548-82879469	chr11:82878941-82879469		chr11:82878548-82878940	chr11:82878547-82878548		28.12	NA	50	NA	21.88
K	alternative_donor	ANKRD10	chr13	-	chr13:111532460-111536044	chr13:111532460-111535899		chr13:111535900-111536044	chr13:111536044-111536045		18.6	NA	32	NA	13.4
N	alternative_donor	KIAA1712	chr4	+	chr4:175218754-175219116;chr4:175205084-175219116;chr4:175205213-175219116;chr4:175205095-175219116	chr4:175205292-175219116		chr4:175205084-175205094;chr4:175205095-175205212;chr4:175205213-175205291;chr4:175205292-175218753	chr4:175205083-175205084;chr4:175205094-175205095;chr4:175205212-175205213;chr4:175205291-175205292		27.27	NA	0	NA	27.27
N	alternative_donor	ZNF688	chr16	-	chr16:30582445-30596727	chr16:30582445-30582754		chr16:30582755-30596727	chr16:30596727-30596728		100	NA	66.67	NA	33.33
N	alternative_donor	LONP1	chr19	-	chr19:5714283-5720221	chr19:5714283-5719714		chr19:5719715-5720221	chr19:5720221-5720222		100	NA	88.89	NA	11.11
N	alternative_donor		chr10	+	chr10:12191961-12198905	chr10:12197405-12198905		chr10:12191961-12197404	chr10:12191960-12191961		33.33	NA	100	NA	66.67
N	alternative_donor	ERCC1	chr19	-	chr19:45926640-45927080	chr19:45926640-45927038		chr19:45927039-45927080	chr19:45927080-45927081		43.28	NA	63.93	NA	20.65
N	alternative_donor	HISPPD1,KIAA0433	chr5	+	chr5:102520442-102522020	chr5:102520446-102522020		chr5:102520442-102520445	chr5:102520441-102520442		100	NA	86.67	NA	13.33
N	alternative_donor	KIAA1343,RCOR3	chr1	+	chr1:211433069-211433449	chr1:211433072-211433449		chr1:211433069-211433071	chr1:211433068-211433069		10.71	NA	0	NA	10.71
N	alternative_donor	MRPL24	chr1	-	chr1:156708557-156710722;chr1:156708557-156710255;chr1:156708557-156710803;chr1:156708557-156710807;chr1:156708557-156710971	chr1:156708557-156710844		chr1:156710256-156710722;chr1:156710723-156710803;chr1:156710804-156710807;chr1:156710808-156710844;chr1:156710845-156710971	chr1:156710722-156710723;chr1:156710803-156710804;chr1:156710807-156710808;chr1:156710844-156710845;chr1:156710971-156710972		50.59	NA	61.36	NA	10.77
K	alternative_donor	ZADH1,ZNF410	chr14	+	chr14:74358811-74360499	chr14:74358912-74360499		chr14:74358811-74358911	chr14:74358810-74358811		88.71	NA	100	NA	11.29
K	alternative_donor	SCN9A	chr2	-	chr2:167138319-167140995	chr2:167138319-167140962		chr2:167140963-167140995	chr2:167140995-167140996		35.29	NA	15.38	NA	19.91
N	alternative_donor		chr20	+	chr20:57568113-57568536	chr20:57568168-57568536		chr20:57568113-57568167	chr20:57568112-57568113		100	NA	48.65	NA	51.35
N	alternative_donor	CTDSPL2	chr15	+	chr15:44719971-44751188;chr15:44719966-44751188	chr15:44719891-44751188		chr15:44719891-44719965;chr15:44719966-44719970	chr15:44719890-44719891;chr15:44719965-44719966		17.46	NA	0	NA	17.46
N	alternative_donor	C18orf54	chr18	+	chr18:51888802-51889140;chr18:51888262-51889140	chr18:51888319-51889140		chr18:51888262-51888318;chr18:51888319-51888801	chr18:51888261-51888262;chr18:51888318-51888319		0	NA	11.11	NA	11.11
N	alternative_donor	ZNF707	chr8	+	chr8:144773370-144773769	chr8:144773403-144773769		chr8:144773370-144773402	chr8:144773369-144773370		36.36	NA	64	NA	27.64
N	alternative_donor	ZNF200	chr16	-	chr16:3283837-3284986;chr16:3283837-3284583	chr16:3283837-3284635		chr16:3284584-3284635;chr16:3284636-3284986	chr16:3284635-3284636;chr16:3284986-3284987		21.05	NA	46.15	NA	25.1
K	alternative_donor	PER3	chr1	+	chr1:7870628-7879344	chr1:7870649-7879344		chr1:7870628-7870648	chr1:7870627-7870628		61.54	NA	100	NA	38.46
N	alternative_donor	TATDN3	chr1	+	chr1:212965330-212968436;chr1:212966324-212968436	chr1:212964407-212968436		chr1:212964407-212965329;chr1:212965330-212966323	chr1:212964406-212964407;chr1:212965329-212965330		33.33	NA	0	NA	33.33
N	alternative_donor	TAF4	chr20	-	chr20:60589764-60640803	chr20:60589764-60639506		chr20:60639507-60640803	chr20:60640803-60640804		100	NA	58.33	NA	41.67
N	alternative_donor	MGC72080	chr7	-	chr7:97599158-97601446	chr7:97599158-97599445		chr7:97599446-97601446	chr7:97601446-97601447		13.04	NA	28.57	NA	15.53
N	alternative_donor		chr10	-	chr10:134143990-134144985	chr10:134143990-134144939		chr10:134144940-134144985	chr10:134144985-134144986		55.56	NA	39.58	NA	15.98
N	alternative_donor	STK40	chr1	-	chr1:36833686-36851323	chr1:36833686-36838249		chr1:36838250-36851323	chr1:36851323-36851324		0	NA	100	NA	100
N	alternative_donor	ZNF512B	chr20	-	chr20:62595064-62595153	chr20:62595064-62595141		chr20:62595142-62595153	chr20:62595153-62595154		95.92	NA	85.11	NA	10.81
N	cassette	SLC35F3	chr1	+	chr1:234041505-234444846	chr1:234041505-234367162;chr1:234367488-234444846		chr1:234367163-234367487			100	NA	89.29	NA	10.71
K	cassette	CTNND1	chr11	+	chr11:57529519-57558856	chr11:57529519-57556508;chr11:57556628-57558856		chr11:57556509-57556627			82.14	NA	57.58	NA	24.56
K	cassette	CSAD,pcap	chr12	-	chr12:53554629-53555056	chr12:53554629-53554910;chr12:53554976-53555056		chr12:53554911-53554975			40	NA	13.33	NA	26.67
K	cassette	HISPPD1,KIAA0433	chr5	+	chr5:102522141-102526542	chr5:102522141-102523014;chr5:102523078-102526542		chr5:102523015-102523077			47.5	NA	79.17	NA	31.67
N	cassette	PARP6	chr15	-	chr15:72542434-72543547	chr15:72542434-72543185;chr15:72543296-72543547		chr15:72543186-72543295			48.76	NA	37.5	NA	11.26
K	cassette	CNOT10	chr3	+	chr3:32776469-32800949	chr3:32776469-32778901;chr3:32778983-32800949		chr3:32778902-32778982			92.75	NA	78.67	NA	14.08
N	cassette	FAM152A,PPPDE1	chr1	+	chr1:244849972-244855185	chr1:244849972-244852550;chr1:244852645-244855185		chr1:244852551-244852644			41.67	NA	100	NA	58.33
N	cassette	CSGALNACT2	chr10	+	chr10:43659493-43671398	chr10:43659493-43662451;chr10:43662547-43671398		chr10:43662452-43662546			81.82	NA	100	NA	18.18
K	cassette	MAGP2,MFAP5	chr12	-	chr12:8803186-8808010	chr12:8803186-8807032;chr12:8807078-8808010		chr12:8807033-8807077			100	NA	81.58	NA	18.42
N	cassette	ZNF252	chr8	-	chr8:146203940-146224988	chr8:146203940-146219864;chr8:146219979-146224988		chr8:146219865-146219978		chr8:146198976-146203939;chr8:146224989-146225155	100	NA	75	NA	25
K	cassette	AP1G2,G2AD	chr14	-	chr14:24035629-24036319	chr14:24035629-24035770;chr14:24035896-24036319		chr14:24035771-24035895			41.18	NA	60.98	NA	19.8
N	cassette	COL27A1,KIAA1870	chr9	+	chr9:117029838-117033007	chr9:117029838-117031520;chr9:117031575-117033007		chr9:117031521-117031574			66.67	NA	100	NA	33.33
K	cassette	PIK3C3	chr18	+	chr18:39535325-39542453	chr18:39535325-39537534;chr18:39537724-39542453		chr18:39537535-39537723			100	NA	82.35	NA	17.65
N	cassette	GPHN	chr14	+	chr14:67147904-67291191	chr14:67147904-67243181;chr14:67243240-67291191		chr14:67243182-67243239			100	NA	89.19	NA	10.81
K	cassette	BTRC	chr10	+	chr10:103113986-103221737	chr10:103113986-103190101;chr10:103190210-103221737		chr10:103190102-103190209			54.55	NA	26.67	NA	27.88
K	cassette	NOL8	chr9	-	chr9:95084029-95085722	chr9:95084029-95085517;chr9:95085634-95085722		chr9:95085518-95085633			10.53	NA	0	NA	10.53
N	cassette	C12orf49	chr12	-	chr12:117157682-117175594	chr12:117157682-117158100;chr12:117158253-117175594		chr12:117158101-117158252			86	NA	100	NA	14
K	cassette	TBC1D5	chr3	-	chr3:17255863-17279654	chr3:17255863-17275176;chr3:17275243-17279654		chr3:17275177-17275242			2.27	NA	20	NA	17.73
N	cassette	ZDHHC21	chr9	-	chr9:14662325-14690334	chr9:14662325-14672827;chr9:14672927-14690334		chr9:14672828-14672926			100	NA	80	NA	20
K	cassette	SNURF-SNRPN	chr15	+	chr15:25310003-25315266	chr15:25310003-25312558;chr15:25312679-25315266		chr15:25312559-25312678			53.33	NA	18.18	NA	35.15
K	cassette	CCDC138	chr2	+	chr2:109473427-109492543	chr2:109473427-109489906;chr2:109490046-109492543		chr2:109489907-109490045			100	NA	41.67	NA	58.33
K	cassette	OATL1,TBC1D25	chrX	+	chrX:48398309-48417284	chrX:48398309-48399720;chrX:48399831-48417284		chrX:48399721-48399830			100	NA	66.67	NA	33.33
N	cassette	YIPF1	chr1	-	chr1:54332056-54337044	chr1:54332056-54332430;chr1:54332598-54337044		chr1:54332431-54332597			100	NA	83.33	NA	16.67
N	cassette	ECHDC3	chr10	+	chr10:11791592-11805222	chr10:11791592-11797406;chr10:11797608-11805222		chr10:11797407-11797607			100	NA	83.33	NA	16.67
N	cassette	TMTC4	chr13	-	chr13:101294566-101315217	chr13:101294566-101308634;chr13:101308723-101315217		chr13:101308635-101308722			100	NA	75	NA	25
N	cassette	KDM1B	chr6	+	chr6:18161686-18166497	chr6:18161686-18163065;chr6:18163156-18166497		chr6:18163066-18163155			100	NA	75.86	NA	24.14
K	cassette	R3HDM1	chr2	+	chr2:136396693-136402948	chr2:136396693-136399105;chr2:136399361-136402948		chr2:136399106-136399360			30	NA	60.71	NA	30.71
K	cassette	ICOSLG,KIAA0653	chr21	-	chr21:45655446-45658330	chr21:45655446-45656749;chr21:45657101-45658330		chr21:45656750-45657100			100	NA	73.68	NA	26.32
K	cassette	ASMTL	chrX	-	chrX:1553977-1557989	chrX:1553977-1554586;chrX:1554652-1557989		chrX:1554587-1554651			100	NA	82.61	NA	17.39
N	cassette	SYNJ2BP	chr14	-	chr14:70809447-70883616	chr14:70809447-70842392;chr14:70842489-70883616		chr14:70842393-70842488			100	NA	50	NA	50
K	cassette	ASAP1	chr8	-	chr8:131370390-131414130	chr8:131370390-131373915;chr8:131374018-131414130		chr8:131373916-131374017			25.93	NA	7.69	NA	18.24
K	cassette	ATXN7L2	chr1	+	chr1:110034340-110035207	chr1:110034340-110034648;chr1:110034727-110035207		chr1:110034649-110034726			13.33	NA	0	NA	13.33
K	cassette	SLC25A30	chr13	-	chr13:45980113-45985496	chr13:45980113-45983061;chr13:45983210-45985496		chr13:45983062-45983209			83.33	NA	100	NA	16.67
N	cassette	VPS8	chr3	+	chr3:184616443-184631306	chr3:184616443-184618708;chr3:184618761-184631306		chr3:184618709-184618760			100	NA	66.67	NA	33.33
N	cassette	C1orf144	chr1	+	chr1:16693804-16719725;chr1:16693804-16719722	chr1:16693804-16717869;chr1:16717920-16719722,chr1:16717920-16719725		chr1:16717870-16717919			23.3	NA	43.08	NA	19.78
K	cassette	MPND	chr19	+	chr19:4357583-4359159	chr19:4357583-4358079;chr19:4358170-4359159		chr19:4358080-4358169			82.61	NA	100	NA	17.39
N	cassette	KIAA1767,THADA	chr2	-	chr2:43460022-43514046	chr2:43460022-43506903;chr2:43507036-43514046		chr2:43506904-43507035			100	NA	86.67	NA	13.33
N	cassette	C15orf44	chr15	-	chr15:65897575-65903435;chr15:65897575-65903133	chr15:65897575-65899639;chr15:65899764-65903133,chr15:65899764-65903435		chr15:65899640-65899763			80	NA	100	NA	20
K	cassette	TJP1	chr15	-	chr15:30011343-30012561	chr15:30011343-30011980;chr15:30012221-30012561		chr15:30011981-30012220			23.62	NA	10.6	NA	13.02
K	cassette	PAN3	chr13	+	chr13:28794516-28830428	chr13:28794516-28813715;chr13:28813834-28830428		chr13:28813716-28813833			0	NA	12.5	NA	12.5
K	cassette	TANC2	chr17	+	chr17:61493036-61497359	chr17:61493036-61495667;chr17:61495769-61497359		chr17:61495668-61495768			100	NA	88.46	NA	11.54
N	cassette	HEATR7A	chr8	+	chr8:145468496-145471256	chr8:145468496-145469111;chr8:145469217-145471256		chr8:145469112-145469216			87.5	NA	100	NA	12.5
K	cassette	FOXJ3	chr1	-	chr1:42664902-42693553	chr1:42664902-42671432;chr1:42671535-42693553		chr1:42671433-42671534			51.85	NA	69.23	NA	17.38
N	cassette	TEX261,UNQ1882	chr2	-	chr2:71216947-71220825	chr2:71216947-71218959;chr2:71219114-71220825		chr2:71218960-71219113			81.82	NA	64.2	NA	17.62
K	cassette	CDK10	chr16	+	chr16:89759735-89760580	chr16:89759735-89759805;chr16:89759876-89760580		chr16:89759806-89759875			100	NA	87.5	NA	12.5
K	cassette	CDKAL1	chr6	+	chr6:21065460-21198251	chr6:21065460-21108631;chr6:21108695-21198251		chr6:21108632-21108694			65	NA	40.91	NA	24.09
K	cassette	KIAA0923,SSX2IP	chr1	-	chr1:85136499-85156053	chr1:85136499-85136859;chr1:85136992-85156053		chr1:85136860-85136991			100	NA	72.22	NA	27.78
N	cassette	DSCC1	chr8	-	chr8:120859321-120865286	chr8:120859321-120862621;chr8:120862757-120865286		chr8:120862622-120862756			82.35	NA	100	NA	17.65
K	cassette	DCP1A,Nbla00360	chr3	-	chr3:53326858-53346270	chr3:53326858-53338206;chr3:53338321-53346270		chr3:53338207-53338320			100	NA	58.33	NA	41.67
K	cassette	IGF2BP3	chr7	-	chr7:23381809-23385558	chr7:23381809-23383336;chr7:23383473-23385558		chr7:23383337-23383472			85.29	NA	96.5	NA	11.21
K	cassette	DUS2L	chr16	+	chr16:68057255-68071908	chr16:68057255-68059317;chr16:68059398-68071908		chr16:68059318-68059397			100	NA	75	NA	25
K	cassette	ZFYVE16	chr5	+	chr5:79703973-79729927	chr5:79703973-79723310;chr5:79723365-79729927		chr5:79723311-79723364			44	NA	70	NA	26
K	cassette	FAM86A	chr16	-	chr16:5140567-5143484	chr16:5140567-5141794;chr16:5141897-5143484		chr16:5141795-5141896			59.62	NA	43.24	NA	16.38
K	cassette	SAP130	chr2	-	chr2:128712919-128744358	chr2:128712919-128735558;chr2:128735664-128744358		chr2:128735559-128735663			61.19	NA	44.62	NA	16.57
K	cassette	CNNM2	chr10	+	chr10:104828480-104835842	chr10:104828480-104831530;chr10:104831597-104835842		chr10:104831531-104831596			50	NA	23.53	NA	26.47
N	cassette	ARHGAP8,PROTOR1,PRR5	chr22	+	chr22:45127702-45130906	chr22:45127702-45128130;chr22:45128272-45130906		chr22:45128131-45128271			100	NA	80	NA	20
K	cassette	LRRC20	chr10	-	chr10:72061265-72100308	chr10:72061265-72083618;chr10:72083787-72100308		chr10:72083619-72083786			100	NA	50	NA	50
N	cassette	RHPN1	chr8	+	chr8:144457839-144459549	chr8:144457839-144458694;chr8:144458824-144459549		chr8:144458695-144458823			100	NA	62.5	NA	37.5
K	cassette	C1orf103	chr1	-	chr1:111492746-111506242	chr1:111492746-111493909;chr1:111495438-111506242		chr1:111493910-111495437			52.17	NA	69.12	NA	16.95
N	cassette	FARS2	chr6	+	chr6:5369416-5431273	chr6:5369416-5404774;chr6:5404935-5431273		chr6:5404775-5404934			100	NA	88.24	NA	11.76
N	cassette	SH3RF2	chr5	+	chr5:145427427-145435543	chr5:145427427-145428637;chr5:145428809-145435543		chr5:145428638-145428808			88.1	NA	100	NA	11.9
N	cassette	BRAP	chr12	-	chr12:112119640-112123514	chr12:112119640-112120949;chr12:112121112-112123514		chr12:112120950-112121111			100	NA	86.05	NA	13.95
K	cassette	DOCK7	chr1	-	chr1:63009417-63018402	chr1:63009417-63010617;chr1:63010711-63018402		chr1:63010618-63010710			23.68	NA	46.67	NA	22.99
N	cassette	PAM	chr5	+	chr5:102355548-102364590;chr5:102355548-102363885;chr5:102355548-102363888	chr5:102355548-102360834;chr5:102361039-102363888,chr5:102361039-102363885,chr5:102361039-102364590		chr5:102360835-102361038			40	NA	27.63	NA	12.37
N	cassette	TMEM141	chr9	+	chr9:139685877-139686398	chr9:139685877-139686162;chr9:139686230-139686398		chr9:139686163-139686229			71.74	NA	83.54	NA	11.8
K	cassette	UEVLD	chr11	-	chr11:18588030-18596893	chr11:18588030-18591760;chr11:18591925-18596893		chr11:18591761-18591924			100	NA	84.21	NA	15.79
N	cassette	RELA	chr11	-	chr11:65423407-65427136	chr11:65423407-65426188;chr11:65426294-65427136		chr11:65426189-65426293			97.33	NA	85.57	NA	11.76
N	cassette	ARRB2	chr17	+	chr17:4619329-4620511	chr17:4619329-4619706;chr17:4619904-4620511		chr17:4619707-4619903			100	NA	86.05	NA	13.95
K	cassette	C11orf30,EMSY	chr11	+	chr11:76164433-76169226	chr11:76164433-76165792;chr11:76165835-76169226		chr11:76165793-76165834			57.14	NA	14.29	NA	42.85
N	cassette	EPS15L1,eps15R	chr19	-	chr19:16504813-16513131	chr19:16504813-16506154;chr19:16506279-16513131		chr19:16506155-16506278			100	NA	86.11	NA	13.89
N	cassette	CMTM7	chr3	+	chr3:32433558-32493883;chr3:32483506-32493883	chr3:32433558-32490945,chr3:32483506-32490945;chr3:32491045-32493883		chr3:32490946-32491044			80.43	NA	68.52	NA	11.91
K	cassette	C12orf48	chr12	+	chr12:102559662-102589728	chr12:102559662-102576326;chr12:102576406-102589728		chr12:102576327-102576405			30.77	NA	68.75	NA	37.98
K	cassette	C20orf7,hCG_1811060	chr20	+	chr20:13773874-13779106	chr20:13773874-13775483;chr20:13775588-13779106		chr20:13775484-13775587			76.92	NA	100	NA	23.08
N	cassette	C7orf47	chr7	-	chr7:100033157-100033470	chr7:100033157-100033253;chr7:100033391-100033470		chr7:100033254-100033390			65.22	NA	82.69	NA	17.47
N	cassette	TMPRSS3	chr21	-	chr21:43802344-43804078	chr21:43802344-43803141;chr21:43803308-43804078		chr21:43803142-43803307			100	NA	60	NA	40
N	cassette	PDK3	chrX	+	chrX:24545793-24549773	chrX:24545793-24546192;chrX:24546304-24549773		chrX:24546193-24546303			100	NA	80	NA	20
N	cassette	C16orf68	chr16	+	chr16:8722968-8732947	chr16:8722968-8729024;chr16:8729170-8732947		chr16:8729025-8729169			100	NA	81.48	NA	18.52
N	cassette	COX10	chr17	+	chr17:14063265-14110126	chr17:14063265-14095305;chr17:14095539-14110126		chr17:14095306-14095538			88.89	NA	100	NA	11.11
K	cassette	MYLK	chr3	-	chr3:123444926-123452533	chr3:123444926-123451742;chr3:123451950-123452533		chr3:123451743-123451949			33.33	NA	100	NA	66.67
K	cassette	AMPK,PRKAB2	chr1	-	chr1:146638519-146643567	chr1:146638519-146639345;chr1:146639513-146643567		chr1:146639346-146639512			71.88	NA	48.39	NA	23.49
K	cassette	C1orf112	chr1	+	chr1:169768100-169771761	chr1:169768100-169770023;chr1:169770113-169771761		chr1:169770024-169770112			75	NA	100	NA	25
K	cassette	PUF60	chr8	-	chr8:144900705-144903766	chr8:144900705-144902835;chr8:144902887-144903766		chr8:144902836-144902886			70.19	NA	53.39	NA	16.8
K	cassette	ARSJ	chr4	-	chr4:114824832-114899592	chr4:114824832-114827820;chr4:114827902-114899592		chr4:114827821-114827901			13.33	NA	0	NA	13.33
N	cassette	C7orf28B	chr7	-	chr7:6854477-6861911	chr7:6854477-6859396;chr7:6859573-6861911		chr7:6859397-6859572			100	NA	87.23	NA	12.77
K	cassette	TBC1D24	chr16	+	chr16:2547115-2548238	chr16:2547115-2547710;chr16:2547729-2548238		chr16:2547711-2547728			0	NA	11.54	NA	11.54
N	cassette	RFX3	chr9	-	chr9:3330518-3395471	chr9:3330518-3346666;chr9:3346765-3395471		chr9:3346667-3346764			100	NA	78.57	NA	21.43
N	cassette	STYX	chr14	+	chr14:53224501-53226399	chr14:53224501-53224591;chr14:53224643-53226399		chr14:53224592-53224642			100	NA	88.46	NA	11.54
N	cassette	ZNF185	chrX	+	chrX:152114009-152132382	chrX:152114009-152128242;chrX:152128441-152132382		chrX:152128243-152128440			100	NA	78.57	NA	21.43
N	cassette	ABTB2	chr11	-	chr11:34219086-34378247	chr11:34219086-34226090;chr11:34226238-34378247		chr11:34226091-34226237			84.85	NA	100	NA	15.15
N	cassette	AK126569	chr5	-	chr5:126388362-126394573	chr5:126388362-126392088;chr5:126392199-126394573		chr5:126392089-126392198			33.33	NA	4.17	NA	29.16
K	cassette	FAM48A	chr13	-	chr13:37622074-37625624	chr13:37622074-37622700;chr13:37622737-37625624		chr13:37622701-37622736			72.5	NA	40.82	NA	31.68
K	cassette	GTSE1	chr22	+	chr22:46693377-46704215	chr22:46693377-46704046;chr22:46704105-46704215		chr22:46704047-46704104			88.14	NA	100	NA	11.86
N	cassette	IPO11	chr5	+	chr5:61811329-61832528	chr5:61811329-61826535;chr5:61826613-61832528		chr5:61826536-61826612			100	NA	86.21	NA	13.79
N	cassette	LPL1,LYPLA1	chr8	-	chr8:54967694-54975887;chr8:54965317-54975887	chr8:54965317-54974813,chr8:54967694-54974813;chr8:54974885-54975887		chr8:54974814-54974884			100	NA	57.89	NA	42.11
K	cassette	ARNTL,MOP3	chr11	+	chr11:13375996-13378285	chr11:13375996-13376772;chr11:13376844-13378285		chr11:13376773-13376843			13.95	NA	0	NA	13.95
N	cassette	TMEM175	chr4	+	chr4:945506-946977	chr4:945506-946154;chr4:946239-946977		chr4:946155-946238			88.89	NA	75	NA	13.89
N	cassette	CAP2	chr6	+	chr6:17507544-17539499	chr6:17507544-17514079;chr6:17514186-17539499		chr6:17514080-17514185			73.91	NA	100	NA	26.09
N	cassette	C5orf34	chr5	-	chr5:43506497-43514907	chr5:43506497-43508678;chr5:43508769-43514907		chr5:43508679-43508768			66.67	NA	100	NA	33.33
N	cassette	THAP5	chr7	-	chr7:108205550-108209933	chr7:108205550-108206273;chr7:108206467-108209933		chr7:108206274-108206466			100	NA	66.67	NA	33.33
N	cassette	TRERF1,rapa	chr6	-	chr6:42268488-42418914	chr6:42268488-42330734;chr6:42330818-42418914		chr6:42330735-42330817			100	NA	80.95	NA	19.05
N	cassette	GLT8D4	chr3	+	chr3:73004501-73016697	chr3:73004501-73006379;chr3:73006504-73016697		chr3:73006380-73006503			100	NA	80	NA	20
N	cassette	KIAA1432	chr9	+	chr9:5656691-5713895	chr9:5656691-5689958;chr9:5690039-5713895		chr9:5689959-5690038			100	NA	88.57	NA	11.43
N	cassette		chr7	-	chr7:50663228-50674033	chr7:50663228-50672007;chr7:50672075-50674033		chr7:50672008-50672074			0	NA	100	NA	100
N	cassette	PIP5K1C	chr19	-	chr19:3648707-3653287	chr19:3648707-3651823;chr19:3652030-3653287		chr19:3651824-3652029			100	NA	78.95	NA	21.05
K	cassette	C19orf2	chr19	+	chr19:30433572-30476129	chr19:30433572-30462099;chr19:30462135-30476129		chr19:30462100-30462134			72.73	NA	50	NA	22.73
N	cassette	CAST	chr5	+	chr5:96063235-96065315;chr5:96058403-96065315	chr5:96058403-96064856,chr5:96063235-96064856;chr5:96064914-96065315		chr5:96064857-96064913			69.82	NA	49.32	NA	20.5
N	cassette	LACE1	chr6	+	chr6:108798496-108840899	chr6:108798496-108831414;chr6:108831556-108840899		chr6:108831415-108831555			100	NA	70	NA	30
N	cassette	JAG2	chr14	-	chr14:105609976-105612067	chr14:105609976-105611266;chr14:105611399-105612067		chr14:105611267-105611398			100	NA	85.29	NA	14.71
K	cassette	C5orf42	chr5	-	chr5:37154096-37157771	chr5:37154096-37157414;chr5:37157523-37157771		chr5:37157415-37157522			32.26	NA	9.09	NA	23.17
N	cassette	CHST11	chr12	+	chr12:104851293-105150726	chr12:104851293-104995683;chr12:104995770-105150726		chr12:104995684-104995769			100	NA	89.47	NA	10.53
K	cassette	AK311167,CR626459	chr9	+	chr9:69066005-69067861	chr9:69066005-69066481;chr9:69066664-69067861		chr9:69066482-69066663			100	NA	69.23	NA	30.77
N	cassette	FAIM3,TOSO	chr1	-	chr1:207078493-207083069	chr1:207078493-207082806;chr1:207082866-207083069		chr1:207082807-207082865			48	NA	67.86	NA	19.86
N	cassette	PARP8	chr5	+	chr5:49963021-50045984	chr5:49963021-49963904;chr5:49963960-50045984		chr5:49963905-49963959			100	NA	85.37	NA	14.63
N	cassette	NLK	chr17	+	chr17:26499645-26518046	chr17:26499645-26512204;chr17:26512292-26518046		chr17:26512205-26512291			89.58	NA	100	NA	10.42
K	cassette	N-TAF1,TAF1	chrX	+	chrX:70678217-70679401	chrX:70678217-70678999;chrX:70679102-70679401		chrX:70679000-70679101			39.13	NA	20	NA	19.13
N	cassette	DEM1	chr1	+	chr1:40974581-40975404;chr1:40974550-40980186;chr1:40974581-40980186;chr1:40974550-40975404	chr1:40974581-40975122,chr1:40974550-40975122;chr1:40975298-40980186,chr1:40975298-40975404		chr1:40975123-40975297			58.06	NA	80	NA	21.94
K	cassette	NUP62CL	chrX	-	chrX:106396734-106410878	chrX:106396734-106397325;chrX:106397477-106410878		chrX:106397326-106397476			100	NA	83.33	NA	16.67
K	cassette	MAMLD1	chrX	+	chrX:149613879-149638016	chrX:149613879-149631037;chrX:149631113-149638016		chrX:149631038-149631112			100	NA	73.33	NA	26.67
N	cassette	DENND3	chr8	+	chr8:142170887-142175284	chr8:142170887-142173431;chr8:142173529-142175284		chr8:142173432-142173528			100	NA	78.57	NA	21.43
N	cassette	UBN1	chr16	+	chr16:4920974-4922884	chr16:4920974-4921155;chr16:4921303-4922884		chr16:4921156-4921302			93.51	NA	72.09	NA	21.42
N	cassette	HOIL-1,RBCK1	chr20	+	chr20:389424-398169;chr20:389424-391055	chr20:389424-390524;chr20:390670-398169,chr20:390670-391055		chr20:390525-390669			91.03	NA	77.24	NA	13.79
K	cassette	PTP4A2	chr1	-	chr1:32377428-32384570	chr1:32377428-32381495;chr1:32381589-32384570		chr1:32381496-32381588			34.85	NA	23.03	NA	11.82
K	cassette	ARL6	chr3	+	chr3:97483822-97486924	chr3:97483822-97484834;chr3:97484934-97486924		chr3:97484835-97484933			0	NA	16.67	NA	16.67
N	cassette	UBR7	chr14	+	chr14:93677055-93681274	chr14:93677055-93678377;chr14:93678474-93681274		chr14:93678378-93678473			100	NA	89.58	NA	10.42
K	cassette	ADAR2g,ADARB1	chr21	+	chr21:46548489-46591524	chr21:46548489-46554629;chr21:46554748-46591524		chr21:46554630-46554747			56.67	NA	25	NA	31.67
K	cassette	CD47	chr3	-	chr3:107766140-107776323	chr3:107766140-107770785;chr3:107770818-107776323		chr3:107770786-107770817			81.51	NA	70.06	NA	11.45
N	cassette	PGPEP1	chr19	+	chr19:18466822-18474200;chr19:18466822-18480515	chr19:18466822-18468192;chr19:18468426-18474200,chr19:18468426-18480515		chr19:18468193-18468425			85.48	NA	56.94	NA	28.54
N	cassette	SLC35D2	chr9	-	chr9:99086452-99106185;chr9:99086452-99126745	chr9:99086452-99098998;chr9:99099067-99126745,chr9:99099067-99106185		chr9:99098999-99099066			86.67	NA	100	NA	13.33
K	cassette	MEGF6	chr1	-	chr1:3413348-3413796	chr1:3413348-3413551;chr1:3413684-3413796		chr1:3413552-3413683			3.57	NA	20	NA	16.43
K	cassette	GSTO2	chr10	+	chr10:106037875-106057335	chr10:106037875-106039127;chr10:106039230-106057335		chr10:106039128-106039229			100	NA	84.62	NA	15.38
N	cassette	C5orf44	chr5	+	chr5:64931871-64942881	chr5:64931871-64933522;chr5:64933608-64942881		chr5:64933523-64933607			100	NA	85.29	NA	14.71
N	cassette	OSBPL7	chr17	-	chr17:45896466-45897336	chr17:45896466-45897094;chr17:45897149-45897336		chr17:45897095-45897148			63.64	NA	100	NA	36.36
N	cassette	ANXA4	chr2	+	chr2:69969308-70031664	chr2:69969308-70008651;chr2:70008707-70031664		chr2:70008652-70008706			100	NA	85.71	NA	14.29
N	cassette	ARHGEF4	chr2	+	chr2:131704209-131796425	chr2:131704209-131785517;chr2:131785658-131796425		chr2:131785518-131785657			100	NA	85.71	NA	14.29
K	cassette	MFSD8	chr4	-	chr4:128859994-128863199	chr4:128859994-128861007;chr4:128861153-128863199		chr4:128861008-128861152			61.54	NA	100	NA	38.46
N	cassette	GUSBL2,LOC728411	chr5	+	chr5:21461976-21495206	chr5:21461976-21491429;chr5:21491618-21495206		chr5:21491430-21491617			100	NA	76.47	NA	23.53
K	cassette	CCNYL1	chr2	+	chr2:208602171-208606946	chr2:208602171-208605378;chr2:208605431-208606946		chr2:208605379-208605430			33.33	NA	72.73	NA	39.4
K	cassette	SLC2A8	chr9	+	chr9:130167271-130169390	chr9:130167271-130167698;chr9:130167845-130169390		chr9:130167699-130167844			81.08	NA	100	NA	18.92
K	cassette	ABCD4,PMP69	chr14	-	chr14:74759573-74761850	chr14:74759573-74759856;chr14:74759952-74761850		chr14:74759857-74759951			100	NA	86.67	NA	13.33
N	cassette	KIAA1468	chr18	+	chr18:59958865-59972646	chr18:59958865-59966022;chr18:59966094-59972646		chr18:59966023-59966093			100	NA	89.19	NA	10.81
K	cassette	ATP9B	chr18	+	chr18:76914556-76953182	chr18:76914556-76936812;chr18:76936908-76953182		chr18:76936813-76936907			62.5	NA	100	NA	37.5
N	cassette	TSPAN12	chr7	-	chr7:120450625-120478830	chr7:120450625-120455782;chr7:120455858-120478830		chr7:120455783-120455857			100	NA	79.17	NA	20.83
N	cassette	AK022914,AK056135,BX248778	chr14	-	chr14:19921739-19925239;chr14:19921706-19925239	chr14:19921739-19923012,chr14:19921706-19923012;chr14:19923124-19925239		chr14:19923013-19923123			70.59	NA	40	NA	30.59
N	cassette	OSBPL8	chr12	-	chr12:76844760-76881289;chr12:76844769-76881289	chr12:76844760-76853638,chr12:76844769-76853638;chr12:76853676-76881289		chr12:76853639-76853675			6.02	NA	18.18	NA	12.16
N	cassette	PIK3C2B	chr1	-	chr1:204402554-204403566	chr1:204402554-204402920;chr1:204403078-204403566		chr1:204402921-204403077			100	NA	84.21	NA	15.79
N	cassette	KIAA0542,SFI1	chr22	+	chr22:31998772-32000294	chr22:31998772-31999729;chr22:31999806-32000294		chr22:31999730-31999805			100	NA	54.55	NA	45.45
K	cassette	RCCD1	chr15	+	chr15:91498179-91499841	chr15:91498179-91499029;chr15:91499114-91499841		chr15:91499030-91499113			53.85	NA	100	NA	46.15
N	cassette	IL17RC,UNQ6118	chr3	+	chr3:9959760-9960218;chr3:9959760-9960183	chr3:9959760-9960018;chr3:9960094-9960183,chr3:9960094-9960218		chr3:9960019-9960093			56.86	NA	81.36	NA	24.5
K	cassette	OFD1	chrX	+	chrX:13767653-13771486	chrX:13767653-13769367;chrX:13769488-13771486		chrX:13769368-13769487			63.64	NA	26.67	NA	36.97
N	cassette	NSL1	chr1	-	chr1:212912029-212955713	chr1:212912029-212912875;chr1:212912944-212955713		chr1:212912876-212912943			94.67	NA	76.54	NA	18.13
K	cassette	IFNAR2	chr21	+	chr21:34625136-34635097	chr21:34625136-34632901;chr21:34633033-34635097		chr21:34632902-34633032			100	NA	82.61	NA	17.39
N	cassette	LOC440248	chr15	+	chr15:28919174-28929537	chr15:28919174-28926941;chr15:28926990-28929537		chr15:28926942-28926989			100	NA	82.35	NA	17.65
N	cassette	REPS1	chr6	-	chr6:139226270-139229804	chr6:139226270-139228631;chr6:139228738-139229804		chr6:139228632-139228737			87.88	NA	100	NA	12.12
K	cassette	PAN3	chr13	+	chr13:28752073-28794367	chr13:28752073-28771321;chr13:28771484-28794367		chr13:28771322-28771483			35.71	NA	10.71	NA	25
N	cassette	H2AFV	chr7	-	chr7:44880612-44887567;chr7:44875258-44887567	chr7:44875258-44882875,chr7:44880612-44882875;chr7:44882954-44887567		chr7:44882876-44882953			80.56	NA	68.54	NA	12.02
N	cassette	CR592318	chr10	-	chr10:81564284-81574368	chr10:81564284-81565794;chr10:81565879-81574368		chr10:81565795-81565878			84.38	NA	100	NA	15.62
N	cassette	AK125149,BC019893	chrX	+	chrX:2530260-2536780	chrX:2530260-2533856;chrX:2534011-2536780		chrX:2533857-2534010			100	NA	57.14	NA	42.86
N	cassette	N4BP1	chr16	-	chr16:48582026-48587449	chr16:48582026-48585296;chr16:48585394-48587449		chr16:48585297-48585393			100	NA	84.21	NA	15.79
K	cassette	RIN3	chr14	+	chr14:93043823-93107582	chr14:93043823-93081751;chr14:93081825-93107582		chr14:93081752-93081824			100	NA	84.21	NA	15.79
K	cassette	ADA	chr20	-	chr20:43249789-43251469	chr20:43249789-43251228;chr20:43251294-43251469		chr20:43251229-43251293			100	NA	73.33	NA	26.67
N	cassette	FXN	chr9	+	chr9:71661399-71679853	chr9:71661399-71668055;chr9:71668177-71679853		chr9:71668056-71668176			86.49	NA	100	NA	13.51
N	cassette	ZMYM5	chr13	-	chr13:20409830-20425494	chr13:20409830-20412839;chr13:20413126-20425494		chr13:20412840-20413125			100	NA	63.64	NA	36.36
N	cassette	LRIG1	chr3	-	chr3:66502058-66550613	chr3:66502058-66512861;chr3:66512934-66550613		chr3:66512862-66512933			100	NA	87.5	NA	12.5
K	cassette	ATP11C	chrX	-	chrX:138811122-138820074	chrX:138811122-138813809;chrX:138813915-138820074		chrX:138813810-138813914			57.14	NA	36.17	NA	20.97
N	cassette	KDELR3	chr22	+	chr22:38870629-38877216	chr22:38870629-38875597;chr22:38875757-38877216		chr22:38875598-38875756			100	NA	88.89	NA	11.11
K	cassette	KIAA0917,SCFD1	chr14	+	chr14:31099772-31112521	chr14:31099772-31108982;chr14:31109071-31112521		chr14:31108983-31109070			100	NA	82.98	NA	17.02
N	cassette	KIAA0652	chr11	+	chr11:46639441-46665828;chr11:46639926-46665828	chr11:46639441-46651594,chr11:46639926-46651594;chr11:46651651-46665828		chr11:46651595-46651650			39.39	NA	20	NA	19.39
K	cassette	VLDLR	chr9	+	chr9:2650517-2651873	chr9:2650517-2651414;chr9:2651499-2651873		chr9:2651415-2651498			27.63	NA	15.12	NA	12.51
K	cassette	C16orf67	chr16	+	chr16:31712060-31713855	chr16:31712060-31712983;chr16:31713180-31713855		chr16:31712984-31713179			100	NA	42.86	NA	57.14
N	cassette	TMTC1	chr12	-	chr12:29725152-29757110	chr12:29725152-29736339;chr12:29736508-29757110		chr12:29736340-29736507			84.5	NA	71.65	NA	12.85
N	cassette	PTRH1	chr9	-	chr9:130476562-130477253	chr9:130476562-130476657;chr9:130476704-130477253		chr9:130476658-130476703			100	NA	86.96	NA	13.04
N	cassette	NAF1	chr4	-	chr4:164050501-164058350	chr4:164050501-164054305;chr4:164054409-164058350		chr4:164054306-164054408			83.87	NA	100	NA	16.13
K	cassette	ATXN2	chr12	-	chr12:111890645-111893832	chr12:111890645-111891480;chr12:111891650-111893832		chr12:111891481-111891649			93.06	NA	75.51	NA	17.55
K	cassette	EHMT2,NG36/G9a	chr6	-	chr6:31856525-31857004	chr6:31856525-31856745;chr6:31856848-31857004		chr6:31856746-31856847			66.67	NA	81.58	NA	14.91
K	cassette	UEVLD	chr11	-	chr11:18596960-18610159	chr11:18596960-18600270;chr11:18600356-18610159		chr11:18600271-18600355			100	NA	84.21	NA	15.79
K	cassette	NOTCH3	chr19	-	chr19:15292613-15295716	chr19:15292613-15295105;chr19:15295262-15295716		chr19:15295106-15295261			89.29	NA	100	NA	10.71
K	cassette	KIAA0650,SMCHD1	chr18	+	chr18:2718433-2724896	chr18:2718433-2722516;chr18:2722662-2724896		chr18:2722517-2722661			100	NA	87.5	NA	12.5
N	cassette	BECN1	chr17	-	chr17:40966692-40970238	chr17:40966692-40967925;chr17:40968073-40970238		chr17:40967926-40968072			97.86	NA	86.63	NA	11.23
N	cassette	NR1I1,VDR	chr12	-	chr12:48272899-48298737;chr12:48276558-48298737	chr12:48272899-48293619,chr12:48276558-48293619;chr12:48293742-48298737		chr12:48293620-48293741			18.18	NA	0	NA	18.18
N	cassette	ATPAF1,LST002	chr1	-	chr1:47118301-47123798	chr1:47118301-47119488;chr1:47119540-47123798		chr1:47119489-47119539			100	NA	84.34	NA	15.66
N	cassette	NAV1	chr1	+	chr1:201755706-201758867	chr1:201755706-201757595;chr1:201757767-201758867		chr1:201757596-201757766			87.95	NA	60.23	NA	27.72
N	cassette	MEI1,hCG_2013121	chr22	+	chr22:42177850-42189832	chr22:42177850-42180342;chr22:42180425-42189832		chr22:42180343-42180424			100	NA	78.95	NA	21.05
N	cassette	GOLGA3	chr12	-	chr12:133390006-133398581	chr12:133390006-133393125;chr12:133393399-133398581		chr12:133393126-133393398			85.71	NA	100	NA	14.29
N	cassette	DMTF1	chr7	+	chr7:86781872-86792554;chr7:86781872-86792810	chr7:86781872-86783705;chr7:86783845-86792554,chr7:86783845-86792810		chr7:86783706-86783844			29.41	NA	54.84	NA	25.43
N	cassette	FLJ13984,METTL8	chr2	-	chr2:172217024-172290392;chr2:172217024-172291183	chr2:172217024-172248552;chr2:172248708-172290392,chr2:172248708-172291183		chr2:172248553-172248707			61.11	NA	100	NA	38.89
N	cassette	RBM9	chr22	-	chr22:36161531-36174071	chr22:36161531-36164303;chr22:36164397-36174071		chr22:36164304-36164396			82.45	NA	100	NA	17.55
N	cassette	OSBPL6	chr2	+	chr2:179171014-179192982	chr2:179171014-179188903;chr2:179188997-179192982		chr2:179188904-179188996			44.44	NA	22.22	NA	22.22
K	cassette	TRAPPC9	chr8	-	chr8:141415798-141445210	chr8:141415798-141436713;chr8:141436741-141445210		chr8:141436714-141436740			40	NA	13.33	NA	26.67
N	cassette	DIP2B	chr12	+	chr12:51054103-51068256	chr12:51054103-51064968;chr12:51065182-51068256		chr12:51064969-51065181			90.74	NA	74.6	NA	16.14
K	cassette	TSPO	chr22	+	chr22:43547611-43557057	chr22:43547611-43555215;chr22:43555427-43557057		chr22:43555216-43555426			95.25	NA	84.05	NA	11.2
N	cassette	KIAA0320,TLN2	chr15	+	chr15:63032969-63042600	chr15:63032969-63040549;chr15:63040644-63042600		chr15:63040550-63040643			100	NA	88.1	NA	11.9
N	cassette	SUSD1	chr9	-	chr9:114905904-114919779	chr9:114905904-114911523;chr9:114911680-114919779		chr9:114911524-114911679			100	NA	87.88	NA	12.12
N	cassette	TSPAN5	chr4	-	chr4:99403327-99428828	chr4:99403327-99407888;chr4:99408036-99428828		chr4:99407889-99408035			88.89	NA	68.75	NA	20.14
N	cassette	ARHGEF2	chr1	-	chr1:155935204-155936206	chr1:155935204-155935421;chr1:155935552-155936206		chr1:155935422-155935551			85.71	NA	96.2	NA	10.49
N	cassette	FYN	chr6	-	chr6:112101839-112194170	chr6:112101839-112167791;chr6:112167833-112194170		chr6:112167792-112167832			84.38	NA	62.5	NA	21.88
K	cassette	C6orf70	chr6	+	chr6:170176162-170179277	chr6:170176162-170176550;chr6:170176770-170179277		chr6:170176551-170176769			100	NA	86.84	NA	13.16
K	cassette	RFXANK	chr19	+	chr19:19307856-19308329	chr19:19307856-19307994;chr19:19308061-19308329		chr19:19307995-19308060			63.46	NA	77.94	NA	14.48
N	cassette	WDR4	chr21	-	chr21:44274737-44279771	chr21:44274737-44275791;chr21:44275891-44279771		chr21:44275792-44275890			100	NA	87.5	NA	12.5
N	cassette	PIBF1	chr13	+	chr13:73505406-73572959	chr13:73505406-73539411;chr13:73539543-73572959		chr13:73539412-73539542			100	NA	60	NA	40
K	cassette	KIAA0460,RPRD2	chr1	+	chr1:150413500-150415706	chr1:150413500-150414356;chr1:150414435-150415706		chr1:150414357-150414434			75.86	NA	26.67	NA	49.19
N	cassette	NLRC5,NOD27	chr16	+	chr16:57060931-57062213	chr16:57060931-57061983;chr16:57062068-57062213		chr16:57061984-57062067			81.82	NA	100	NA	18.18
K	cassette	ODF2L	chr1	-	chr1:86842102-86848613	chr1:86842102-86847924;chr1:86848042-86848613		chr1:86847925-86848041			43.75	NA	17.65	NA	26.1
K	cassette	C12orf23	chr12	+	chr12:107349844-107360888	chr12:107349844-107350859;chr12:107350928-107360888		chr12:107350860-107350927			58.33	NA	40	NA	18.33
K	cassette	IFT80,KIAA1374	chr3	-	chr3:160075367-160093599	chr3:160075367-160083830;chr3:160083941-160093599		chr3:160083831-160083940			70.59	NA	100	NA	29.41
N	cassette	ATXN2	chr12	-	chr12:111951344-111956052	chr12:111951344-111953957;chr12:111954168-111956052		chr12:111953958-111954167			79.55	NA	100	NA	20.45
K	cassette	KIAA0753	chr17	-	chr17:6526892-6531436	chr17:6526892-6528074;chr17:6528182-6531436		chr17:6528075-6528181			100	NA	72.73	NA	27.27
N	cassette	KIF18B	chr17	-	chr17:43011986-43012626	chr17:43011986-43012198;chr17:43012304-43012626		chr17:43012199-43012303			89.36	NA	100	NA	10.64
K	cassette	JMJD8	chr16	-	chr16:733910-734233	chr16:733910-734065;chr16:734156-734233		chr16:734066-734155			81.54	NA	94	NA	12.46
K	cassette	CHEK2,Chk2	chr22	-	chr22:29091862-29095825	chr22:29091862-29092888;chr22:29092976-29095825		chr22:29092889-29092975			85.29	NA	100	NA	14.71
K	cassette	AASDH	chr4	-	chr4:57248764-57253527	chr4:57248764-57250235;chr4:57250508-57253527		chr4:57250236-57250507			100	NA	64.29	NA	35.71
N	cassette	TATDN1	chr8	-	chr8:125531123-125551265;chr8:125531123-125535177	chr8:125531123-125534391;chr8:125534442-125535177,chr8:125534442-125551265		chr8:125534392-125534441			80.39	NA	60.61	NA	19.78
N	cassette	NEDD4	chr15	-	chr15:56166207-56243573	chr15:56166207-56216843;chr15:56216898-56243573		chr15:56216844-56216897			100	NA	86.96	NA	13.04
N	cassette	RFX7	chr15	-	chr15:56436682-56535322	chr15:56436682-56471467;chr15:56471502-56535322		chr15:56471468-56471501			88.24	NA	100	NA	11.76
N	cassette	TYMP	chr22	-	chr22:50965168-50966016	chr22:50965168-50965593;chr22:50965713-50966016		chr22:50965594-50965712			100	NA	78.57	NA	21.43
N	cassette	PINX1,SOX7	chr8	-	chr8:10677780-10689174;chr8:10623427-10689174	chr8:10623427-10683661,chr8:10677780-10683661;chr8:10683755-10689174		chr8:10683662-10683754			100	NA	86.49	NA	13.51
N	cassette	BRD7	chr16	-	chr16:50355950-50359658	chr16:50355950-50357497;chr16:50357610-50359658		chr16:50357498-50357609			100	NA	85.42	NA	14.58
K	cassette	CDP-diacylglycerol,CDS1	chr4	+	chr4:85562144-85566374	chr4:85562144-85564176;chr4:85564297-85566374		chr4:85564177-85564296			71.43	NA	100	NA	28.57
N	cassette	COMMD10	chr5	+	chr5:115420791-115469764	chr5:115420791-115423193;chr5:115423285-115469764		chr5:115423194-115423284			100	NA	82.61	NA	17.39
K	cassette	PHKB	chr16	+	chr16:47495338-47531309	chr16:47495338-47497792;chr16:47497905-47531309		chr16:47497793-47497904			100	NA	63.16	NA	36.84
K	cassette	TRMT1	chr19	-	chr19:13220653-13220971	chr19:13220653-13220728;chr19:13220816-13220971		chr19:13220729-13220815			66.19	NA	77.42	NA	11.23
K	cassette	TEP1	chr14	-	chr14:20849561-20850071	chr14:20849561-20849711;chr14:20849846-20850071		chr14:20849712-20849845			33.33	NA	66.67	NA	33.34
K	cassette	TSC1	chr9	-	chr9:135798880-135802587	chr9:135798880-135800973;chr9:135801127-135802587		chr9:135800974-135801126			100	NA	88.89	NA	11.11
N	cassette	GMIP	chr19	-	chr19:19745000-19745600	chr19:19745000-19745315;chr19:19745513-19745600		chr19:19745316-19745512			82.61	NA	100	NA	17.39
N	cassette	PICK1	chr22	+	chr22:38465130-38467688	chr22:38465130-38466844;chr22:38466899-38467688		chr22:38466845-38466898			100	NA	87.1	NA	12.9
K	cassette	SEPT10	chr2	-	chr2:110303815-110321942	chr2:110303815-110310663;chr2:110310797-110321942		chr2:110310664-110310796			77.78	NA	100	NA	22.22
N	cassette	TMCO4	chr1	-	chr1:20063950-20067269	chr1:20063950-20066316;chr1:20066454-20067269		chr1:20066317-20066453			100	NA	88.46	NA	11.54
N	cassette	CPNE2	chr16	+	chr16:57151480-57155004	chr16:57151480-57153106;chr16:57153191-57155004		chr16:57153107-57153190			100	NA	82.76	NA	17.24
N	cassette	HGSNAT	chr8	+	chr8:43052886-43054530	chr8:43052886-43052982;chr8:43053096-43054530		chr8:43052983-43053095			100	NA	85	NA	15
N	cassette	CAMKK1	chr17	-	chr17:3783729-3785821	chr17:3783729-3784920;chr17:3784943-3785821		chr17:3784921-3784942			100	NA	84.62	NA	15.38
N	cassette	TUWD12,WDR51B	chr12	-	chr12:89819157-89860546	chr12:89819157-89853414;chr12:89853496-89860546		chr12:89853415-89853495			78.57	NA	100	NA	21.43
N	cassette	MDFIC	chr7	+	chr7:114582453-114655741	chr7:114582453-114619560;chr7:114619837-114655741		chr7:114619561-114619836			92.93	NA	78.87	NA	14.06
K	cassette	RBM5,RBM6	chr3	+	chr3:50012826-50085677	chr3:50012826-50036872;chr3:50036947-50085677		chr3:50036873-50036946			85.71	NA	68.66	NA	17.05
K	cassette	C1orf66	chr1	+	chr1:156703313-156705516	chr1:156703313-156703800;chr1:156704286-156705516		chr1:156703801-156704285			100	NA	88	NA	12
N	cassette	KIAA1088,RTEL1	chr20	+	chr20:62311300-62316875	chr20:62311300-62312016;chr20:62312073-62316875		chr20:62312017-62312072			100	NA	89.66	NA	10.34
K	cassette	MALT1	chr18	+	chr18:56377305-56381314	chr18:56377305-56378152;chr18:56378186-56381314		chr18:56378153-56378185			100	NA	88.57	NA	11.43
N	cassette	SYT12	chr11	+	chr11:66797650-66807281	chr11:66797650-66802115;chr11:66802310-66807281		chr11:66802116-66802309			96	NA	70.59	NA	25.41
K	cassette	C7orf2,LMBR1	chr7	-	chr7:156476858-156516805	chr7:156476858-156480723;chr7:156480886-156516805		chr7:156480724-156480885			89.71	NA	70.59	NA	19.12
K	cassette	FRYL	chr4	-	chr4:48686813-48782094	chr4:48686813-48712535;chr4:48712716-48782094		chr4:48712536-48712715			55.56	NA	100	NA	44.44
N	cassette	C15orf52	chr15	-	chr15:40628028-40628960	chr15:40628028-40628774;chr15:40628866-40628960		chr15:40628775-40628865			88	NA	100	NA	12
N	cassette	C21orf70	chr21	+	chr21:46387097-46396594	chr21:46387097-46393111;chr21:46393181-46396594		chr21:46393112-46393180			42.86	NA	12.12	NA	30.74
N	cassette	KIAA0570,USP34	chr2	-	chr2:61463209-61468694	chr2:61463209-61463459;chr2:61463525-61468694		chr2:61463460-61463524			100	NA	86.21	NA	13.79
N	cassette	MEGF8	chr19	+	chr19:42852625-42854299	chr19:42852625-42853650;chr19:42853852-42854299		chr19:42853651-42853851			78.95	NA	50	NA	28.95
K	cassette	SENP6	chr6	+	chr6:76344528-76357446	chr6:76344528-76350399;chr6:76350421-76357446		chr6:76350400-76350420			50	NA	25.58	NA	24.42
N	cassette	SDSL	chr12	+	chr12:113866265-113871938	chr12:113866265-113866964;chr12:113867105-113871938		chr12:113866965-113867104			100	NA	73.91	NA	26.09
N	cassette	ZBTB7B	chr1	+	chr1:154975420-154987130	chr1:154975420-154982733;chr1:154982874-154987130		chr1:154982734-154982873			15	NA	0	NA	15
N	cassette	COG1	chr17	+	chr17:71199933-71202292	chr17:71199933-71201691;chr17:71201820-71202292		chr17:71201692-71201819			100	NA	88.64	NA	11.36
N	cassette	KLC1	chr14	+	chr14:104153549-104166991	chr14:104153549-104158695;chr14:104158763-104166991		chr14:104158696-104158762			62.5	NA	100	NA	37.5
K	cassette	TTC23	chr15	-	chr15:99768938-99789621;chr15:99768938-99789375	chr15:99768938-99781569;chr15:99781765-99789375,chr15:99781765-99789621		chr15:99781570-99781764			68.75	NA	31.82	NA	36.93
N	cassette	NUP54	chr4	-	chr4:77045910-77065542;chr4:77055516-77065542;chr4:77057566-77065542	chr4:77045910-77065301,chr4:77057566-77065301,chr4:77055516-77065301;chr4:77065446-77065542		chr4:77065302-77065445			88.64	NA	100	NA	11.36
N	cassette	PPP3CB	chr10	-	chr10:75198179-75206249;chr10:75198179-75204482	chr10:75198179-75199629;chr10:75199660-75206249,chr10:75199660-75204482		chr10:75199630-75199659			52.24	NA	76.25	NA	24.01
N	cassette	PHKA2	chrX	-	chrX:18915452-18919602	chrX:18915452-18918787;chrX:18918818-18919602		chrX:18918788-18918817			100	NA	75	NA	25
K	cassette	DNM1L	chr12	+	chr12:32890096-32892997;chr12:32890877-32892997	chr12:32890877-32891197,chr12:32890096-32891197;chr12:32891231-32892997		chr12:32891198-32891230			34.26	NA	13.04	NA	21.22
N	cassette	OCEL1	chr19	+	chr19:17338009-17339064	chr19:17338009-17338648;chr19:17338815-17339064		chr19:17338649-17338814			66.67	NA	88	NA	21.33
N	cassette	TFDP2	chr3	-	chr3:141697525-141724282	chr3:141697525-141712379;chr3:141712428-141724282		chr3:141712380-141712427			100	NA	76.19	NA	23.81
N	cassette	CUL9	chr6	+	chr6:43155857-43160738	chr6:43155857-43156260;chr6:43156454-43160738		chr6:43156261-43156453			100	NA	80	NA	20
N	cassette	C18orf45	chr18	-	chr18:20979612-21010594;chr18:20979612-21017744;chr18:20957636-21017744	chr18:20979612-21001330,chr18:20957636-21001330;chr18:21001409-21010594,chr18:21001409-21017744		chr18:21001331-21001408			82.35	NA	100	NA	17.65
N	cassette	CNTNAP3,KIAA1714	chr9	-	chr9:39133130-39165929;chr9:39133133-39165929	chr9:39133130-39140515,chr9:39133133-39140515;chr9:39140636-39165929		chr9:39140516-39140635			50	NA	100	NA	50
N	cassette	USP34	chr2	-	chr2:61546463-61558410	chr2:61546463-61552509;chr2:61552593-61558410		chr2:61552510-61552592			100	NA	89.66	NA	10.34
K	cassette	FKBP12-Exip2,FKBP12-Exip3,FKBP1A	chr20	-	chr20:1352885-1373477	chr20:1352885-1356134;chr20:1356248-1373477		chr20:1356135-1356247			89.1	NA	77.78	NA	11.32
N	cassette	PEX7	chr6	+	chr6:137191142-137219279	chr6:137191142-137193335;chr6:137193392-137219279		chr6:137193336-137193391			100	NA	83.33	NA	16.67
N	cassette	FRAS1	chr4	+	chr4:79385738-79391131	chr4:79385738-79387361;chr4:79387590-79391131		chr4:79387362-79387589			56.86	NA	41.18	NA	15.68
N	cassette	EVC	chr4	+	chr4:5815890-5825343	chr4:5815890-5819937;chr4:5819982-5825343		chr4:5819938-5819981			33.33	NA	100	NA	66.67
K	cassette	PMS2L13	chr7	-	chr7:99918708-99926458	chr7:99918708-99923313;chr7:99923403-99926458		chr7:99923314-99923402			33.33	NA	62.5	NA	29.17
K	cassette	ZNF226	chr19	+	chr19:44669296-44669909	chr19:44669296-44669740;chr19:44669767-44669909		chr19:44669741-44669766			40	NA	14.29	NA	25.71
K	cassette	ASKL1,DBF4B	chr17	+	chr17:42808384-42811457	chr17:42808384-42809545;chr17:42809634-42811457		chr17:42809546-42809633			66.67	NA	44.44	NA	22.23
K	cassette	TMEM117	chr12	+	chr12:44338146-44605072	chr12:44338146-44537327;chr12:44537428-44605072		chr12:44537328-44537427			70	NA	100	NA	30
N	cassette	KIAA0586	chr14	+	chr14:58956959-58965500	chr14:58956959-58958861;chr14:58958994-58965500		chr14:58958862-58958993			84	NA	100	NA	16
N	cassette	NOD1	chr7	-	chr7:30475698-30485756	chr7:30475698-30477188;chr7:30477273-30485756		chr7:30477189-30477272			60	NA	30.77	NA	29.23
N	cassette	C16orf88	chr16	-	chr16:19721909-19725439	chr16:19721909-19722693;chr16:19722763-19725439		chr16:19722694-19722762			100	NA	83.87	NA	16.13
N	cassette	B3GNTL1	chr17	-	chr17:80923623-80972329	chr17:80923623-80962990;chr17:80963087-80972329		chr17:80962991-80963086			100	NA	83.33	NA	16.67
N	cassette	TXNDC11	chr16	-	chr16:11792182-11815432	chr16:11792182-11794307;chr16:11794421-11815432		chr16:11794308-11794420			84.62	NA	100	NA	15.38
N	cassette	USP25	chr21	+	chr21:17177578-17183455	chr21:17177578-17181127;chr21:17181205-17183455		chr21:17181128-17181204			100	NA	80.95	NA	19.05
N	cassette	PSTK	chr10	+	chr10:124740212-124742787	chr10:124740212-124742248;chr10:124742541-124742787		chr10:124742249-124742540			100	NA	75	NA	25
K	cassette	MYNN,OSZF	chr3	+	chr3:169491251-169492052	chr3:169491251-169491818;chr3:169491886-169492052		chr3:169491819-169491885			60	NA	21.43	NA	38.57
N	cassette	DHRSX	chrX	-	chrX:2209645-2418857	chrX:2209645-2343237;chrX:2343346-2418857		chrX:2343238-2343345			100	NA	73.33	NA	26.67
N	cassette	FAM168A	chr11	-	chr11:73122582-73141734	chr11:73122582-73130918;chr11:73131045-73141734		chr11:73130919-73131044			89.66	NA	73.81	NA	15.85
K	cassette	CCNF	chr16	+	chr16:2481286-2485806	chr16:2481286-2482961;chr16:2483069-2485806		chr16:2482962-2483068			86.79	NA	100	NA	13.21
N	cassette	MEGF6	chr1	-	chr1:3415064-3415701	chr1:3415064-3415261;chr1:3415391-3415701		chr1:3415262-3415390			100	NA	88.89	NA	11.11
N	cassette	CR609843	chr1	+	chr1:101491618-101549016	chr1:101491618-101540950;chr1:101541273-101549016		chr1:101540951-101541272			100	NA	50	NA	50
N	cassette	ANO4	chr12	+	chr12:101365185-101413811	chr12:101365185-101381316;chr12:101381449-101413811		chr12:101381317-101381448			80	NA	100	NA	20
N	cassette	PRKACA	chr19	-	chr19:14204050-14208172	chr19:14204050-14204439;chr19:14204605-14208172		chr19:14204440-14204604			96.63	NA	80.71	NA	15.92
N	cassette	C22orf13	chr22	-	chr22:24939066-24942881;chr22:24939069-24942881	chr22:24939066-24939809,chr22:24939069-24939809;chr22:24939923-24942881		chr22:24939810-24939922			88.89	NA	100	NA	11.11
N	cassette	SNTA1	chr20	-	chr20:31996695-31999991	chr20:31996695-31997940;chr20:31998138-31999991		chr20:31997941-31998137			89.47	NA	100	NA	10.53
K	cassette	FAM3A	chrX	-	chrX:153735822-153736619	chrX:153735822-153736141;chrX:153736193-153736619		chrX:153736142-153736192			74.04	NA	62.75	NA	11.29
K	cassette	NFATC3	chr16	+	chr16:68225679-68260252	chr16:68225679-68255098;chr16:68255188-68260252		chr16:68255099-68255187			3.03	NA	13.95	NA	10.92
K	cassette	KIAA1412,TMEM2	chr9	-	chr9:74347437-74354978	chr9:74347437-74349721;chr9:74349911-74354978		chr9:74349722-74349910			87.88	NA	100	NA	12.12
N	cassette	UBE2Q2	chr15	+	chr15:76175766-76189335	chr15:76175766-76182775;chr15:76182825-76189335		chr15:76182776-76182824			100	NA	86.96	NA	13.04
N	cassette	RPAP2	chr1	+	chr1:92811472-92852567	chr1:92811472-92846280;chr1:92846431-92852567		chr1:92846281-92846430			100	NA	78.57	NA	21.43
K	cassette	ST7L	chr1	-	chr1:113153626-113161530	chr1:113153626-113159434;chr1:113159467-113161530		chr1:113159435-113159466			100	NA	89.8	NA	10.2
N	cassette	OSBPL11	chr3	-	chr3:125297884-125301753	chr3:125297884-125298708;chr3:125298885-125301753		chr3:125298709-125298884			100	NA	89.74	NA	10.26
K	cassette	NLRP1	chr17	-	chr17:5421208-5424843	chr17:5421208-5424200;chr17:5424333-5424843		chr17:5424201-5424332			64	NA	100	NA	36
N	cassette	ACOX3	chr4	-	chr4:8417727-8430077	chr4:8417727-8418104;chr4:8418263-8430077		chr4:8418105-8418262			83.33	NA	100	NA	16.67
K	cassette	COLQ,HACL1	chr3	-	chr3:15624497-15633106	chr3:15624497-15631046;chr3:15631120-15633106		chr3:15631047-15631119			100	NA	84.62	NA	15.38
K	cassette	GLYCTK,GLYCTK1	chr3	+	chr3:52325128-52326275	chr3:52325128-52325762;chr3:52325939-52326275		chr3:52325763-52325938			86.67	NA	100	NA	13.33
N	cassette	RAD51C	chr17	+	chr17:56798174-56811478;chr17:56798174-56809844	chr17:56798174-56801400;chr17:56801462-56809844,chr17:56801462-56811478		chr17:56801401-56801461			88.68	NA	100	NA	11.32
N	cassette	FANCA	chr16	-	chr16:89858956-89865573	chr16:89858956-89862313;chr16:89862427-89865573		chr16:89862314-89862426			100	NA	82.14	NA	17.86
K	cassette	RFWD3	chr16	-	chr16:74695350-74700683	chr16:74695350-74698521;chr16:74698644-74700683		chr16:74698522-74698643			21.05	NA	8.33	NA	12.72
K	cassette	SOS1	chr2	-	chr2:39214733-39222263	chr2:39214733-39216410;chr2:39216456-39222263		chr2:39216411-39216455			100	NA	86.84	NA	13.16
K	cassette	XAB1,ZNF512	chr2	+	chr2:27806010-27820933;chr2:27806010-27820936	chr2:27806010-27806524;chr2:27806584-27820933,chr2:27806584-27820936		chr2:27806525-27806583			63.64	NA	84.21	NA	20.57
N	cassette	TMEM161B,UNQ679	chr5	-	chr5:87492306-87494792	chr5:87492306-87493485;chr5:87493583-87494792		chr5:87493486-87493582			86.21	NA	60	NA	26.21
N	cassette	ADAMTSL5	chr19	-	chr19:1508109-1510148	chr19:1508109-1508441;chr19:1508570-1510148		chr19:1508442-1508569			63.64	NA	100	NA	36.36
N	cassette	WDR85	chr9	-	chr9:140470620-140473076;chr9:140470620-140471921	chr9:140470620-140470760;chr9:140470855-140471921,chr9:140470855-140473076		chr9:140470761-140470854			31.43	NA	47.3	NA	15.87
K	cassette	ZNF473	chr19	+	chr19:50529380-50542417	chr19:50529380-50534148;chr19:50534349-50542417		chr19:50534149-50534348			72.73	NA	100	NA	27.27
N	cassette	SRPK2	chr7	-	chr7:104766322-104767439;chr7:104758470-104773237	chr7:104766322-104766694,chr7:104758470-104766694;chr7:104766788-104773237,chr7:104766788-104767439		chr7:104766695-104766787			82.67	NA	93.24	NA	10.57
N	cassette	RNF219	chr13	-	chr13:79216349-79233183	chr13:79216349-79218996;chr13:79219133-79233183		chr13:79218997-79219132			100	NA	84	NA	16
K	cassette	HMBOX1	chr8	+	chr8:28906566-28908534	chr8:28906566-28906806;chr8:28906912-28908534		chr8:28906807-28906911			38.46	NA	14.29	NA	24.17
K	cassette	ATXN3	chr14	-	chr14:92559663-92562436	chr14:92559663-92560089;chr14:92560176-92562436		chr14:92560090-92560175			100	NA	77.78	NA	22.22
N	cassette	ATP8B1	chr18	-	chr18:55368546-55373721	chr18:55368546-55371786;chr18:55371901-55373721		chr18:55371787-55371900			100	NA	81.25	NA	18.75
N	cassette	ADAP1,COX19	chr7	-	chr7:1009093-1015063	chr7:1009093-1012816;chr7:1012929-1015063		chr7:1012817-1012928			100	NA	88	NA	12
K	cassette	SS-56,TRIM68	chr11	-	chr11:4624571-4629256	chr11:4624571-4626308;chr11:4626792-4629256		chr11:4626309-4626791			66.67	NA	100	NA	33.33
N	cassette	FBXL6	chr8	-	chr8:145580782-145581287	chr8:145580782-145581116;chr8:145581163-145581287		chr8:145581117-145581162			63.64	NA	85	NA	21.36
N	cassette	WDR62	chr19	+	chr19:36558913-36572334	chr19:36558913-36564243;chr19:36564434-36572334		chr19:36564244-36564433			87.1	NA	100	NA	12.9
N	cassette	SNX6	chr14	-	chr14:35045049-35055435	chr14:35045049-35050766;chr14:35050807-35055435		chr14:35050767-35050806			100	NA	86.05	NA	13.95
N	cassette	ANKS3	chr16	-	chr16:4774833-4779980;chr16:4774833-4776979	chr16:4774833-4776659;chr16:4776782-4776979,chr16:4776782-4779980		chr16:4776660-4776781			88.89	NA	61.29	NA	27.6
K	cassette	C1orf149,EAF6,MEAF6	chr1	-	chr1:37961520-37967404	chr1:37961520-37962147;chr1:37962206-37967404		chr1:37962148-37962205			9.52	NA	22.03	NA	12.51
K	cassette	PTPMT1	chr11	+	chr11:47587539-47593022	chr11:47587539-47591251;chr11:47591444-47593022		chr11:47591252-47591443			56.71	NA	42	NA	14.71
N	cassette	AK000477,AK129763	chr17	-	chr17:70424440-70588341	chr17:70424440-70427268;chr17:70427366-70588341		chr17:70427269-70427365			46.43	NA	26.09	NA	20.34
K	cassette	ARNTL,MOP3	chr11	+	chr11:13331607-13371491	chr11:13331607-13347959;chr11:13348015-13371491		chr11:13347960-13348014			16	NA	0	NA	16
N	cassette	ZBTB8OS	chr1	-	chr1:33099712-33116002;chr1:33093146-33116029;chr1:33093146-33116033;chr1:33099674-33116033;chr1:33099712-33116033	chr1:33099712-33100368,chr1:33099674-33100368,chr1:33093146-33100368;chr1:33100394-33116002,chr1:33100394-33116033,chr1:33100394-33116029		chr1:33100369-33100393			88.64	NA	77.94	NA	10.7
N	cassette	TMTC1	chr12	-	chr12:29813819-29908641;chr12:29786270-29908641	chr12:29786270-29904598,chr12:29813819-29904598;chr12:29904806-29908641		chr12:29904599-29904805			93.26	NA	80.23	NA	13.03
N	cassette	PLA2R1	chr2	-	chr2:160832737-160833794	chr2:160832737-160833195;chr2:160833232-160833794		chr2:160833196-160833231			72.22	NA	100	NA	27.78
K	cassette	MON2	chr12	+	chr12:62959161-62960101	chr12:62959161-62959793;chr12:62959812-62960101		chr12:62959794-62959811			71.88	NA	93.48	NA	21.6
K	cassette	TMEM129	chr4	-	chr4:1719156-1719878	chr4:1719156-1719242;chr4:1719403-1719878		chr4:1719243-1719402			76.34	NA	91.3	NA	14.96
K	cassette	MUC1	chr1	-	chr1:155160053-155160483	chr1:155160053-155160197;chr1:155160335-155160483		chr1:155160198-155160334			100	NA	88.46	NA	11.54
N	cassette	NDUFV2	chr18	+	chr18:9124982-9134183	chr18:9124982-9126828;chr18:9126906-9134183		chr18:9126829-9126905			100	NA	85.71	NA	14.29
K	cassette	ZNF789	chr7	+	chr7:99074104-99077283	chr7:99074104-99075896;chr7:99075980-99077283		chr7:99075897-99075979			20	NA	0	NA	20
N	cassette	SORL1	chr11	+	chr11:121437823-121444949	chr11:121437823-121440865;chr11:121440980-121444949		chr11:121440866-121440979			76.92	NA	100	NA	23.08
K	cassette	ARMCX5	chrX	+	chrX:101854776-101856391	chrX:101854776-101855847;chrX:101855961-101856391		chrX:101855848-101855960			73.91	NA	100	NA	26.09
K	cassette	UBXN11	chr1	-	chr1:26629410-26633082	chr1:26629410-26629533;chr1:26629659-26633082		chr1:26629534-26629658			23.81	NA	5.26	NA	18.55
K	cassette	ITM2C	chr2	+	chr2:231729861-231740334	chr2:231729861-231738131;chr2:231738273-231740334		chr2:231738132-231738272			87.6	NA	72.17	NA	15.43
K	cassette	EPB41	chr1	+	chr1:29320055-29338376	chr1:29320055-29323726;chr1:29323832-29338376		chr1:29323727-29323831			100	NA	84.38	NA	15.62
N	cassette	APLP1	chr19	+	chr19:36368728-36369485	chr19:36368728-36368986;chr19:36369011-36369485		chr19:36368987-36369010			100	NA	83.33	NA	16.67
K	cassette	CCDC55	chr17	+	chr17:28443882-28499559	chr17:28443882-28445097;chr17:28445192-28499559		chr17:28445098-28445191			100	NA	80	NA	20
N	cassette	NCOA3	chr20	+	chr20:46130764-46250972	chr20:46130764-46211926;chr20:46212006-46250972		chr20:46211927-46212005			87.5	NA	100	NA	12.5
K	cassette	FAM82B	chr8	-	chr8:87492562-87498712	chr8:87492562-87497100;chr8:87497191-87498712		chr8:87497101-87497190			79.17	NA	63.49	NA	15.68
N	cassette	PARP4	chr13	-	chr13:25075973-25086843	chr13:25075973-25077782;chr13:25077916-25086843		chr13:25077783-25077915			100	NA	83.64	NA	16.36
K	cassette	CHCHD7	chr8	+	chr8:57124397-57127156	chr8:57124397-57125320;chr8:57125469-57127156		chr8:57125321-57125468			31.88	NA	18.75	NA	13.13
K	cassette	ABCD4,PMP69	chr14	-	chr14:74764773-74766852	chr14:74764773-74766250;chr14:74766379-74766852		chr14:74766251-74766378			69.57	NA	100	NA	30.43
N	cassette	C16orf68	chr16	+	chr16:8736423-8739964	chr16:8736423-8738413;chr16:8738583-8739964		chr16:8738414-8738582			100	NA	77.78	NA	22.22
N	cassette	CASK	chrX	-	chrX:41413169-41419031;chrX:41413169-41416284	chrX:41413169-41414852;chrX:41414889-41416284,chrX:41414889-41419031		chrX:41414853-41414888			66.67	NA	80.25	NA	13.58
N	cassette	NOL10	chr2	-	chr2:10784499-10799297	chr2:10784499-10797867;chr2:10798018-10799297		chr2:10797868-10798017			100	NA	88.68	NA	11.32
N	cassette	PSTK	chr10	+	chr10:124746479-124749689	chr10:124746479-124746849;chr10:124747021-124749689		chr10:124746850-124747020			44.44	NA	6.67	NA	37.77
N	cassette	TTC7B	chr14	-	chr14:91044653-91077085	chr14:91044653-91059829;chr14:91059971-91077085		chr14:91059830-91059970			100	NA	89.29	NA	10.71
N	cassette	DHX30,KIAA0890	chr3	+	chr3:47859608-47866256;chr3:47859608-47868836	chr3:47859608-47860725;chr3:47860755-47868836,chr3:47860755-47866256		chr3:47860726-47860754			26.32	NA	50	NA	23.68
K	cassette	SCAPER	chr15	-	chr15:77150221-77176152	chr15:77150221-77154756;chr15:77154875-77176152		chr15:77154757-77154874			100	NA	63.64	NA	36.36
K	cassette	TGDS	chr13	-	chr13:95235491-95244494	chr13:95235491-95243106;chr13:95243198-95244494		chr13:95243107-95243197			75	NA	100	NA	25
N	cassette	PPM1M	chr3	+	chr3:52282254-52282652	chr3:52282254-52282350;chr3:52282470-52282652		chr3:52282351-52282469			88.24	NA	100	NA	11.76
K	intron_retention	OXSM	chr3	+	chr3:25832807-25833260				chr3:25832806-25832807;chr3:25833260-25833261		80.49	NA	100	NA	19.51
K	intron_retention	SARS2,SerRSmt	chr19	-	chr19:39412908-39416844				chr19:39412907-39412908;chr19:39416844-39416845		2.38	NA	24.14	NA	21.76
K	intron_retention	CR590598	chr8	-	chr8:143762556-143763122				chr8:143762555-143762556;chr8:143763122-143763123		100	NA	69.23	NA	30.77
K	intron_retention		chr15	-	chr15:75134460-75134620				chr15:75134459-75134460;chr15:75134620-75134621		62.5	NA	100	NA	37.5
K	intron_retention	CUGBP1	chr11	-	chr11:47498512-47498848				chr11:47498511-47498512;chr11:47498848-47498849		0	NA	22.22	NA	22.22
K	intron_retention	GAS5	chr1	-	chr1:173833645-173833812				chr1:173833644-173833645;chr1:173833812-173833813		22.18	NA	37.31	NA	15.13
K	intron_retention	SOD2	chr6	-	chr6:160100331-160103505				chr6:160100330-160100331;chr6:160103505-160103506		73.58	NA	59.69	NA	13.89
K	intron_retention	CREBZF	chr11	-	chr11:85373502-85374567				chr11:85373501-85373502;chr11:85374567-85374568		68.66	NA	86.67	NA	18.01
K	intron_retention	CNTROB	chr17	+	chr17:7838464-7839683				chr17:7838463-7838464;chr17:7839683-7839684		2.56	NA	26.92	NA	24.36
K	intron_retention	RPL13a	chr19	+	chr19:49993170-49993488				chr19:49993169-49993170;chr19:49993488-49993489		8.66	NA	25	NA	16.34
K	intron_retention	EZH2	chr7	-	chr7:148513871-148514313				chr7:148513870-148513871;chr7:148514313-148514314		7.95	NA	24.66	NA	16.71
K	intron_retention	C19orf48	chr19	-	chr19:51305515-51305710				chr19:51305514-51305515;chr19:51305710-51305711		70.59	NA	23.08	NA	47.51
K	intron_retention	IL17RA	chr22	+	chr22:17582934-17583028				chr22:17582933-17582934;chr22:17583028-17583029		0	NA	23.81	NA	23.81
K	intron_retention	LAMB2	chr3	-	chr3:49162918-49163179				chr3:49162917-49162918;chr3:49163179-49163180		8.7	NA	40.62	NA	31.92
K	intron_retention	PDCD2	chr6	-	chr6:170891354-170892144				chr6:170891353-170891354;chr6:170892144-170892145		37.78	NA	16.83	NA	20.95
K	intron_retention	NBEAL2	chr3	+	chr3:47031084-47032708				chr3:47031083-47031084;chr3:47032708-47032709		0	NA	29.41	NA	29.41
K	intron_retention	PVR	chr19	+	chr19:45161179-45164558				chr19:45161178-45161179;chr19:45164558-45164559		21.43	NA	3.45	NA	17.98
K	intron_retention	GON4L	chr1	-	chr1:155722379-155722994				chr1:155722378-155722379;chr1:155722994-155722995		2.63	NA	22.86	NA	20.23
K	intron_retention	RPS9	chr19	+	chr19:54710331-54710420				chr19:54710330-54710331;chr19:54710420-54710421		29.25	NA	45.64	NA	16.39
K	intron_retention	AMIGO2	chr12	-	chr12:47473032-47473244				chr12:47473031-47473032;chr12:47473244-47473245		16.5	NA	29.08	NA	12.58
K	intron_retention	SNHG1	chr11	-	chr11:62622681-62622895				chr11:62622680-62622681;chr11:62622895-62622896		100	NA	66.67	NA	33.33
K	intron_retention	CREBZF	chr11	-	chr11:85374646-85374858				chr11:85374645-85374646;chr11:85374858-85374859		72.22	NA	85.44	NA	13.22
K	intron_retention	PHF6	chrX	+	chrX:133559361-133559690				chrX:133559360-133559361;chrX:133559690-133559691		28.12	NA	60.27	NA	32.15
K	intron_retention	C1orf91,UNQ548	chr1	-	chr1:32681883-32681984				chr1:32681882-32681883;chr1:32681984-32681985		81.58	NA	100	NA	18.42
K	intron_retention	GBA2	chr9	-	chr9:35740626-35740821				chr9:35740625-35740626;chr9:35740821-35740822		4.81	NA	16.85	NA	12.04
K	intron_retention	KIAA0462,UBR4	chr1	-	chr1:19431161-19431541				chr1:19431160-19431161;chr1:19431541-19431542		10.18	NA	34.38	NA	24.2
K	intron_retention	DHX32	chr10	-	chr10:127530504-127540861				chr10:127530503-127530504;chr10:127540861-127540862		13.16	NA	40.48	NA	27.32
K	intron_retention	SLC48A1	chr12	+	chr12:48174073-48176000				chr12:48174072-48174073;chr12:48176000-48176001		100	NA	85.71	NA	14.29
K	intron_retention	BCS1L	chr2	+	chr2:219524969-219525661				chr2:219524968-219524969;chr2:219525661-219525662		74.29	NA	100	NA	25.71
K	intron_retention	FTH1	chr11	-	chr11:61732585-61732840				chr11:61732584-61732585;chr11:61732840-61732841		49.03	NA	59.32	NA	10.29
K	intron_retention	RANBP6	chr9	-	chr9:6014357-6015471				chr9:6014356-6014357;chr9:6015471-6015472		86.76	NA	100	NA	13.24
K	intron_retention	EZH2	chr7	-	chr7:148514484-148514968				chr7:148514483-148514484;chr7:148514968-148514969		4.44	NA	20.48	NA	16.04
K	intron_retention	LSM14B	chr20	+	chr20:60701496-60702640				chr20:60701495-60701496;chr20:60702640-60702641		0	NA	10.71	NA	10.71
K	intron_retention	CTNNB1	chr3	+	chr3:41280846-41281150				chr3:41280845-41280846;chr3:41281150-41281151		42.33	NA	57.58	NA	15.25
K	intron_retention	PPIA	chr7	+	chr7:44839080-44839300				chr7:44839079-44839080;chr7:44839300-44839301		81.82	NA	100	NA	18.18
K	intron_retention	METTL13	chr1	+	chr1:171750936-171751127				chr1:171750935-171750936;chr1:171751127-171751128		89.9	NA	100	NA	10.1
K	intron_retention	RPLP0	chr12	-	chr12:120636543-120636656				chr12:120636542-120636543;chr12:120636656-120636657		85.92	NA	100	NA	14.08
K	intron_retention	NDOR1	chr9	+	chr9:140109471-140109546				chr9:140109470-140109471;chr9:140109546-140109547		26.14	NA	8.22	NA	17.92
K	intron_retention	NECAP1	chr12	+	chr12:8244447-8245271				chr12:8244446-8244447;chr12:8245271-8245272		0	NA	15.25	NA	15.25
K	intron_retention	FN1	chr2	-	chr2:216236739-216236831				chr2:216236738-216236739;chr2:216236831-216236832		29.03	NA	48.23	NA	19.2
K	intron_retention	METTL3	chr14	-	chr14:21967516-21967635				chr14:21967515-21967516;chr14:21967635-21967636		23.68	NA	60.19	NA	36.51
K	intron_retention	GAPD,GAPDH	chr12	+	chr12:6647163-6647266				chr12:6647162-6647163;chr12:6647266-6647267		2.83	NA	15.17	NA	12.34
K	intron_retention	NOL5A	chr20	+	chr20:2637865-2638018				chr20:2637864-2637865;chr20:2638018-2638019		100	NA	76.09	NA	23.91
K	intron_retention	C17orf81	chr17	+	chr17:7162003-7162889				chr17:7162002-7162003;chr17:7162889-7162890		88.24	NA	100	NA	11.76
K	intron_retention	C15orf17	chr15	-	chr15:75194405-75194944				chr15:75194404-75194405;chr15:75194944-75194945		51.72	NA	75.57	NA	23.85
K	intron_retention	ATP5D	chr19	+	chr19:1244440-1244735				chr19:1244439-1244440;chr19:1244735-1244736		52.45	NA	39.61	NA	12.84
K	intron_retention	SLC26A6	chr3	-	chr3:48664489-48665378				chr3:48664488-48664489;chr3:48665378-48665379		23.75	NA	46.67	NA	22.92
K	intron_retention	FTH1	chr11	-	chr11:61732364-61732458				chr11:61732363-61732364;chr11:61732458-61732459		63.3	NA	78.01	NA	14.71
K	intron_retention	METTL3	chr14	-	chr14:21967282-21967449				chr14:21967281-21967282;chr14:21967449-21967450		16.03	NA	46.73	NA	30.7
K	intron_retention	TOMM40	chr19	+	chr19:45394572-45394666				chr19:45394571-45394572;chr19:45394666-45394667		79.41	NA	100	NA	20.59
K	intron_retention	SRI	chr7	-	chr7:87838748-87839397				chr7:87838747-87838748;chr7:87839397-87839398		82.64	NA	100	NA	17.36
K	intron_retention	VPS26B	chr11	+	chr11:134113189-134114831				chr11:134113188-134113189;chr11:134114831-134114832		0	NA	12.24	NA	12.24
N	alternative_acceptor		chr12	-	chr12:118533620-118540793	chr12:118540073-118540793		chr12:118533620-118540072	chr12:118533619-118533620		16.67	NA	100	NA	83.33
N	alternative_acceptor	KIAA0958,POFUT2	chr21	-	chr21:46702314-46703297	chr21:46702375-46703297		chr21:46702314-46702374	chr21:46702313-46702314		76.92	NA	100	NA	23.08
N	alternative_acceptor	BC047059	chr5	+	chr5:87564937-87566342	chr5:87564937-87565284		chr5:87565285-87566342	chr5:87566342-87566343		45.45	NA	10.26	NA	35.19
N	alternative_acceptor	BRD1	chr22	-	chr22:50192329-50192635	chr22:50192335-50192635		chr22:50192329-50192334	chr22:50192328-50192329		100	NA	76.47	NA	23.53
N	alternative_acceptor	FAM122B	chrX	-	chrX:133927911-133930137	chrX:133927924-133930137		chrX:133927911-133927923	chrX:133927910-133927911		100	NA	89.47	NA	10.53
N	alternative_acceptor	GDF11	chr12	+	chr12:56143668-56150796	chr12:56143668-56145912		chr12:56145913-56150796	chr12:56150796-56150797		100	NA	71.43	NA	28.57
K	alternative_acceptor	TCTN3	chr10	-	chr10:97442938-97443278	chr10:97442953-97443278		chr10:97442938-97442952	chr10:97442937-97442938		89.8	NA	100	NA	10.2
N	alternative_acceptor	DPY19L3	chr19	+	chr19:32930142-32930725	chr19:32930142-32930681		chr19:32930682-32930725	chr19:32930725-32930726		100	NA	66.67	NA	33.33
N	alternative_acceptor	FLNB	chr3	+	chr3:58118659-58154362	chr3:58118659-58120342		chr3:58120343-58154362	chr3:58154362-58154363		100	NA	26.47	NA	73.53
N	alternative_acceptor	C5orf41	chr5	+	chr5:172550206-172565824	chr5:172550206-172560632		chr5:172560633-172565824	chr5:172565824-172565825		100	NA	72.73	NA	27.27
N	alternative_acceptor	IL4I1,NUP62	chr19	-	chr19:50431073-50432582;chr19:50431106-50432582	chr19:50431046-50432582		chr19:50431046-50431072;chr19:50431073-50431105	chr19:50431045-50431046;chr19:50431072-50431073		0	NA	10.26	NA	10.26
K	alternative_acceptor	TMEM107	chr17	-	chr17:8079176-8079276	chr17:8079194-8079276		chr17:8079176-8079193	chr17:8079175-8079176		13.04	NA	0	NA	13.04
N	alternative_acceptor	WDR85	chr9	-	chr9:140469296-140470160	chr9:140469299-140470160		chr9:140469296-140469298	chr9:140469295-140469296		100	NA	57.89	NA	42.11
N	alternative_acceptor	TIGD6	chr5	-	chr5:149375993-149380036	chr5:149379880-149380036		chr5:149375993-149379879	chr5:149375992-149375993		40	NA	100	NA	60
N	alternative_acceptor	ACBD5	chr10	-	chr10:27529404-27529602	chr10:27529414-27529602		chr10:27529404-27529413	chr10:27529403-27529404		63.16	NA	100	NA	36.84
N	alternative_acceptor	MSH5	chr6	+	chr6:31715210-31721077	chr6:31715210-31715936		chr6:31715937-31721077	chr6:31721077-31721078		28.57	NA	53.85	NA	25.28
N	alternative_acceptor	None	chr6	.	chr6:74228570-74228654	chr6:74228572-74228654		chr6:74228570-74228571	chr6:74228569-74228570		100	NA	88.89	NA	11.11
N	alternative_acceptor	FN1	chr2	-	chr2:216240430-216241220	chr2:216240442-216241220		chr2:216240430-216240441	chr2:216240429-216240430		100	NA	89.18	NA	10.82
N	alternative_acceptor	FLJ00038,WASH2P	chr15	+	chr15:102506427-102511084;chr15:102506427-102512795;chr15:102506427-102506724;chr15:102506427-102512798	chr15:102506427-102512785		chr15:102506725-102511084;chr15:102511085-102512785;chr15:102512786-102512795;chr15:102512796-102512798	chr15:102511084-102511085;chr15:102512785-102512786;chr15:102512795-102512796;chr15:102512798-102512799		33.33	NA	20	NA	13.33
N	alternative_acceptor	DET1	chr15	-	chr15:89055644-89060012	chr15:89056372-89060012		chr15:89055644-89056371	chr15:89055643-89055644		100	NA	80.77	NA	19.23
N	alternative_acceptor	ULK3	chr15	-	chr15:75134460-75134620;chr15:75134494-75134620	chr15:75134537-75134620		chr15:75134460-75134493;chr15:75134494-75134536	chr15:75134459-75134460;chr15:75134493-75134494		82.35	NA	100	NA	17.65
K	alternative_acceptor	GPR137	chr11	+	chr11:64056194-64056614	chr11:64056194-64056508		chr11:64056509-64056614	chr11:64056614-64056615		82.08	NA	92.13	NA	10.05
N	alternative_acceptor	ABLIM1	chr10	-	chr10:116205144-116211382;chr10:116207780-116211382	chr10:116207786-116211382		chr10:116205144-116207779;chr10:116207780-116207785	chr10:116205143-116205144;chr10:116207779-116207780		18.75	NA	7.69	NA	11.06
K	alternative_acceptor	JPH1	chr8	-	chr8:75148991-75149442	chr8:75149271-75149442		chr8:75148991-75149270	chr8:75148990-75148991		58.33	NA	100	NA	41.67
N	alternative_acceptor	ALDH7A1	chr5	-	chr5:125904044-125906473	chr5:125904049-125906473		chr5:125904044-125904048	chr5:125904043-125904044		100	NA	88.24	NA	11.76
K	alternative_acceptor	P4HA3	chr11	-	chr11:73979280-73980696	chr11:73979287-73980696		chr11:73979280-73979286	chr11:73979279-73979280		100	NA	72.73	NA	27.27
N	alternative_acceptor	NAE1	chr16	-	chr16:66852523-66855352	chr16:66852541-66855352		chr16:66852523-66852540	chr16:66852522-66852523		100	NA	89.16	NA	10.84
N	alternative_acceptor		chr19	+	chr19:53937004-53974392	chr19:53937004-53943080		chr19:53943081-53974392	chr19:53974392-53974393		100	NA	57.14	NA	42.86
N	alternative_acceptor	RNF207	chr1	+	chr1:6272477-6272741	chr1:6272477-6272727		chr1:6272728-6272741	chr1:6272741-6272742		29.41	NA	5	NA	24.41
K	alternative_acceptor	CYB5D1	chr17	+	chr17:7762143-7762767	chr17:7762143-7762699		chr17:7762700-7762767	chr17:7762767-7762768		89.19	NA	100	NA	10.81
N	alternative_acceptor		chr9	-	chr9:132593241-132596990	chr9:132595989-132596990		chr9:132593241-132595988	chr9:132593240-132593241		100	NA	80.77	NA	19.23
N	alternative_acceptor	FOXRED1,FP634	chr11	+	chr11:126146419-126146968	chr11:126146419-126146965		chr11:126146966-126146968	chr11:126146968-126146969		87.88	NA	100	NA	12.12
N	alternative_acceptor	LOC595101	chr16	-	chr16:30305502-30305886	chr16:30305509-30305886		chr16:30305502-30305508	chr16:30305501-30305502		100	NA	76.92	NA	23.08
K	alternative_acceptor	SYNRG	chr17	-	chr17:35902530-35913216;chr17:35902533-35913216	chr17:35902668-35913216		chr17:35902530-35902532;chr17:35902533-35902667	chr17:35902529-35902530;chr17:35902532-35902533		47.83	NA	82.61	NA	34.78
N	alternative_acceptor	CCDC92	chr12	-	chr12:124428912-124457075;chr12:124428902-124457075	chr12:124430348-124457075		chr12:124428902-124428911;chr12:124428912-124430347	chr12:124428901-124428902;chr12:124428911-124428912		12.5	NA	0	NA	12.5
N	alternative_acceptor	CTSL,CTSL1	chr9	+	chr9:90343725-90389054	chr9:90343725-90344487		chr9:90344488-90389054	chr9:90389054-90389055		100	NA	40	NA	60
N	alternative_acceptor	LOC150776	chr2	+	chr2:132258807-132258992	chr2:132258807-132258930		chr2:132258931-132258992	chr2:132258992-132258993		87.93	NA	100	NA	12.07
N	alternative_acceptor	ALS2CR4	chr2	-	chr2:202503769-202505615;chr2:202503774-202505615	chr2:202504989-202505615		chr2:202503769-202503773;chr2:202503774-202504988	chr2:202503768-202503769;chr2:202503773-202503774		0	NA	27.03	NA	27.03
K	alternative_acceptor	HUWE1	chrX	-	chrX:53602746-53603859	chrX:53602749-53603859		chrX:53602746-53602748	chrX:53602745-53602746		49.12	NA	60.47	NA	11.35
N	alternative_acceptor	IWS1	chr2	-	chr2:128227962-128244128	chr2:128238752-128244128		chr2:128227962-128238751	chr2:128227961-128227962		100	NA	60	NA	40
N	alternative_acceptor	ARD1A	chrX	-	chrX:153197569-153197768;chrX:153197595-153197768	chrX:153196295-153197768		chrX:153196295-153197568;chrX:153197569-153197594	chrX:153196294-153196295;chrX:153197568-153197569		0	NA	20.21	NA	20.21
N	alternative_acceptor	FLJ00089	chr14	-	chr14:23768751-23769966	chr14:23769349-23769966		chr14:23768751-23769348	chr14:23768750-23768751		50	NA	100	NA	50
K	alternative_acceptor	CHD4	chr12	-	chr12:6711321-6711541	chr12:6711342-6711541		chr12:6711321-6711341	chr12:6711320-6711321		31.65	NA	45.45	NA	13.8
N	alternative_acceptor	AES	chr19	-	chr19:3061235-3062171	chr19:3061256-3062171		chr19:3061235-3061255	chr19:3061234-3061235		100	NA	81.46	NA	18.54
N	alternative_acceptor	CDAN1,UNQ664	chr15	-	chr15:43017845-43018294	chr15:43017869-43018294		chr15:43017845-43017868	chr15:43017844-43017845		100	NA	76.47	NA	23.53
K	alternative_acceptor	CARKD,FLJ10769	chr13	+	chr13:111289597-111290724	chr13:111289597-111290588		chr13:111290589-111290724	chr13:111290724-111290725		13.79	NA	39.13	NA	25.34
N	alternative_acceptor	CNIH4	chr1	+	chr1:224544696-224551810	chr1:224544696-224548196		chr1:224548197-224551810	chr1:224551810-224551811		100	NA	88.89	NA	11.11
N	alternative_acceptor	ANXA5	chr4	-	chr4:122599650-122607442	chr4:122605921-122607442		chr4:122599650-122605920	chr4:122599649-122599650		100	NA	16.67	NA	83.33
N	alternative_acceptor	ALPK1,FLJ00302,KIAA1527	chr4	+	chr4:113237009-113245824;chr4:113237009-113298833	chr4:113237009-113298885		chr4:113245825-113298833;chr4:113298834-113298885	chr4:113298833-113298834;chr4:113298885-113298886		0	NA	50	NA	50
N	alternative_acceptor	CHD2	chr15	+	chr15:93540634-93541728	chr15:93540634-93541378		chr15:93541379-93541728	chr15:93541728-93541729		0	NA	12.5	NA	12.5
N	alternative_acceptor	LDLRAP1	chr1	+	chr1:25883759-25916659	chr1:25883759-25889134		chr1:25889135-25916659	chr1:25916659-25916660		0	NA	100	NA	100
K	alternative_acceptor	TOMM40	chr19	+	chr19:45394572-45394666	chr19:45394572-45394663		chr19:45394664-45394666	chr19:45394666-45394667		86.54	NA	100	NA	13.46
K	alternative_acceptor	RNPC3	chr1	+	chr1:104084098-104085920	chr1:104084098-104085917		chr1:104085918-104085920	chr1:104085920-104085921		85.71	NA	61.11	NA	24.6
K	alternative_acceptor	MST1R	chr3	-	chr3:49933838-49933972	chr3:49933841-49933972		chr3:49933838-49933840	chr3:49933837-49933838		0	NA	25	NA	25
N	alternative_acceptor	ATP11A,KIAA1021	chr13	+	chr13:113532618-113536129;chr13:113532618-113536126	chr13:113532618-113536189		chr13:113536127-113536129;chr13:113536130-113536189	chr13:113536129-113536130;chr13:113536189-113536190		0	NA	33.33	NA	33.33
N	alternative_acceptor	MSL3	chrX	+	chrX:11783849-11786691	chrX:11783849-11785079		chrX:11785080-11786691	chrX:11786691-11786692		16.47	NA	28.36	NA	11.89
N	alternative_acceptor	SEPT6	chrX	-	chrX:118752750-118763280	chrX:118754015-118763280		chrX:118752750-118754014	chrX:118752749-118752750		73.33	NA	51.11	NA	22.22
N	alternative_acceptor	XPO6	chr16	-	chr16:28143710-28157414	chr16:28146646-28157414		chr16:28143710-28146645	chr16:28143709-28143710		100	NA	69.57	NA	30.43
N	alternative_acceptor	ULBP2	chr6	+	chr6:150263294-150353904	chr6:150263294-150266444		chr6:150266445-150353904	chr6:150353904-150353905		100	NA	37.5	NA	62.5
K	alternative_acceptor	NPR3	chr5	+	chr5:32783135-32784904	chr5:32783135-32784901		chr5:32784902-32784904	chr5:32784904-32784905		21.92	NA	34.92	NA	13
K	alternative_acceptor	ZBTB8A,ZBTB8B	chr1	+	chr1:33060825-33065868	chr1:33060825-33065687		chr1:33065688-33065868	chr1:33065868-33065869		78.95	NA	100	NA	21.05
N	alternative_acceptor	GPR125	chr4	-	chr4:22440019-22444272	chr4:22440044-22444272		chr4:22440019-22440043	chr4:22440018-22440019		100	NA	53.33	NA	46.67
N	alternative_acceptor	UBR5	chr8	-	chr8:103311725-103312227	chr8:103311776-103312227		chr8:103311725-103311775	chr8:103311724-103311725		100	NA	88.89	NA	11.11
K	alternative_acceptor	FKBP7	chr2	-	chr2:179334510-179341788	chr2:179334513-179341788		chr2:179334510-179334512	chr2:179334509-179334510		60	NA	100	NA	40
N	alternative_acceptor	AFG3L1	chr16	+	chr16:90039174-90044085;chr16:90039174-90044046	chr16:90039174-90044122		chr16:90044047-90044085;chr16:90044086-90044122	chr16:90044085-90044086;chr16:90044122-90044123		23.53	NA	0	NA	23.53
N	alternative_acceptor	PABPC1L	chr20	+	chr20:43552898-43559161	chr20:43552898-43559158		chr20:43559159-43559161	chr20:43559161-43559162		85	NA	100	NA	15
N	alternative_acceptor	OGFRL1	chr6	+	chr6:72003083-72003235	chr6:72003083-72003232		chr6:72003233-72003235	chr6:72003235-72003236		36.84	NA	21.05	NA	15.79
K	alternative_acceptor	KIAA1532,SPPL2B	chr19	+	chr19:2339208-2339825	chr19:2339208-2339822		chr19:2339823-2339825	chr19:2339825-2339826		67.74	NA	100	NA	32.26
K	alternative_acceptor	ZNF462	chr9	+	chr9:109692971-109694726;chr9:109692971-109694543	chr9:109692971-109694546		chr9:109694544-109694546;chr9:109694547-109694726	chr9:109694546-109694547;chr9:109694726-109694727		17.65	NA	0	NA	17.65
N	alternative_acceptor	EIF3C,EIF3CL	chr16	+	chr16:28736334-28737927	chr16:28736334-28737925		chr16:28737926-28737927	chr16:28737927-28737928		100	NA	84.29	NA	15.71
N	alternative_acceptor	GGT7	chr20	-	chr20:33439120-33439957	chr20:33439172-33439957		chr20:33439120-33439171	chr20:33439119-33439120		100	NA	78.95	NA	21.05
N	alternative_acceptor	RABGAP1	chr9	+	chr9:125703373-125719289;chr9:125703373-125707610	chr9:125703373-125719427		chr9:125707611-125719289;chr9:125719290-125719427	chr9:125719289-125719290;chr9:125719427-125719428		11.54	NA	0	NA	11.54
N	alternative_acceptor	BTN3A1	chr6	+	chr6:26411810-26413396;chr6:26411810-26451459;chr6:26411810-26412932	chr6:26411810-26412639		chr6:26412640-26412932;chr6:26412933-26413396;chr6:26413397-26451459	chr6:26412932-26412933;chr6:26413396-26413397;chr6:26451459-26451460		0	NA	25	NA	25
N	alternative_acceptor	KYNU	chr2	+	chr2:143746474-143750563	chr2:143746474-143746910		chr2:143746911-143750563	chr2:143750563-143750564		100	NA	33.33	NA	66.67
N	alternative_acceptor	RPL23AP82	chr22	+	chr22:51223722-51227177;chr22:51223722-51227319	chr22:51223722-51227322		chr22:51227178-51227319;chr22:51227320-51227322	chr22:51227319-51227320;chr22:51227322-51227323		30.77	NA	0	NA	30.77
K	alternative_acceptor	NARG2	chr15	-	chr15:60760362-60768261	chr15:60760522-60768261		chr15:60760362-60760521	chr15:60760361-60760362		58	NA	81.4	NA	23.4
K	alternative_acceptor	SMARCAD1	chr4	+	chr4:95199885-95200079	chr4:95199885-95200073		chr4:95200074-95200079	chr4:95200079-95200080		23.68	NA	43.33	NA	19.65
N	alternative_acceptor	ZNF277	chr7	+	chr7:111936013-111936286	chr7:111936013-111936283		chr7:111936284-111936286	chr7:111936286-111936287		100	NA	80	NA	20
N	alternative_acceptor	INVS	chr9	+	chr9:103046886-103054656	chr9:103046886-103054607		chr9:103054608-103054656	chr9:103054656-103054657		80	NA	100	NA	20
N	alternative_acceptor	CCDC88A	chr2	-	chr2:55523657-55526974	chr2:55523660-55526974		chr2:55523657-55523659	chr2:55523656-55523657		100	NA	88.89	NA	11.11
N	alternative_acceptor	KIAA1669,TUBGCP6	chr22	-	chr22:50667875-50671744	chr22:50668007-50671744		chr22:50667875-50668006	chr22:50667874-50667875		100	NA	80	NA	20
K	alternative_acceptor	SCOC	chr4	+	chr4:141300347-141300725	chr4:141300347-141300722		chr4:141300723-141300725	chr4:141300725-141300726		100	NA	86.96	NA	13.04
K	alternative_acceptor	KIAA1066,MAPK8IP3	chr16	+	chr16:1779580-1793335	chr16:1779580-1793332		chr16:1793333-1793335	chr16:1793335-1793336		17.65	NA	53.33	NA	35.68
N	alternative_acceptor	RSF1	chr11	-	chr11:77383237-77386080	chr11:77383276-77386080		chr11:77383237-77383275	chr11:77383236-77383237		100	NA	81.82	NA	18.18
N	alternative_acceptor	C11orf24	chr11	-	chr11:68034866-68035521;chr11:68034788-68035521;chr11:68031183-68035521	chr11:68031335-68035521		chr11:68031183-68031334;chr11:68031335-68034787;chr11:68034788-68034865	chr11:68031182-68031183;chr11:68031334-68031335;chr11:68034787-68034788		93.83	NA	81.82	NA	12.01
N	alternative_acceptor	RNMT	chr18	+	chr18:13754147-13759940;chr18:13754147-13757212	chr18:13754147-13762037		chr18:13757213-13759940;chr18:13759941-13762037	chr18:13759940-13759941;chr18:13762037-13762038		16.09	NA	5.75	NA	10.34
N	alternative_acceptor	TRMT11	chr6	+	chr6:126307769-126314938	chr6:126307769-126314902		chr6:126314903-126314938	chr6:126314938-126314939		100	NA	76.92	NA	23.08
N	alternative_acceptor	ASCC3	chr6	-	chr6:101215113-101246588	chr6:101215222-101246588		chr6:101215113-101215221	chr6:101215112-101215113		100	NA	87.18	NA	12.82
N	alternative_acceptor	ACTR5	chr20	+	chr20:37394162-37394899	chr20:37394162-37394880		chr20:37394881-37394899	chr20:37394899-37394900		71.43	NA	100	NA	28.57
N	alternative_acceptor	DYNLRB1	chr20	+	chr20:33104267-33114076	chr20:33104267-33114072		chr20:33114073-33114076	chr20:33114076-33114077		86.87	NA	100	NA	13.13
N	alternative_acceptor	CRTC3	chr15	+	chr15:91157721-91161117	chr15:91157721-91161114		chr15:91161115-91161117	chr15:91161117-91161118		54.84	NA	79.17	NA	24.33
N	alternative_acceptor	HEATR5A	chr14	-	chr14:31858209-31863257	chr14:31858212-31863257		chr14:31858209-31858211	chr14:31858208-31858209		66.67	NA	100	NA	33.33
K	alternative_acceptor	ANKFY1,KIAA1255	chr17	-	chr17:4085645-4086692	chr17:4085648-4086692		chr17:4085645-4085647	chr17:4085644-4085645		10.67	NA	23.53	NA	12.86
N	alternative_acceptor		chr10	-	chr10:859154-860576	chr10:859197-860576		chr10:859154-859196	chr10:859153-859154		6.67	NA	30.77	NA	24.1
N	alternative_acceptor	PPAT	chr4	-	chr4:57272785-57273815	chr4:57272868-57273815		chr4:57272785-57272867	chr4:57272784-57272785		88.64	NA	100	NA	11.36
N	alternative_acceptor	PXMP3	chr8	-	chr8:77896430-77898422	chr8:77896432-77898422		chr8:77896430-77896431	chr8:77896429-77896430		100	NA	82.61	NA	17.39
N	alternative_acceptor	BDP1,KIAA1689	chr5	+	chr5:70838093-70840189	chr5:70838093-70840183		chr5:70840184-70840189	chr5:70840189-70840190		100	NA	76.47	NA	23.53
N	alternative_acceptor	TNKS2	chr10	+	chr10:93602149-93604693	chr10:93602149-93604675		chr10:93604676-93604693	chr10:93604693-93604694		85.37	NA	100	NA	14.63
N	alternative_acceptor	OXCT1	chr5	-	chr5:41867331-41870382;chr5:41862827-41870382	chr5:41862853-41870382		chr5:41862827-41862852;chr5:41862853-41867330	chr5:41862826-41862827;chr5:41862852-41862853		89.89	NA	100	NA	10.11
N	alternative_acceptor		chr14	+	chr14:50779108-50788200	chr14:50779108-50781308		chr14:50781309-50788200	chr14:50788200-50788201		25	NA	0	NA	25
N	alternative_acceptor		chr12	+	chr12:48149696-48165952	chr12:48149696-48153998		chr12:48153999-48165952	chr12:48165952-48165953		100	NA	25	NA	75
K	alternative_acceptor	GDA,KIAA1258	chr9	+	chr9:74764599-74810419	chr9:74764599-74810415		chr9:74810416-74810419	chr9:74810419-74810420		100	NA	87.5	NA	12.5
K	alternative_acceptor	ZNF584	chr19	+	chr19:58920533-58921307;chr19:58920533-58921331	chr19:58920533-58921372		chr19:58921308-58921331;chr19:58921332-58921372	chr19:58921331-58921332;chr19:58921372-58921373	chr19:58920063-58920532;chr19:58921373-58921458	55.56	NA	90.91	NA	35.35
N	alternative_acceptor	ZNF554	chr19	+	chr19:2823111-2827614	chr19:2823111-2823508		chr19:2823509-2827614	chr19:2827614-2827615		40	NA	100	NA	60
N	alternative_acceptor	PRR5L	chr11	+	chr11:36398255-36422546	chr11:36398255-36415395		chr11:36415396-36422546	chr11:36422546-36422547		18.18	NA	100	NA	81.82
N	alternative_acceptor	TMEM154	chr4	-	chr4:153564198-153565566	chr4:153564326-153565566		chr4:153564198-153564325	chr4:153564197-153564198		100	NA	61.54	NA	38.46
N	alternative_acceptor		chr9	-	chr9:117170299-117179678	chr9:117178183-117179678		chr9:117170299-117178182	chr9:117170298-117170299		33.33	NA	100	NA	66.67
N	alternative_acceptor	NMT2	chr10	-	chr10:15148698-15151700	chr10:15151215-15151700		chr10:15148698-15151214	chr10:15148697-15148698		45.45	NA	25.71	NA	19.74
N	alternative_acceptor		chr7	-	chr7:1523490-1523650	chr7:1523599-1523650		chr7:1523490-1523598	chr7:1523489-1523490		76.32	NA	100	NA	23.68
K	alternative_acceptor	DOCK5	chr8	+	chr8:25178569-25181367	chr8:25178569-25181363		chr8:25181364-25181367	chr8:25181367-25181368		100	NA	86.84	NA	13.16
N	alternative_acceptor	DDHD2,KIAA0725	chr8	+	chr8:38090733-38092731	chr8:38090733-38091911		chr8:38091912-38092731	chr8:38092731-38092732		100	NA	80.95	NA	19.05
N	alternative_acceptor	NUSAP1	chr15	+	chr15:41641440-41643185;chr15:41641440-41643188;chr15:41641440-41642310	chr15:41641440-41643230		chr15:41642311-41643185;chr15:41643186-41643188;chr15:41643189-41643230	chr15:41643185-41643186;chr15:41643188-41643189;chr15:41643230-41643231		58.49	NA	43.52	NA	14.97
K	alternative_acceptor	ABCB7	chrX	-	chrX:74334667-74375939	chrX:74334670-74375939		chrX:74334667-74334669	chrX:74334666-74334667		29.17	NA	43.9	NA	14.73
K	alternative_acceptor	C5orf42	chr5	-	chr5:37157917-37158325	chr5:37157971-37158325		chr5:37157917-37157970	chr5:37157916-37157917		63.64	NA	100	NA	36.36
N	alternative_acceptor	EYA1	chr8	-	chr8:72234048-72234433;chr8:72234112-72234433;chr8:72234038-72234433	chr8:72234115-72234433		chr8:72234038-72234047;chr8:72234048-72234111;chr8:72234112-72234114	chr8:72234037-72234038;chr8:72234047-72234048;chr8:72234111-72234112		100	NA	44.44	NA	55.56
N	alternative_acceptor	HSPC159	chr2	+	chr2:64682550-64682726	chr2:64682550-64682722		chr2:64682723-64682726	chr2:64682726-64682727		100	NA	76.19	NA	23.81
N	alternative_acceptor		chr11	+	chr11:65348723-65351711	chr11:65348723-65351062		chr11:65351063-65351711	chr11:65351711-65351712		61.11	NA	100	NA	38.89
N	alternative_acceptor	ADCK5	chr8	+	chr8:145616912-145617018	chr8:145616912-145616982		chr8:145616983-145617018	chr8:145617018-145617019		62.5	NA	100	NA	37.5
K	alternative_acceptor	E2F3	chr6	+	chr6:20480189-20481454	chr6:20480189-20481436		chr6:20481437-20481454	chr6:20481454-20481455		100	NA	77.78	NA	22.22
N	alternative_acceptor	KCTD10	chr12	-	chr12:109895884-109898440;chr12:109895854-109898440	chr12:109895887-109898440		chr12:109895854-109895883;chr12:109895884-109895886	chr12:109895853-109895854;chr12:109895883-109895884		20.45	NA	8.33	NA	12.12
N	alternative_acceptor	CGRRF1	chr14	+	chr14:55004548-55004835	chr14:55004548-55004780		chr14:55004781-55004835	chr14:55004835-55004836		100	NA	76.92	NA	23.08
K	alternative_acceptor	HDAC9	chr7	+	chr7:18625146-18629967	chr7:18625146-18629958		chr7:18629959-18629967	chr7:18629967-18629968		55.56	NA	100	NA	44.44
N	alternative_acceptor	KCNK15	chr20	+	chr20:43374835-43378769	chr20:43374835-43378255		chr20:43378256-43378769	chr20:43378769-43378770		57.14	NA	100	NA	42.86
K	alternative_acceptor	WAC	chr10	+	chr10:28897361-28899636	chr10:28897361-28899627		chr10:28899628-28899636	chr10:28899636-28899637		89.87	NA	100	NA	10.13
N	alternative_acceptor	DYM	chr18	-	chr18:46812984-46858233	chr18:46812987-46858233		chr18:46812984-46812986	chr18:46812983-46812984		76.6	NA	90.48	NA	13.88
N	alternative_acceptor	CR592318	chr10	-	chr10:81428209-81526026	chr10:81451813-81526026		chr10:81428209-81451812	chr10:81428208-81428209		100	NA	50	NA	50
N	alternative_acceptor	SDCCAG8	chr1	+	chr1:243419543-243433406	chr1:243419543-243433393		chr1:243433394-243433406	chr1:243433406-243433407		0	NA	14.29	NA	14.29
N	alternative_acceptor	MFSD3	chr8	+	chr8:145736287-145737121;chr8:145736287-145745084	chr8:145736287-145736373		chr8:145736374-145737121;chr8:145737122-145745084	chr8:145737121-145737122;chr8:145745084-145745085		100	NA	84.21	NA	15.79
K	alternative_acceptor	AZI2	chr3	-	chr3:28373442-28373859	chr3:28373446-28373859		chr3:28373442-28373445	chr3:28373441-28373442		26.67	NA	50	NA	23.33
N	alternative_acceptor	KIAA1618	chr17	+	chr17:78234702-78237461	chr17:78234702-78237372		chr17:78237373-78237461	chr17:78237461-78237462		100	NA	73.33	NA	26.67
N	alternative_acceptor	BTBD3	chr20	+	chr20:11871603-11898981	chr20:11871603-11898425		chr20:11898426-11898981	chr20:11898981-11898982		27.91	NA	48.57	NA	20.66
N	alternative_acceptor	NKTR	chr3	+	chr3:42675228-42676108	chr3:42675228-42676104		chr3:42676105-42676108	chr3:42676108-42676109		100	NA	87.5	NA	12.5
N	alternative_acceptor		chr4	+	chr4:15683645-15687858	chr4:15683645-15686472		chr4:15686473-15687858	chr4:15687858-15687859		13.04	NA	30	NA	16.96
N	alternative_acceptor	DNAJC9	chr10	-	chr10:75005935-75006445	chr10:75006345-75006445		chr10:75005935-75006344	chr10:75005934-75005935		3.28	NA	19.15	NA	15.87
N	alternative_acceptor	HERC1	chr15	-	chr15:63952133-63953171	chr15:63952136-63953171		chr15:63952133-63952135	chr15:63952132-63952133		100	NA	70	NA	30
N	alternative_acceptor	C8orf76	chr8	-	chr8:124232538-124238739	chr8:124238659-124238739		chr8:124232538-124238658	chr8:124232537-124232538		5.26	NA	18.18	NA	12.92
N	alternative_acceptor	C17orf45	chr17	+	chr17:16342729-16342841;chr17:16342729-16342973;chr17:16342729-16342894	chr17:16342729-16343372		chr17:16342842-16342894;chr17:16342895-16342973;chr17:16342974-16343372	chr17:16342894-16342895;chr17:16342973-16342974;chr17:16343372-16343373		0	NA	16.82	NA	16.82
N	alternative_acceptor		chr1	-	chr1:148346792-148354225	chr1:148347049-148354225		chr1:148346792-148347048	chr1:148346791-148346792		100	NA	66.67	NA	33.33
N	alternative_acceptor		chr5	+	chr5:56206222-56208837	chr5:56206222-56206868		chr5:56206869-56208837	chr5:56208837-56208838		37.5	NA	100	NA	62.5
K	alternative_acceptor	GAK	chr4	-	chr4:860290-860743	chr4:860323-860743		chr4:860290-860322	chr4:860289-860290		50	NA	30	NA	20
N	alternative_acceptor	SPNS1	chr16	+	chr16:28986422-28986508	chr16:28986422-28986504		chr16:28986505-28986508	chr16:28986508-28986509		86.84	NA	100	NA	13.16
N	alternative_acceptor	ZIC5	chr13	-	chr13:100618074-100622380	chr13:100622184-100622380		chr13:100618074-100622183	chr13:100618073-100618074		14.29	NA	33.33	NA	19.04
N	alternative_acceptor	KIAA1924,WDR90	chr16	+	chr16:708345-708568	chr16:708345-708524		chr16:708525-708568	chr16:708568-708569		81.25	NA	100	NA	18.75
K	alternative_acceptor	DNM2	chr19	+	chr19:10941055-10941656	chr19:10941055-10941653		chr19:10941654-10941656	chr19:10941656-10941657		67.44	NA	50	NA	17.44
N	alternative_acceptor	VPS8	chr3	+	chr3:184587317-184588531	chr3:184587317-184588503		chr3:184588504-184588531	chr3:184588531-184588532		100	NA	62.5	NA	37.5
N	alternative_acceptor	TMEM165	chr4	+	chr4:56290811-56318405	chr4:56290811-56291542		chr4:56291543-56318405	chr4:56318405-56318406		100	NA	75	NA	25
N	alternative_acceptor	LETMD1	chr12	+	chr12:51445991-51447594	chr12:51445991-51447560		chr12:51447561-51447594	chr12:51447594-51447595		100	NA	83.33	NA	16.67
N	alternative_acceptor	HIPK2	chr7	-	chr7:139288967-139297947	chr7:139288970-139297947		chr7:139288967-139288969	chr7:139288966-139288967		76.47	NA	100	NA	23.53
N	alternative_acceptor	ZNRF2	chr7	+	chr7:30402073-30405669	chr7:30402073-30405650		chr7:30405651-30405669	chr7:30405669-30405670		100	NA	85	NA	15
N	alternative_acceptor	ABCA2	chr9	-	chr9:139903464-139903821	chr9:139903506-139903821		chr9:139903464-139903505	chr9:139903463-139903464		100	NA	83.61	NA	16.39
N	alternative_acceptor	PIGA	chrX	-	chrX:15344169-15349337	chrX:15346436-15349337		chrX:15344169-15346435	chrX:15344168-15344169		6.67	NA	18.18	NA	11.51
N	alternative_acceptor	IL32	chr16	+	chr16:3118241-3118729;chr16:3118241-3118990	chr16:3118241-3131633		chr16:3118730-3118990;chr16:3118991-3131633	chr16:3118990-3118991;chr16:3131633-3131634		69.44	NA	56.25	NA	13.19
K	alternative_acceptor	TCF19	chr6	+	chr6:31126500-31126919	chr6:31126500-31126673		chr6:31126674-31126919	chr6:31126919-31126920		72.07	NA	82.72	NA	10.65
K	alternative_acceptor	COX18	chr4	-	chr4:73933847-73935033	chr4:73933851-73935033		chr4:73933847-73933850	chr4:73933846-73933847		16.67	NA	0	NA	16.67
N	alternative_acceptor	CEP250	chr20	+	chr20:34097884-34101855;chr20:34097884-34099191	chr20:34097884-34104810		chr20:34099192-34101855;chr20:34101856-34104810	chr20:34101855-34101856;chr20:34104810-34104811		34.78	NA	0	NA	34.78
K	alternative_acceptor	CASC3	chr17	+	chr17:38325916-38326704	chr17:38325916-38326699		chr17:38326700-38326704	chr17:38326704-38326705		78.05	NA	56.36	NA	21.69
N	alternative_acceptor		chr16	+	chr16:778869-779287	chr16:778869-779008		chr16:779009-779287	chr16:779287-779288		100	NA	80.95	NA	19.05
N	alternative_acceptor	TAF6	chr7	-	chr7:99716273-99716826;chr7:99711855-99716826	chr7:99711892-99716826		chr7:99711855-99711891;chr7:99711892-99716272	chr7:99711854-99711855;chr7:99711891-99711892		61.11	NA	81.58	NA	20.47
N	alternative_acceptor		chr6	-	chr6:166883394-167171014	chr6:167147258-167171014		chr6:166883394-167147257	chr6:166883393-166883394		100	NA	18.18	NA	81.82
K	alternative_acceptor	CDK5RAP2,KIAA1633	chr9	-	chr9:123232496-123234025	chr9:123232499-123234025		chr9:123232496-123232498	chr9:123232495-123232496		76	NA	100	NA	24
K	alternative_acceptor	CDC2L5,KIAA1791	chr7	+	chr7:40127931-40132563	chr7:40127931-40132383		chr7:40132384-40132563	chr7:40132563-40132564		19.54	NA	36.36	NA	16.82
N	alternative_acceptor	DDX12	chr12	-	chr12:9574562-9577123;chr12:9574487-9577123	chr12:9576945-9577123		chr12:9574487-9574561;chr12:9574562-9576944	chr12:9574486-9574487;chr12:9574561-9574562		8.33	NA	25	NA	16.67
N	alternative_acceptor	DDX31	chr9	-	chr9:135526500-135527834	chr9:135526504-135527834		chr9:135526500-135526503	chr9:135526499-135526500		100	NA	88.89	NA	11.11
K	alternative_acceptor	ZNF746	chr7	-	chr7:149172572-149174012	chr7:149172575-149174012		chr7:149172572-149172574	chr7:149172571-149172572		31.58	NA	64.29	NA	32.71
N	alternative_acceptor	QRICH1	chr3	-	chr3:49069701-49070054	chr3:49069707-49070054		chr3:49069701-49069706	chr3:49069700-49069701		100	NA	89.62	NA	10.38
N	alternative_acceptor	KIAA1598	chr10	-	chr10:118661191-118661275;chr10:118648791-118661275	chr10:118646078-118661275		chr10:118646078-118648790;chr10:118648791-118661190	chr10:118646077-118646078;chr10:118648790-118648791		68.25	NA	35.9	NA	32.35
K	alternative_acceptor	FAM161A,FLJ13305	chr2	-	chr2:62067661-62069256	chr2:62067717-62069256		chr2:62067661-62067716	chr2:62067660-62067661		100	NA	63.64	NA	36.36
N	alternative_acceptor	SCAP	chr3	-	chr3:47462469-47463931	chr3:47462520-47463931		chr3:47462469-47462519	chr3:47462468-47462469		100	NA	88.31	NA	11.69
N	alternative_acceptor	TBKBP1	chr17	+	chr17:45774200-45774460	chr17:45774200-45774454		chr17:45774455-45774460	chr17:45774460-45774461		100	NA	78.95	NA	21.05
N	alternative_acceptor	FBRSL1	chr12	+	chr12:133084937-133102319	chr12:133084937-133085751		chr12:133085752-133102319	chr12:133102319-133102320		37.93	NA	26.67	NA	11.26
N	alternative_acceptor	CCNE1	chr19	+	chr19:30303684-30303884	chr19:30303684-30303875		chr19:30303876-30303884	chr19:30303884-30303885		68.18	NA	37.5	NA	30.68
N	alternative_acceptor		chr16	+	chr16:55519238-55532200	chr16:55519238-55522516		chr16:55522517-55532200	chr16:55532200-55532201		100	NA	26.92	NA	73.08
N	alternative_acceptor	TSEN54	chr17	+	chr17:73519417-73519792	chr17:73519417-73519743		chr17:73519744-73519792	chr17:73519792-73519793		100	NA	88.89	NA	11.11
N	alternative_acceptor	ZNF410	chr14	+	chr14:74358811-74360605	chr14:74358811-74360499		chr14:74360500-74360605	chr14:74360605-74360606		100	NA	76.19	NA	23.81
N	alternative_acceptor		chrX	-	chrX:57010912-57162805	chrX:57162503-57162805		chrX:57010912-57162502	chrX:57010911-57010912		100	NA	20	NA	80
N	alternative_acceptor	SNURF-SNRPN	chr15	+	chr15:25324143-25326237	chr15:25324143-25324972		chr15:25324973-25326237	chr15:25326237-25326238		17.65	NA	3.85	NA	13.8
N	alternative_acceptor	U2AF1	chr21	-	chr21:44515626-44515803;chr21:44515644-44515803;chr21:44515647-44515803	chr21:44515605-44515803		chr21:44515605-44515625;chr21:44515626-44515643;chr21:44515644-44515646	chr21:44515604-44515605;chr21:44515625-44515626;chr21:44515643-44515644		0	NA	22.45	NA	22.45
N	alternative_acceptor		chr17	+	chr17:48452874-48453426	chr17:48452874-48453157		chr17:48453158-48453426	chr17:48453426-48453427		100	NA	81.25	NA	18.75
N	alternative_acceptor	KIAA1432	chr9	+	chr9:5690039-5713897;chr9:5690039-5710415	chr9:5690039-5713895		chr9:5710416-5713895;chr9:5713896-5713897	chr9:5713895-5713896;chr9:5713897-5713898		80	NA	95	NA	15
K	alternative_acceptor	UFM1	chr13	+	chr13:38933471-38934847	chr13:38933471-38934177		chr13:38934178-38934847	chr13:38934847-38934848		16.67	NA	5	NA	11.67
N	alternative_acceptor	INPP5B	chr1	-	chr1:38339732-38341277	chr1:38339828-38341277		chr1:38339732-38339827	chr1:38339731-38339732		100	NA	88.89	NA	11.11
K	alternative_acceptor	FAM122B	chrX	-	chrX:133919978-133921501	chrX:133919981-133921501		chrX:133919978-133919980	chrX:133919977-133919978		41.67	NA	56	NA	14.33
N	alternative_acceptor		chr6	-	chr6:3738383-3739291	chr6:3739204-3739291		chr6:3738383-3739203	chr6:3738382-3738383		100	NA	44.44	NA	55.56
N	alternative_acceptor	AKR7A2	chr1	-	chr1:19625602-19632511	chr1:19630881-19632511		chr1:19625602-19630880	chr1:19625601-19625602		100	NA	87.5	NA	12.5
N	alternative_acceptor	CTDSPL2	chr15	+	chr15:44776561-44778751	chr15:44776561-44778748		chr15:44778749-44778751	chr15:44778751-44778752		100	NA	76.92	NA	23.08
N	alternative_acceptor	C19orf28	chr19	-	chr19:3547520-3547845;chr19:3547546-3547845	chr19:3547360-3547845		chr19:3547360-3547519;chr19:3547520-3547545	chr19:3547359-3547360;chr19:3547519-3547520		0	NA	26.42	NA	26.42
K	alternative_acceptor	IFT122,WDR10	chr3	+	chr3:129225393-129226510	chr3:129225393-129226507		chr3:129226508-129226510	chr3:129226510-129226511		15.62	NA	28.95	NA	13.33
N	alternative_acceptor	ADPGK	chr15	-	chr15:73045483-73047896;chr15:73045237-73047896;chr15:73045174-73047896	chr15:73045234-73047896		chr15:73045174-73045233;chr15:73045234-73045236;chr15:73045237-73045482	chr15:73045173-73045174;chr15:73045233-73045234;chr15:73045236-73045237		55.88	NA	41.79	NA	14.09
K	alternative_acceptor	KCNC4	chr1	+	chr1:110768801-110775532	chr1:110768801-110774842		chr1:110774843-110775532	chr1:110775532-110775533		100	NA	66.67	NA	33.33
N	alternative_acceptor	BICD1	chr12	+	chr12:32481490-32487449	chr12:32481490-32485387		chr12:32485388-32487449	chr12:32487449-32487450		14.29	NA	45.83	NA	31.54
N	alternative_acceptor	HNRNPA3	chr2	+	chr2:178081500-178081632;chr2:178081500-178082531;chr2:178081500-178081587;chr2:178081500-178081590	chr2:178081500-178082471		chr2:178081588-178081590;chr2:178081591-178081632;chr2:178081633-178082471;chr2:178082472-178082531	chr2:178081590-178081591;chr2:178081632-178081633;chr2:178082471-178082472;chr2:178082531-178082532		1.22	NA	16.05	NA	14.83
K	alternative_acceptor	BRCA1	chr17	-	chr17:41228629-41234420	chr17:41228632-41234420		chr17:41228629-41228631	chr17:41228628-41228629		58.97	NA	77.78	NA	18.81
K	alternative_acceptor	APLP1	chr19	+	chr19:36368728-36368986	chr19:36368728-36368983		chr19:36368984-36368986	chr19:36368986-36368987		0	NA	13.33	NA	13.33
N	alternative_acceptor	ERRFI1	chr1	-	chr1:8075445-8075554;chr1:8075461-8075554	chr1:8074457-8075554		chr1:8074457-8075444;chr1:8075445-8075460	chr1:8074456-8074457;chr1:8075444-8075445		16.67	NA	0	NA	16.67
K	alternative_acceptor	HAUS7,UCHL5IP	chrX	-	chrX:152722083-152722594	chrX:152722110-152722594		chrX:152722083-152722109	chrX:152722082-152722083		100	NA	88.71	NA	11.29
N	alternative_acceptor	METRN	chr16	+	chr16:765394-765875	chr16:765394-765583		chr16:765584-765875	chr16:765875-765876		100	NA	78.57	NA	21.43
N	alternative_acceptor		chr7	+	chr7:1202180-1202404;chr7:1202180-1202597;chr7:1202180-1203087	chr7:1202180-1202320		chr7:1202321-1202404;chr7:1202405-1202597;chr7:1202598-1203087	chr7:1202404-1202405;chr7:1202597-1202598;chr7:1203087-1203088		0	NA	18.18	NA	18.18
N	alternative_acceptor	NR2C2AP	chr19	-	chr19:19312851-19313139;chr19:19312857-19313139	chr19:19312849-19313139		chr19:19312849-19312850;chr19:19312851-19312856	chr19:19312848-19312849;chr19:19312850-19312851		11.11	NA	32.5	NA	21.39
K	alternative_acceptor	GBL,MLST8	chr16	+	chr16:2255877-2256061	chr16:2255877-2256031		chr16:2256032-2256061	chr16:2256061-2256062		100	NA	82.35	NA	17.65
K	alternative_acceptor	C1orf103	chr1	-	chr1:111491019-111492472	chr1:111491022-111492472		chr1:111491019-111491021	chr1:111491018-111491019		73.68	NA	100	NA	26.32
N	alternative_acceptor	HOIL-1,RBCK1	chr20	+	chr20:409234-409609;chr20:409234-409594;chr20:409234-409606;chr20:409234-409542	chr20:409234-409571		chr20:409543-409571;chr20:409572-409594;chr20:409595-409606;chr20:409607-409609	chr20:409571-409572;chr20:409594-409595;chr20:409606-409607;chr20:409609-409610		0	NA	12.5	NA	12.5
K	alternative_acceptor	WAPAL	chr10	-	chr10:88257059-88259474	chr10:88257077-88259474		chr10:88257059-88257076	chr10:88257058-88257059		60.98	NA	40.43	NA	20.55
K	alternative_acceptor	ZDHHC6	chr10	-	chr10:114203353-114204927	chr10:114203365-114204927		chr10:114203353-114203364	chr10:114203352-114203353		81.54	NA	68.18	NA	13.36
N	alternative_acceptor	PPP5C	chr19	+	chr19:46893390-46894412;chr19:46893390-46894407	chr19:46893390-46893540		chr19:46893541-46894407;chr19:46894408-46894412	chr19:46894407-46894408;chr19:46894412-46894413		96	NA	82.35	NA	13.65
N	alternative_acceptor	ORAI3	chr16	+	chr16:30960839-30967520	chr16:30960839-30964505		chr16:30964506-30967520	chr16:30967520-30967521		100	NA	89.29	NA	10.71
N	alternative_acceptor	C1orf159,UNQ2998	chr1	-	chr1:1027484-1051439	chr1:1041430-1051439		chr1:1027484-1041429	chr1:1027483-1027484		30	NA	100	NA	70
N	alternative_acceptor	MICAL1	chr6	-	chr6:109767066-109767338	chr6:109767156-109767338		chr6:109767066-109767155	chr6:109767065-109767066		6.45	NA	20	NA	13.55
N	alternative_acceptor	KIAA0407,PLXNB1	chr3	-	chr3:48463210-48463513	chr3:48463216-48463513		chr3:48463210-48463215	chr3:48463209-48463210		100	NA	80.95	NA	19.05
N	alternative_acceptor	VIPR1	chr3	+	chr3:42573826-42576466	chr3:42573826-42574071		chr3:42574072-42576466	chr3:42576466-42576467		16.07	NA	27.27	NA	11.2
N	alternative_acceptor	MBD4	chr3	-	chr3:129152977-129155285	chr3:129152980-129155285		chr3:129152977-129152979	chr3:129152976-129152977		100	NA	76.92	NA	23.08
N	alternative_acceptor	FAM171A2	chr17	-	chr17:42433957-42436946	chr17:42436512-42436946		chr17:42433957-42436511	chr17:42433956-42433957		100	NA	16.67	NA	83.33
N	alternative_acceptor	ST20	chr15	-	chr15:80200027-80215793	chr15:80207018-80215793		chr15:80200027-80207017	chr15:80200026-80200027		100	NA	14.29	NA	85.71
N	alternative_acceptor	SUPT3H	chr6	-	chr6:44988364-45073658	chr6:44988370-45073658		chr6:44988364-44988369	chr6:44988363-44988364		100	NA	83.33	NA	16.67
K	alternative_acceptor	MMS19	chr10	-	chr10:99225914-99226260	chr10:99225917-99226260		chr10:99225914-99225916	chr10:99225913-99225914		72.04	NA	86.08	NA	14.04
N	alternative_acceptor	TBC1D8	chr2	-	chr2:101652428-101653993	chr2:101652631-101653993		chr2:101652428-101652630	chr2:101652427-101652428		71.43	NA	100	NA	28.57
K	alternative_acceptor	OFD1	chrX	+	chrX:13785404-13786175	chrX:13785404-13786172		chrX:13786173-13786175	chrX:13786175-13786176		100	NA	66.67	NA	33.33
N	alternative_acceptor	PHPT1	chr9	+	chr9:139742736-139743679	chr9:139742736-139743562		chr9:139743563-139743679	chr9:139743679-139743680		44.74	NA	73.33	NA	28.59
N	alternative_acceptor	SLC35D2	chr9	-	chr9:99113332-99114319	chr9:99113454-99114319		chr9:99113332-99113453	chr9:99113331-99113332		100	NA	84.62	NA	15.38
N	alternative_acceptor	SLC16A5	chr17	+	chr17:73096912-73100116	chr17:73096912-73100064		chr17:73100065-73100116	chr17:73100116-73100117		84.85	NA	100	NA	15.15
K	alternative_acceptor	PDCD4	chr10	+	chr10:112635829-112641032	chr10:112635829-112640990		chr10:112640991-112641032	chr10:112641032-112641033		82.26	NA	56.6	NA	25.66
N	alternative_acceptor	GPS2,KIAA1787	chr17	-	chr17:7216417-7216530	chr17:7216444-7216530		chr17:7216417-7216443	chr17:7216416-7216417		86.34	NA	100	NA	13.66
N	alternative_acceptor	ZNFX1	chr20	-	chr20:47892417-47894557	chr20:47892425-47894557		chr20:47892417-47892424	chr20:47892416-47892417		62.5	NA	100	NA	37.5
N	alternative_acceptor	HSPC157	chr1	+	chr1:22352137-22356775	chr1:22352137-22356772		chr1:22356773-22356775	chr1:22356775-22356776		100	NA	66.67	NA	33.33
N	alternative_acceptor	FMNL1	chr17	+	chr17:43309818-43310620	chr17:43309818-43310590		chr17:43310591-43310620	chr17:43310620-43310621		100	NA	84.21	NA	15.79
N	alternative_acceptor	FGFR1OP	chr6	+	chr6:167447460-167453535;chr6:167447460-167453391	chr6:167447460-167506112		chr6:167453392-167453535;chr6:167453536-167506112	chr6:167453535-167453536;chr6:167506112-167506113		0	NA	75	NA	75
N	alternative_acceptor	OAF	chr11	+	chr11:120082219-120096453	chr11:120082219-120096369		chr11:120096370-120096453	chr11:120096453-120096454		89.29	NA	100	NA	10.71
N	alternative_acceptor	MORC2	chr22	-	chr22:31334103-31335607	chr22:31334193-31335607		chr22:31334103-31334192	chr22:31334102-31334103		100	NA	85.71	NA	14.29
K	alternative_acceptor	DHPS	chr19	-	chr19:12786893-12788104	chr19:12786920-12788104		chr19:12786893-12786919	chr19:12786892-12786893		83.78	NA	100	NA	16.22
N	alternative_acceptor		chr8	+	chr8:1704249-1719097	chr8:1704249-1706414		chr8:1706415-1719097	chr8:1719097-1719098		50	NA	100	NA	50
N	alternative_acceptor	ALG13	chrX	+	chrX:110973809-110978317	chrX:110973809-110978278		chrX:110978279-110978317	chrX:110978317-110978318		78.57	NA	100	NA	21.43
N	alternative_acceptor	FAM63A	chr1	-	chr1:150975183-150978787	chr1:150975445-150978787		chr1:150975183-150975444	chr1:150975182-150975183		35.29	NA	61.11	NA	25.82
N	alternative_acceptor		chr8	-	chr8:145001504-145001859	chr8:145001662-145001859		chr8:145001504-145001661	chr8:145001503-145001504		50	NA	100	NA	50
K	alternative_acceptor	SULF2	chr20	-	chr20:46288466-46290516	chr20:46288475-46290516		chr20:46288466-46288474	chr20:46288465-46288466		100	NA	88	NA	12
N	alternative_acceptor	IMPAD1	chr8	-	chr8:57890703-57892593	chr8:57890705-57892593		chr8:57890703-57890704	chr8:57890702-57890703		100	NA	89.8	NA	10.2
K	alternative_acceptor	NR4A2	chr2	-	chr2:157182720-157183229	chr2:157182841-157183229		chr2:157182720-157182840	chr2:157182719-157182720		81.82	NA	36.36	NA	45.46
K	alternative_acceptor	ZNF226	chr19	+	chr19:44677106-44679650	chr19:44677106-44679136		chr19:44679137-44679650	chr19:44679650-44679651		69.23	NA	46.43	NA	22.8
N	alternative_acceptor	MAP3K6	chr1	-	chr1:27682571-27682878	chr1:27682591-27682878		chr1:27682571-27682590	chr1:27682570-27682571		100	NA	85.71	NA	14.29
N	alternative_acceptor	ANAPC1	chr2	-	chr2:112614411-112615882	chr2:112614464-112615882		chr2:112614411-112614463	chr2:112614410-112614411		100	NA	87.8	NA	12.2
N	alternative_acceptor	NUMB	chr14	-	chr14:73759534-73783097	chr14:73763994-73783097		chr14:73759534-73763993	chr14:73759533-73759534		100	NA	28.57	NA	71.43
N	alternative_acceptor	C15orf44	chr15	-	chr15:65899764-65903023	chr15:65899781-65903023		chr15:65899764-65899780	chr15:65899763-65899764		100	NA	75	NA	25
N	alternative_acceptor	SH2D4A	chr8	+	chr8:19251053-19263332	chr8:19251053-19252060		chr8:19252061-19263332	chr8:19263332-19263333		85.71	NA	100	NA	14.29
N	alternative_acceptor	AGAP3	chr7	+	chr7:150837204-150838984	chr7:150837204-150837805		chr7:150837806-150838984	chr7:150838984-150838985		8	NA	18.42	NA	10.42
N	alternative_acceptor	HMGN1	chr21	-	chr21:40719410-40720217;chr21:40719879-40720217	chr21:40719405-40720217		chr21:40719405-40719409;chr21:40719410-40719878	chr21:40719404-40719405;chr21:40719409-40719410		20.59	NA	0	NA	20.59
N	alternative_acceptor	ZCCHC10	chr5	-	chr5:132335866-132342450	chr5:132335894-132342450		chr5:132335866-132335893	chr5:132335865-132335866		12.5	NA	0	NA	12.5
K	alternative_acceptor	TUSC4	chr3	-	chr3:50386922-50387095	chr3:50386926-50387095		chr3:50386922-50386925	chr3:50386921-50386922		100	NA	89.74	NA	10.26
N	alternative_acceptor	SEC24A	chr5	+	chr5:134044579-134051617	chr5:134044579-134050713		chr5:134050714-134051617	chr5:134051617-134051618		100	NA	69.23	NA	30.77
K	alternative_acceptor	PRKCSH	chr19	+	chr19:11558434-11558537	chr19:11558434-11558507		chr19:11558508-11558537	chr19:11558537-11558538		18.58	NA	30.26	NA	11.68
N	alternative_acceptor	ZNF783	chr7	+	chr7:148975619-148984655	chr7:148975619-148978595		chr7:148978596-148984655	chr7:148984655-148984656		100	NA	88	NA	12
K	alternative_acceptor	ZDHHC4	chr7	+	chr7:6617130-6618196	chr7:6617130-6618131		chr7:6618132-6618196	chr7:6618196-6618197		57.89	NA	33.33	NA	24.56
K	alternative_acceptor	USP16	chr21	+	chr21:30408696-30409599	chr21:30408696-30409596		chr21:30409597-30409599	chr21:30409599-30409600		30	NA	55.56	NA	25.56
K	alternative_acceptor	ORC1L	chr1	-	chr1:52867898-52869917	chr1:52867901-52869917		chr1:52867898-52867900	chr1:52867897-52867898		80.95	NA	100	NA	19.05
K	alternative_acceptor	C19orf2	chr19	+	chr19:30503439-30506442	chr19:30503439-30505793		chr19:30505794-30506442	chr19:30506442-30506443		77.97	NA	88.24	NA	10.27
N	alternative_acceptor		chr21	-	chr21:44476998-44478400	chr21:44478306-44478400		chr21:44476998-44478305	chr21:44476997-44476998		69.23	NA	100	NA	30.77
N	alternative_acceptor		chr10	+	chr10:5751627-5754785	chr10:5751627-5754356		chr10:5754357-5754785	chr10:5754785-5754786		100	NA	42.86	NA	57.14
N	alternative_acceptor	KIAA0819,MICAL3	chr22	-	chr22:18274068-18291609	chr22:18286628-18291609		chr22:18274068-18286627	chr22:18274067-18274068		4.17	NA	20	NA	15.83
N	alternative_acceptor		chr2	-	chr2:223507627-223509603	chr2:223507725-223509603		chr2:223507627-223507724	chr2:223507626-223507627		100	NA	88.89	NA	11.11
N	alternative_acceptor	LRRC45	chr17	+	chr17:79986560-79986968	chr17:79986560-79986894		chr17:79986895-79986968	chr17:79986968-79986969		5.77	NA	18.18	NA	12.41
K	alternative_acceptor	ACBD4	chr17	+	chr17:43214822-43215126	chr17:43214822-43215088		chr17:43215089-43215126	chr17:43215126-43215127		71.43	NA	18.18	NA	53.25
N	alternative_acceptor	DYNLT1	chr6	-	chr6:159058218-159058802	chr6:159058238-159058802		chr6:159058218-159058237	chr6:159058217-159058218		100	NA	84.85	NA	15.15
N	alternative_acceptor		chr1	-	chr1:235285688-235290943;chr1:235287806-235290943	chr1:235290285-235290943		chr1:235285688-235287805;chr1:235287806-235290284	chr1:235285687-235285688;chr1:235287805-235287806		0	NA	100	NA	100
N	alternative_acceptor	FRRS1	chr1	-	chr1:100178065-100181141	chr1:100178072-100181141		chr1:100178065-100178071	chr1:100178064-100178065		100	NA	87.5	NA	12.5
N	alternative_acceptor	KIAA1632	chr18	-	chr18:43456305-43458340	chr18:43456308-43458340		chr18:43456305-43456307	chr18:43456304-43456305		75	NA	100	NA	25
N	alternative_acceptor	FAM53B,METTL10,pp14737	chr10	-	chr10:126454041-126463243;chr10:126454178-126463243;chr10:126454148-126463243;chr10:126454117-126463243	chr10:126454197-126463243		chr10:126454041-126454116;chr10:126454117-126454147;chr10:126454148-126454177;chr10:126454178-126454196	chr10:126454040-126454041;chr10:126454116-126454117;chr10:126454147-126454148;chr10:126454177-126454178		0	NA	20	NA	20
N	alternative_acceptor		chr2	-	chr2:111134646-111141891	chr2:111135355-111141891		chr2:111134646-111135354	chr2:111134645-111134646		6.67	NA	25	NA	18.33
K	alternative_acceptor	ZNF839	chr14	+	chr14:102805561-102808439	chr14:102805561-102807659		chr14:102807660-102808439	chr14:102808439-102808440		80.65	NA	100	NA	19.35
K	alternative_acceptor	ATP2A3	chr17	-	chr17:3828733-3831956	chr17:3828736-3831956		chr17:3828733-3828735	chr17:3828732-3828733		68.75	NA	33.33	NA	35.42
K	alternative_acceptor	NAT6	chr3	-	chr3:50335515-50336643;chr3:50334959-50336643	chr3:50335104-50336643		chr3:50334959-50335103;chr3:50335104-50335514	chr3:50334958-50334959;chr3:50335103-50335104		62.9	NA	46.24	NA	16.66
N	alternative_acceptor	TERF2	chr16	-	chr16:69391462-69395306	chr16:69391465-69395306		chr16:69391462-69391464	chr16:69391461-69391462		57.14	NA	100	NA	42.86
K	alternative_acceptor	TACC2	chr10	+	chr10:123971224-123974917	chr10:123971224-123974905		chr10:123974906-123974917	chr10:123974917-123974918		100	NA	78.26	NA	21.74
K	alternative_acceptor	MSI2	chr17	+	chr17:55729523-55752332	chr17:55729523-55752278		chr17:55752279-55752332	chr17:55752332-55752333		28	NA	70	NA	42
N	alternative_acceptor	PLXNA3	chrX	+	chrX:153697559-153697759	chrX:153697559-153697721		chrX:153697722-153697759	chrX:153697759-153697760		100	NA	76	NA	24
K	alternative_acceptor	NLRX1	chr11	+	chr11:119053055-119054529	chr11:119053055-119053826		chr11:119053827-119054529	chr11:119054529-119054530		100	NA	80.65	NA	19.35
N	alternative_acceptor		chr1	+	chr1:155699075-155708399	chr1:155699075-155701146		chr1:155701147-155708399	chr1:155708399-155708400		100	NA	12.5	NA	87.5
N	alternative_acceptor	FAM21C	chr10	+	chr10:46238932-46240271	chr10:46238932-46240268		chr10:46240269-46240271	chr10:46240271-46240272		88.73	NA	100	NA	11.27
K	alternative_acceptor	FBXW2	chr9	-	chr9:123550465-123555426	chr9:123550557-123555426		chr9:123550465-123550556	chr9:123550464-123550465		56.14	NA	30.95	NA	25.19
K	alternative_acceptor	RBBP5	chr1	-	chr1:205057941-205064000	chr1:205057944-205064000		chr1:205057941-205057943	chr1:205057940-205057941		100	NA	81.25	NA	18.75
N	alternative_acceptor	CLSPN	chr1	-	chr1:36212579-36213507	chr1:36212594-36213507		chr1:36212579-36212593	chr1:36212578-36212579		100	NA	86.96	NA	13.04
N	alternative_acceptor	APPL2	chr12	-	chr12:105593221-105597480	chr12:105593310-105597480		chr12:105593221-105593309	chr12:105593220-105593221		100	NA	80	NA	20
K	alternative_acceptor	C11orf80	chr11	+	chr11:66595836-66605840	chr11:66595836-66605837		chr11:66605838-66605840	chr11:66605840-66605841		35.48	NA	58.82	NA	23.34
N	alternative_acceptor	HEATR7A	chr8	+	chr8:145484789-145484870	chr8:145484789-145484862		chr8:145484863-145484870	chr8:145484870-145484871		100	NA	72.73	NA	27.27
N	alternative_acceptor	NDUFA4	chr7	-	chr7:10977766-10978434	chr7:10977775-10978434		chr7:10977766-10977774	chr7:10977765-10977766		100	NA	84.38	NA	15.62
N	alternative_acceptor	APC	chr5	+	chr5:112151291-112154965	chr5:112151291-112154662		chr5:112154663-112154965	chr5:112154965-112154966		82.14	NA	100	NA	17.86
N	alternative_acceptor	FAM160B2	chr8	+	chr8:21955822-21955936	chr8:21955822-21955933		chr8:21955934-21955936	chr8:21955936-21955937		100	NA	76.19	NA	23.81
N	alternative_acceptor	RELB	chr19	+	chr19:45532251-45535816	chr19:45532251-45535791		chr19:45535792-45535816	chr19:45535816-45535817		100	NA	84	NA	16
N	alternative_acceptor	SHPRH	chr6	-	chr6:146216109-146231583	chr6:146216114-146231583		chr6:146216109-146216113	chr6:146216108-146216109		100	NA	62.5	NA	37.5
N	alternative_acceptor	TRAM2	chr6	-	chr6:52370898-52372350	chr6:52370935-52372350		chr6:52370898-52370934	chr6:52370897-52370898		100	NA	82.5	NA	17.5
N	alternative_acceptor	SCS-betaA,SUCLA2	chr13	-	chr13:48528619-48547398	chr13:48542869-48547398		chr13:48528619-48542868	chr13:48528618-48528619		100	NA	42.86	NA	57.14
N	alternative_acceptor	GLTP	chr12	-	chr12:110295465-110296487	chr12:110295999-110296487		chr12:110295465-110295998	chr12:110295464-110295465		0	NA	13.33	NA	13.33
N	alternative_acceptor	FMNL3	chr12	-	chr12:50047655-50047974	chr12:50047658-50047974		chr12:50047655-50047657	chr12:50047654-50047655		100	NA	70	NA	30
N	alternative_acceptor	AKAP13	chr15	+	chr15:86279366-86283455	chr15:86279366-86283452		chr15:86283453-86283455	chr15:86283455-86283456		89.29	NA	69.7	NA	19.59
N	alternative_acceptor	KIAA2015	chr9	-	chr9:38541560-38542308;chr9:38541531-38542308	chr9:38540847-38542308		chr9:38540847-38541530;chr9:38541531-38541559	chr9:38540846-38540847;chr9:38541530-38541531		60	NA	33.33	NA	26.67
N	alternative_acceptor	CMAP,DBNL	chr7	+	chr7:44097459-44097730	chr7:44097459-44097727		chr7:44097728-44097730	chr7:44097730-44097731		82.11	NA	100	NA	17.89
N	alternative_acceptor	KIAA0986,VPS13A	chr9	+	chr9:79930387-79931158	chr9:79930387-79931089		chr9:79931090-79931158	chr9:79931158-79931159		100	NA	72.73	NA	27.27
N	alternative_acceptor	FLJ40142	chr12	-	chr12:110466395-110486167	chr12:110480265-110486167		chr12:110466395-110480264	chr12:110466394-110466395		70	NA	100	NA	30
N	alternative_acceptor	POT1	chr7	-	chr7:124569051-124569847	chr7:124569054-124569847		chr7:124569051-124569053	chr7:124569050-124569051		40	NA	100	NA	60
N	alternative_acceptor	SNHG11	chr20	+	chr20:37076267-37077304;chr20:37076267-37076572	chr20:37076267-37077308		chr20:37076573-37077304;chr20:37077305-37077308	chr20:37077304-37077305;chr20:37077308-37077309		0	NA	14.29	NA	14.29
K	alternative_acceptor	FAM48A	chr13	-	chr13:37596218-37598171	chr13:37596455-37598171		chr13:37596218-37596454	chr13:37596217-37596218		60.98	NA	41.18	NA	19.8
K	alternative_acceptor	CC2D1A	chr19	+	chr19:14038844-14038939	chr19:14038844-14038936		chr19:14038937-14038939	chr19:14038939-14038940		85.71	NA	100	NA	14.29
N	alternative_acceptor	SAR1A	chr10	-	chr10:71917558-71920759	chr10:71917624-71920759		chr10:71917558-71917623	chr10:71917557-71917558		100	NA	88.78	NA	11.22
K	alternative_acceptor	TBC1D16	chr17	-	chr17:77923623-77924209	chr17:77923665-77924209		chr17:77923623-77923664	chr17:77923622-77923623		100	NA	76.92	NA	23.08
N	alternative_acceptor	C15orf29	chr15	-	chr15:34445175-34446844	chr15:34445271-34446844		chr15:34445175-34445270	chr15:34445174-34445175		80	NA	100	NA	20
N	alternative_acceptor	FAM48A,P38IP	chr13	-	chr13:37591502-37593478;chr13:37591463-37593478	chr13:37591466-37593478		chr13:37591463-37591465;chr13:37591466-37591501	chr13:37591462-37591463;chr13:37591465-37591466		37.5	NA	18.18	NA	19.32
K	alternative_acceptor	LTBP1	chr2	+	chr2:33477912-33482509	chr2:33477912-33482350		chr2:33482351-33482509	chr2:33482509-33482510		25.93	NA	47.37	NA	21.44
N	alternative_acceptor	RPUSD3	chr3	-	chr3:9882490-9883666	chr3:9883475-9883666		chr3:9882490-9883474	chr3:9882489-9882490		16.15	NA	27.56	NA	11.41
K	alternative_acceptor	AK023018,BC019594	chr2	+	chr2:3606589-3607037	chr2:3606589-3606993		chr2:3606994-3607037	chr2:3607037-3607038		30.3	NA	13.33	NA	16.97
N	alternative_acceptor	BTN2A1	chr6	+	chr6:26463754-26465445	chr6:26463754-26465412		chr6:26465413-26465445	chr6:26465445-26465446		100	NA	76.19	NA	23.81
N	alternative_acceptor	GASP,VOPP1	chr7	-	chr7:55560667-55565305;chr7:55560550-55565305;chr7:55560903-55565305	chr7:55560112-55565305		chr7:55560112-55560549;chr7:55560550-55560666;chr7:55560667-55560902	chr7:55560111-55560112;chr7:55560549-55560550;chr7:55560666-55560667		71.43	NA	0	NA	71.43
N	alternative_acceptor	GRASP65	chr3	-	chr3:39141946-39142278	chr3:39141995-39142278		chr3:39141946-39141994	chr3:39141945-39141946		88	NA	100	NA	12
N	alternative_acceptor	C20orf30,UNQ2432	chr20	-	chr20:5073034-5086833	chr20:5081578-5086833		chr20:5073034-5081577	chr20:5073033-5073034		100	NA	87.5	NA	12.5
N	alternative_acceptor	ZNF800	chr7	-	chr7:126988098-127013395	chr7:127011869-127013395		chr7:126988098-127011868	chr7:126988097-126988098		100	NA	57.14	NA	42.86
K	alternative_acceptor	LRTOMT	chr11	+	chr11:71806143-71807768	chr11:71806143-71806424		chr11:71806425-71807768	chr11:71807768-71807769		100	NA	83.33	NA	16.67
N	alternative_acceptor	D29,ELAC1	chr18	+	chr18:48494485-48500766	chr18:48494485-48494801		chr18:48494802-48500766	chr18:48500766-48500767		100	NA	20	NA	80
K	alternative_acceptor	TDRD3	chr13	+	chr13:61141785-61147749	chr13:61141785-61147746		chr13:61147747-61147749	chr13:61147749-61147750		64.29	NA	35	NA	29.29
K	alternative_acceptor	KIAA0090	chr1	-	chr1:19565349-19565724	chr1:19565352-19565724		chr1:19565349-19565351	chr1:19565348-19565349		76.6	NA	65.06	NA	11.54
K	alternative_acceptor	MLCK,MYLK	chr3	-	chr3:123337615-123339053	chr3:123337618-123339053		chr3:123337615-123337617	chr3:123337614-123337615		100	NA	62.5	NA	37.5
