# Supplementary material for: A Pan-Cancer Analysis of Transcriptome Changes Associated with Somatic Mutations in U2AF1 Reveals Commonly Altered Splicing Events
Source: PLoS One. 2014 Jan 31;9(1):e87361. doi: 10.1371/journal.pone.0087361 (PMC3909098; doi:10.1371/journal.pone.0087361)
Supplement: File S6 — Splicing changes upon induction of U2AF1 S34F in HeLa cells when compared to no-induction controls. (TXT) [file pone.0087361.s007.txt]

#Contains_Novel_or_Only_Known(Annotated)_Junctions	as_event_type	gene_name	chr	strand	exclusion_junctions	inclusion_junctions	exclusion_exons	inclusion_exons	intron-exon_junctions	neighboring_constitutive_exons	HeLa_U2AF1_WT_noInduction	HeLa_U2AF1_S34F_noInduction	HeLa_U2AF1_WT	HeLa_U2AF1_S34F	dPSI
K	alternative_last_exon	MYO5A,MYR12	chr15	-	chr15:52628754-52632392	chr15:52630082-52632392	chr15:52628660-52628753	chr15:52630007-52630081			9.38	NA	NA	24.32	14.94
K	alternative_last_exon	KIF13A,KIN13A	chr6	-	chr6:17809162-17817250	chr6:17815869-17817250	chr6:17808999-17809161	chr6:17815158-17815868			4.76	NA	NA	20	15.24
N	alternative_last_exon	PRAF2	chrX	-	chrX:48929668-48931467	chrX:48930310-48931467	chrX:48928820-48929667	chrX:48930092-48930309			91.13	NA	NA	73.86	17.27
K	alternative_last_exon	HEATR7A	chr8	+	chr8:145255445-145266695,chr8:145255445-145268908;chr8:145255445-145275502	chr8:145255445-145267896	chr8:145275503-145275576	chr8:145267897-145268366			44	NA	NA	59.3	15.3
K	alternative_last_exon	AGPAT4,LPAAT-delta	chr6	-	chr6:161575343-161587279	chr6:161586746-161587279	chr6:161574378-161575342	chr6:161586609-161586745			0	NA	NA	22.22	22.22
N	alternative_last_exon	MGC21881	chr9	-	chr9:41954606-41954748;chr9:41948878-41954748	chr9:41954634-41954748	chr9:41948516-41948877	chr9:41952396-41954633			44.44	NA	NA	100	55.56
K	alternative_last_exon	KLHL18	chr3	+	chr3:47324585-47361142	chr3:47324585-47328709	chr3:47361143-47361273	chr3:47328710-47328948			42.19	NA	NA	19.61	22.58
N	alternative_last_exon	FAM190B,KIAA1128	chr10	+	chr10:86185650-86273204	chr10:86185650-86198267	chr10:86273205-86278276	chr10:86198268-86198463			86.36	NA	NA	97.22	10.86
K	alternative_last_exon	NFX1	chr9	+	chr9:33347116-33351613;chr9:33347116-33351557	chr9:33347116-33347663,chr9:33347116-33347660	chr9:33351558-33351788	chr9:33347664-33347735			20.51	NA	NA	55.93	35.42
K	alternative_last_exon	ZBTB17	chr1	-	chr1:16273619-16299533	chr1:16274993-16299533	chr1:16273430-16273618	chr1:16274238-16274992			100	NA	NA	83.87	16.13
N	alternative_last_exon	D2HGDH	chr2	+	chr2:242684293-242707124	chr2:242684293-242689565	chr2:242707125-242708231	chr2:242689566-242689709		chr2:242684124-242684292	100	NA	NA	76	24
N	alternative_last_exon	LOC550112	chr4	+	chr4:68567203-68594257	chr4:68567203-68586139	chr4:68594258-68594404	chr4:68586140-68588220			80.39	NA	NA	95.56	15.17
K	alternative_last_exon	C14orf143	chr14	-	chr14:90393254-90397884;chr14:90263669-90397884	chr14:90391022-90397884	chr14:90263471-90263668	chr14:90389652-90391021			14.29	NA	NA	54.84	40.55
K	alternative_last_exon	SNX19	chr11	-	chr11:130773280-130775847	chr11:130775744-130775847	chr11:130773150-130773279	chr11:130775552-130775743			0	NA	NA	11.11	11.11
K	alternative_last_exon	VPS52	chr6	-	chr6:33235085-33235641;chr6:33234490-33235641	chr6:33235517-33235641	chr6:33234334-33234489	chr6:33235459-33235516			100	NA	NA	73.68	26.32
K	alternative_last_exon	KIAA1271,MAVS,VISA	chr20	+	chr20:3835389-3841978	chr20:3835389-3838281	chr20:3841979-3842151	chr20:3838282-3838615			100	NA	NA	85.71	14.29
K	alternative_last_exon	PACRGL	chr4	+	chr4:20715163-20728907	chr4:20715163-20726430	chr4:20728908-20729979	chr4:20726431-20726511			17.86	NA	NA	64.62	46.76
K	alternative_last_exon	DNAH14	chr1	+	chr1:225155286-225156460	chr1:225155286-225155381	chr1:225156461-225156576	chr1:225155382-225155625			63.64	NA	NA	86.27	22.63
K	alternative_last_exon	MAP2K7,MKK7	chr19	+	chr19:7968954-7969335;chr19:7968954-7974639	chr19:7968954-7970692	chr19:7969336-7969433;chr19:7974640-7974781	chr19:7970693-7971931			60	NA	NA	81.25	21.25
N	alternative_last_exon	TNKS	chr8	+	chr8:9584231-9592374	chr8:9584231-9588399	chr8:9592375-9592594	chr8:9588400-9588545			100	NA	NA	43.59	56.41
K	alternative_last_exon	DDX60L	chr4	-	chr4:169383192-169392897	chr4:169391989-169392897	chr4:169382850-169383191	chr4:169389899-169391988			41.18	NA	NA	25	16.18
N	alternative_last_exon	MAGI1	chr3	-	chr3:65350622-65367551	chr3:65365230-65367551	chr3:65350528-65350621	chr3:65364936-65365229			100	NA	NA	88.89	11.11
N	alternative_last_exon	HTATIP2	chr11	+	chr11:20385979-20398125	chr11:20385979-20388719	chr11:20398126-20398263	chr11:20388720-20389198			100	NA	NA	84.12	15.88
K	alternative_last_exon	MED25	chr19	+	chr19:50339664-50341836	chr19:50339664-50340103	chr19:50341837-50342036	chr19:50340104-50340237			66.67	NA	NA	81.25	14.58
K	alternative_last_exon	SP100	chr2	+	chr2:231371161-231375839	chr2:231371161-231372707	chr2:231375840-231375881	chr2:231372708-231372860			100	NA	NA	58.82	41.18
K	alternative_last_exon	BTBD7	chr14	-	chr14:93730340-93760203	chr14:93755054-93760203	chr14:93730131-93730339	chr14:93753976-93755053			32.14	NA	NA	48	15.86
K	alternative_last_exon	BNC2	chr9	-	chr9:16419648-16435031	chr9:16421294-16435031	chr9:16409502-16419647	chr9:16421260-16421293			0	NA	NA	100	100
N	alternative_last_exon	REV3L,hREV3	chr6	-	chr6:111631303-111634554	chr6:111632463-111634554	chr6:111631056-111631302	chr6:111632272-111632462			100	NA	NA	86.11	13.89
N	alternative_last_exon	EPB41L2	chr6	-	chr6:131201630-131206235;chr6:131191267-131206235	chr6:131201347-131206235	chr6:131201594-131201629;chr6:131190703-131191266	chr6:131201284-131201346			76.36	NA	NA	56.04	20.32
K	alternative_last_exon	RAET1E	chr6	-	chr6:150205641-150210483	chr6:150209804-150210483	chr6:150204512-150205640	chr6:150209601-150209803			94.12	NA	NA	43.48	50.64
K	alternative_last_exon	AGAP3	chr7	+	chr7:150817233-150817606;chr7:150817233-150820880	chr7:150817233-150819811	chr7:150820881-150820973	chr7:150819812-150820725			41.67	NA	NA	29.35	12.32
N	alternative_last_exon	ZCCHC11	chr1	-	chr1:52927442-52930741;chr1:52929450-52930741	chr1:52926896-52930741	chr1:52927384-52927441;chr1:52927876-52929449	chr1:52926806-52926895			0	NA	NA	12	12
K	alternative_last_exon	AUH	chr9	-	chr9:93983275-94058302	chr9:94057080-94058302	chr9:93983087-93983274	chr9:94056665-94057079			18.75	NA	NA	4.35	14.4
N	alternative_last_exon	PEX3	chr6	+	chr6:143792749-143795922	chr6:143792749-143793296	chr6:143795923-143795993	chr6:143793297-143793620			100	NA	NA	72.22	27.78
K	alternative_last_exon	PIKFYVE,PIP5K3	chr2	+	chr2:209169043-209176959	chr2:209169043-209169569	chr2:209176960-209177019	chr2:209169570-209170269			53.85	NA	NA	100	46.15
N	alternative_last_exon	MATR3	chr5	+	chr5:138615748-138642927	chr5:138615748-138618427	chr5:138642928-138644016	chr5:138618428-138618837			98.04	NA	NA	81.16	16.88
N	alternative_last_exon		chr15	+	chr15:45361177-45364514	chr15:45361177-45362056	chr15:45364515-45364640	chr15:45362057-45362879			100	NA	NA	69.23	30.77
N	alternative_last_exon	BC128554,CMIP	chr16	+	chr16:81727093-81733289	chr16:81727093-81730164	chr16:81733290-81733406	chr16:81730165-81731442			100	NA	NA	81.82	18.18
K	alternative_last_exon	ALDH7A1	chr5	-	chr5:125896817-125903950	chr5:125900285-125903950	chr5:125896775-125896816	chr5:125900206-125900284			10.53	NA	NA	44.83	34.3
N	alternative_last_exon	SLC25A36	chr3	+	chr3:140678383-140689768	chr3:140678383-140681968	chr3:140689769-140689835	chr3:140681969-140685050			100	NA	NA	76.92	23.08
K	alternative_last_exon	SSH2	chr17	-	chr17:27999148-28003837	chr17:28001178-28003837	chr17:27998953-27999147	chr17:28000937-28001177			28.57	NA	NA	4.55	24.02
N	alternative_last_exon	BC007399	chr12	-	chr12:114188532-114204879;chr12:114184401-114204879	chr12:114191369-114204879	chr12:114182382-114184400	chr12:114191236-114191368			0	NA	NA	12.5	12.5
K	alternative_last_exon	C14orf33	chr14	-	chr14:56027882-56045323	chr14:56044098-56045323	chr14:56027807-56027881	chr14:56042876-56044097			64.71	NA	NA	84	19.29
N	alternative_last_exon	SEPT6	chrX	-	chrX:118750706-118763280;chrX:118752750-118763280,chrX:118754015-118763280	chrX:118759343-118763280	chrX:118749690-118750705;chrX:118750911-118752749	chrX:118759250-118759342			8.89	NA	NA	27.27	18.38
N	alternative_last_exon	VRK2	chr2	+	chr2:58350369-58366800	chr2:58350369-58358942	chr2:58366801-58366967	chr2:58358943-58359564			100	NA	NA	89.19	10.81
K	alternative_last_exon	TMEM107,UNQ638	chr17	-	chr17:8077591-8079517	chr17:8079345-8079517	chr17:8076299-8077590	chr17:8079277-8079344			47.83	NA	NA	72.73	24.9
N	alternative_last_exon	KIAA1049,TCF25	chr16	+	chr16:89970614-89971159,chr16:89970614-89971349;chr16:89970614-89972601	chr16:89970614-89971345	chr16:89972602-89972798	chr16:89971346-89971504			96.12	NA	NA	82.54	13.58
N	alternative_last_exon	ZNF229	chr19	-	chr19:44934718-44946746	chr19:44936542-44946746	chr19:44930426-44934717	chr19:44935942-44936541			36.84	NA	NA	24	12.84
K	alternative_last_exon	MBD1	chr18	-	chr18:47794034-47799046;chr18:47797911-47799046	chr18:47796182-47799046,chr18:47796189-47799046	chr18:47793256-47794033;chr18:47797420-47797910	chr18:47795927-47796181			38.85	NA	NA	60.17	21.32
N	alternative_last_exon	C16orf62	chr16	+	chr16:19627514-19637498	chr16:19627514-19628007	chr16:19637499-19637545	chr16:19628008-19628490			100	NA	NA	85.71	14.29
N	alternative_last_exon	KIAA0458,RERE	chr1	-	chr1:8482868-8555122	chr1:8526084-8555122	chr1:8482787-8482867	chr1:8525030-8526083			100	NA	NA	72.22	27.78
N	alternative_last_exon	METT11D1	chr14	+	chr14:21460365-21461276	chr14:21460365-21460699	chr14:21461277-21461350	chr14:21460700-21461274			100	NA	NA	84.26	15.74
K	alternative_last_exon	RPL23AP7	chr2	-	chr2:114369825-114383185	chr2:114379739-114383185	chr2:114368816-114369824	chr2:114379690-114379738			35.29	NA	NA	0	35.29
N	alternative_last_exon	DRCTNNB1A,FAM126A	chr7	-	chr7:23015925-23016959	chr7:23016428-23016959	chr7:23015829-23015924	chr7:23016312-23016427			91.54	NA	NA	80.56	10.98
N	alternative_last_exon	SLC37A3	chr7	-	chr7:140048568-140055467;chr7:140037150-140055467	chr7:140051947-140055467	chr7:140048426-140048567;chr7:140037084-140037149	chr7:140051862-140051946			100	NA	NA	85.71	14.29
N	alternative_last_exon	CEP110	chr9	+	chr9:123919879-123921132	chr9:123919879-123920017	chr9:123921133-123921297	chr9:123920018-123920158			100	NA	NA	65	35
K	alternative_last_exon	CLK4	chr5	-	chr5:178043950-178045556	chr5:178044436-178045556	chr5:178043883-178043949	chr5:178044072-178044435			71.43	NA	NA	44.83	26.6
N	alternative_last_exon	RABEP1	chr17	+	chr17:5238640-5241313;chr17:5238640-5239782	chr17:5238640-5250084	chr17:5241314-5241607;chr17:5239783-5239984	chr17:5250085-5250220			0	NA	NA	11.27	11.27
N	alternative_last_exon	RAET1L	chr6	-	chr6:150239421-150342040	chr6:150341376-150342040	chr6:150239310-150239420	chr6:150341267-150341375			80	NA	NA	100	20
N	alternative_last_exon		chr9	-	chr9:98636831-98637261;chr9:98576205-98637261	chr9:98632724-98637261	chr9:98568372-98576204	chr9:98632566-98632723			75	NA	NA	0	75
N	alternative_last_exon	TNRC6A	chr16	+	chr16:24806041-24808810	chr16:24806041-24807227	chr16:24808811-24808891	chr16:24807228-24807689			100	NA	NA	70.59	29.41
K	alternative_last_exon	DelGEF,SERGEF	chr11	-	chr11:18008919-18010143,chr11:17983839-18010143;chr11:17899792-18010143	chr11:17981184-18010143	chr11:17899755-17899791	chr11:17981000-17981183			61.29	NA	NA	21.43	39.86
K	alternative_last_exon	TRNT1,hMtCCA	chr3	+	chr3:3170873-3178943	chr3:3170873-3171602	chr3:3178944-3179137	chr3:3171603-3171713			18.75	NA	NA	0	18.75
K	alternative_last_exon	ELMOD3	chr2	+	chr2:85604598-85616873	chr2:85604598-85614220	chr2:85616874-85616950	chr2:85614221-85614348			22.22	NA	NA	0	22.22
K	alternative_last_exon	PXK	chr3	+	chr3:58398691-58406265;chr3:58398691-58410478	chr3:58398691-58406262	chr3:58410479-58410878	chr3:58406263-58406687			4.82	NA	NA	15.07	10.25
N	alternative_last_exon	TSEN2	chr3	+	chr3:12573159-12580300;chr3:12573159-12580659	chr3:12573159-12574160	chr3:12580660-12581122	chr3:12574161-12574819			75	NA	NA	31.94	43.06
K	alternative_last_exon	HKMT1188,TULP3	chr12	+	chr12:3043728-3047279	chr12:3043728-3046796	chr12:3047280-3047451	chr12:3046797-3046895			81.48	NA	NA	100	18.52
N	alternative_last_exon	FCF1	chr14	+	chr14:75180256-75182653	chr14:75180256-75181579,chr14:75180256-75181574	chr14:75182654-75182802	chr14:75181580-75181646			100	NA	NA	83.85	16.15
K	alternative_last_exon	BC023568,BX648855	chr1	+	chr1:113503198-113510656	chr1:113503198-113506593	chr1:113510657-113511596	chr1:113506594-113506688			23.53	NA	NA	6.45	17.08
N	alternative_last_exon	C-NAP1,CEP250	chr20	+	chr20:34064421-34067055	chr20:34064421-34065695	chr20:34067056-34067249	chr20:34065696-34065926			100	NA	NA	82.61	17.39
N	alternative_last_exon	SETDB2	chr13	+	chr13:50065047-50080770	chr13:50065047-50065867	chr13:50080771-50080892	chr13:50065868-50069138			100	NA	NA	81.25	18.75
N	alternative_last_exon	NF1	chr17	+	chr17:29654858-29661855	chr17:29654858-29657313	chr17:29661856-29662049	chr17:29657314-29658922			100	NA	NA	68.75	31.25
K	alternative_last_exon	CENPJ,CPAP	chr13	-	chr13:25465634-25466780;chr13:25459809-25466780	chr13:25463539-25466780	chr13:25459744-25459808	chr13:25463348-25463538			100	NA	NA	57.14	42.86
N	alternative_last_exon	RFC3	chr13	+	chr13:34405492-34516389;chr13:34405492-34540223	chr13:34405492-34409284	chr13:34540224-34540694	chr13:34409285-34410019			96.3	NA	NA	75	21.3
K	alternative_last_exon	ALPK1,CR590073,FLJ00302,KIAA1527	chr4	+	chr4:113333182-113345099	chr4:113333182-113335420	chr4:113345100-113345159	chr4:113335421-113336272			33.33	NA	NA	100	66.67
N	alternative_last_exon	C-NAP1,CEP250	chr20	+	chr20:34055381-34059874	chr20:34055381-34057714	chr20:34059875-34059976	chr20:34057715-34057953			100	NA	NA	77.78	22.22
K	alternative_last_exon	GPATCH2	chr1	-	chr1:217688232-217783662	chr1:217783535-217783662	chr1:217688164-217688231	chr1:217781537-217783534			76.47	NA	NA	41.18	35.29
K	alternative_last_exon	ATXN1	chr6	-	chr6:16658133-16753463	chr6:16740150-16753463	chr6:16658007-16658132	chr6:16738703-16740149			57.14	NA	NA	82.35	25.21
K	alternative_last_exon	ZFYVE28	chr4	-	chr4:2321999-2337431	chr4:2330870-2337431	chr4:2321897-2321998	chr4:2330307-2330869			12.5	NA	NA	37.5	25
N	alternative_last_exon	TMEM68	chr8	-	chr8:56668971-56676494	chr8:56675588-56676494	chr8:56668803-56668970	chr8:56673332-56675587			100	NA	NA	68.75	31.25
N	alternative_last_exon	WBSCR27	chr7	-	chr7:73249333-73255399	chr7:73254880-73255399	chr7:73248921-73249332	chr7:73254744-73254879			0	NA	NA	26.67	26.67
N	alternative_last_exon	ZNF397OS	chr18	-	chr18:32843653-32843908;chr18:32834346-32843908	chr18:32843622-32843908	chr18:32832821-32834345	chr18:32843361-32843621			63.64	NA	NA	25	38.64
K	alternative_last_exon	DNM3,KIAA0820	chr1	+	chr1:172357950-172387420	chr1:172357950-172376911	chr1:172387421-172387567	chr1:172376912-172381856			50	NA	NA	33.33	16.67
K	alternative_last_exon	DST	chr6	-	chr6:56465020-56475224	chr6:56474143-56475224	chr6:56464867-56465019	chr6:56468569-56474142			50	NA	NA	20.83	29.17
N	alternative_last_exon	TPM1	chr15	+	chr15:63356342-63357579;chr15:63356342-63363288	chr15:63356342-63358094	chr15:63363289-63364111	chr15:63358095-63358291			99.06	NA	NA	85.21	13.85
N	alternative_last_exon	RPS28	chr19	+	chr19:8386588-8387155	chr19:8386588-8386836	chr19:8387156-8387278	chr19:8386837-8386975			100	NA	NA	58.82	41.18
N	alternative_last_exon	GNB2L1	chr5	-	chr5:180666583-180669169	chr5:180668640-180669169	chr5:180666039-180666582	chr5:180668492-180668639			28.57	NA	NA	100	71.43
K	alternative_last_exon	EPGN,UNQ3072	chr4	+	chr4:75178023-75180296	chr4:75178023-75178734	chr4:75180297-75180387	chr4:75178735-75179306			77.78	NA	NA	100	22.22
N	alternative_last_exon	GIYD1,GIYD2,SULT1A3	chr16	+	chr16:30208679-30214010;chr16:30208679-30212045	chr16:30208679-30208757	chr16:30214011-30215006;chr16:30212046-30212197	chr16:30208758-30208880			66.67	NA	NA	40	26.67
N	alternative_last_exon	IL6ST,gp130	chr5	-	chr5:55265418-55272042,chr5:55259208-55272042;chr5:55260141-55272042;chr5:55259335-55272042	chr5:55265684-55272042	chr5:55259974-55260140;chr5:55259180-55259334	chr5:55265378-55265683			100	NA	NA	89.27	10.73
K	alternative_last_exon	MRPL43	chr10	-	chr10:102739130-102743511	chr10:102741301-102743511	chr10:102737579-102739129	chr10:102741134-102741300			93.75	NA	NA	79.31	14.44
K	alternative_last_exon	MYEOV,OCIM	chr11	+	chr11:69062044-69156277	chr11:69062044-69062867,chr11:69062044-69062793,chr11:69062044-69062699	chr11:69156278-69156449	chr11:69062868-69062962			50	NA	NA	67.74	17.74
N	alternative_last_exon	NFYC	chr1	+	chr1:41228719-41229034,chr1:41228719-41232273;chr1:41228719-41235027	chr1:41228719-41232267	chr1:41235028-41235087	chr1:41232268-41232915			88.1	NA	NA	76.47	11.63
N	alternative_last_exon	KIAA1031,ZC3H7B	chr22	+	chr22:41726108-41734316	chr22:41726108-41728174	chr22:41734317-41734359	chr22:41728175-41732847			35	NA	NA	53.85	18.85
N	alternative_last_exon	FDFACT2,PILRB	chr7	+	chr7:99955990-99956555;chr7:99955990-99971666	chr7:99955990-99956312	chr7:99971667-99972365	chr7:99956313-99956702			91.76	NA	NA	75.23	16.53
K	alternative_last_exon	ANXA8L2	chr10	+	chr10:47747133-47769769,chr10:47747133-47770396;chr10:47747133-47769072	chr10:47747133-47751144	chr10:47769073-47770843	chr10:47751145-47751235			59.34	NA	NA	47.5	11.84
N	alternative_last_exon	BCMSUN	chr13	-	chr13:50601543-50642232;chr13:50623799-50642232	chr13:50618905-50642232	chr13:50601343-50601542;chr13:50623325-50623798	chr13:50618046-50618904			12.5	NA	NA	56.25	43.75
N	alternative_last_exon	ALMS1	chr2	+	chr2:73829496-73901968	chr2:73829496-73830367	chr2:73901969-73902032	chr2:73830368-73830986			45.45	NA	NA	100	54.55
N	alternative_last_exon	ST7L	chr1	-	chr1:113068734-113119607	chr1:113098641-113119607	chr1:113066142-113068733	chr1:113098490-113098640			100	NA	NA	41.67	58.33
K	alternative_last_exon	MAP2	chr2	+	chr2:210545552-210565003;chr2:210545552-210565000	chr2:210545552-210557348	chr2:210565001-210565062	chr2:210557349-210561074			46.67	NA	NA	26.67	20
K	alternative_last_exon	MTUS1	chr8	-	chr8:17573411-17601112	chr8:17581343-17601112	chr8:17573276-17573410	chr8:17580752-17581342			32.43	NA	NA	48.39	15.96
N	alternative_last_exon	ATP6V0A1	chr17	+	chr17:40620126-40629677,chr17:40620126-40629656	chr17:40620126-40622107	chr17:40629678-40629760	chr17:40622108-40622984			100	NA	NA	56.1	43.9
N	alternative_last_exon	TMLHE	chrX	-	chrX:154722362-154736558;chrX:154722157-154736558	chrX:154721328-154736558	chrX:154722198-154722361;chrX:154721657-154722156	chrX:154719773-154721327			0	NA	NA	25	25
N	alternative_last_exon	ZC3H8	chr2	-	chr2:112996014-113007767,chr2:113001025-113007767;chr2:112974046-113007767	chr2:112996106-113007767	chr2:112973439-112974045	chr2:112995892-112996105			95.65	NA	NA	58.54	37.11
N	alternative_last_exon	SIDT2	chr11	+	chr11:117066632-117073717	chr11:117066632-117066719	chr11:117073718-117073909	chr11:117066720-117068161			100	NA	NA	86.21	13.79
N	alternative_last_exon	KIAA1539	chr9	-	chr9:35105834-35105937;chr9:35105372-35105937	chr9:35105855-35105937	chr9:35104120-35105371	chr9:35105679-35105854			96.55	NA	NA	78.48	18.07
N	alternative_last_exon	CACNB4	chr2	-	chr2:152671714-152698416	chr2:152695894-152698416	chr2:152671653-152671713	chr2:152689288-152695893			100	NA	NA	71.43	28.57
K	alternative_last_exon	EDR3,PHC3	chr3	-	chr3:169863310-169889160	chr3:169867033-169889160	chr3:169863211-169863309	chr3:169865036-169867032			100	NA	NA	29.41	70.59
N	alternative_last_exon	PTPDC1	chr9	+	chr9:96857737-96866556	chr9:96857737-96859602	chr9:96866557-96866667	chr9:96859603-96861209			100	NA	NA	87.18	12.82
N	alternative_last_exon	UFM1	chr13	+	chr13:38932270-38934847	chr13:38932270-38933437	chr13:38934848-38937142	chr13:38933438-38934332			75	NA	NA	44	31
N	alternative_last_exon	SFT2D2	chr1	+	chr1:168208399-168257589;chr1:168208399-168260397	chr1:168208399-168211738	chr1:168260398-168260662	chr1:168211739-168212087			98.53	NA	NA	86.52	12.01
K	alternative_last_exon	BRD4	chr19	-	chr19:15355574-15364962	chr19:15360102-15364962	chr19:15355521-15355573	chr19:15357849-15360101			74.64	NA	NA	52.68	21.96
K	alternative_last_exon	CCDC123	chr19	-	chr19:33457373-33462741	chr19:33462562-33462741	chr19:33457266-33457372	chr19:33459815-33462561			70.18	NA	NA	85.05	14.87
K	alternative_last_exon	C4A,STK19	chr6	+	chr6:31940289-31946679	chr6:31940289-31940397	chr6:31946680-31946787	chr6:31940398-31941150			80	NA	NA	62.5	17.5
K	alternative_last_exon	FAM18B2,Nbla10383	chr17	-	chr17:15406547-15449098	chr17:15443876-15449098	chr17:15405578-15406546	chr17:15440294-15443875			16.67	NA	NA	40	23.33
K	alternative_last_exon	TMCO4	chr1	-	chr1:20067435-20072948	chr1:20072145-20072948	chr1:20067270-20067434	chr1:20071537-20072144			90.48	NA	NA	38.89	51.59
N	alternative_last_exon	PRIM1	chr12	-	chr12:57119125-57127930;chr12:57118308-57127930	chr12:57125519-57127930	chr12:57118236-57118307	chr12:57125370-57125518			100	NA	NA	83.33	16.67
K	alternative_last_exon	TUBGCP3	chr13	-	chr13:113153255-113153358;chr13:113144012-113153358	chr13:113153251-113153358	chr13:113143895-113144011	chr13:113153148-113153250			5.41	NA	NA	19.3	13.89
K	alternative_last_exon	MTHFD2L	chr4	+	chr4:75023999-75040222	chr4:75023999-75025771	chr4:75040223-75040407	chr4:75025772-75027969			95.45	NA	NA	26	69.45
N	alternative_last_exon	KIAA0570,USP34	chr2	-	chr2:61450432-61455779	chr2:61454354-61455779	chr2:61450383-61450431	chr2:61453927-61454353			100	NA	NA	86.67	13.33
N	alternative_last_exon	AKAP10	chr17	-	chr17:19809546-19823348	chr17:19813292-19823348	chr17:19808752-19809545	chr17:19813239-19813291			98.21	NA	NA	84.75	13.46
K	alternative_last_exon	GIN1	chr5	-	chr5:102423877-102440244	chr5:102433486-102440244	chr5:102421704-102423876	chr5:102433294-102433485			100	NA	NA	85.71	14.29
N	alternative_last_exon	C10orf4,FRA10AC1	chr10	-	chr10:95447207-95452402	chr10:95451851-95452402	chr10:95447161-95447206	chr10:95448837-95451850			100	NA	NA	57.14	42.86
K	alternative_last_exon	PLSCR1,hMmTRA1b	chr3	-	chr3:146243431-146251256;chr3:146243435-146251256	chr3:146246619-146251256	chr3:146243392-146243434	chr3:146245733-146246618			82.98	NA	NA	97.44	14.46
K	alternative_last_exon	AK056822,AK098230,BC012788,BC040598,CR597184	chr2	-	chr2:70273929-70278334;chr2:70277385-70278334;chr2:70259388-70278334	chr2:70276090-70278334	chr2:70276177-70277384;chr2:70259265-70259387	chr2:70275820-70276089			29.73	NA	NA	6.67	23.06
N	alternative_last_exon	KIAA1529	chr9	+	chr9:100053185-100056228	chr9:100053185-100053652	chr9:100056229-100056392	chr9:100053653-100054274			60	NA	NA	12.5	47.5
N	alternative_last_exon	TFEB	chr6	-	chr6:41653976-41655490	chr6:41654908-41655490	chr6:41653828-41653975	chr6:41654267-41654907			100	NA	NA	63.64	36.36
K	alternative_last_exon	YIF1B	chr19	-	chr19:38796148-38798067	chr19:38797631-38798067	chr19:38794200-38796147	chr19:38797503-38797630			21.62	NA	NA	4	17.62
K	alternative_last_exon	MST077,NSUN3	chr3	+	chr3:93781983-93783280	chr3:93781983-93782655	chr3:93783281-93783390	chr3:93782656-93783246			31.25	NA	NA	14.29	16.96
N	alternative_last_exon	ZNF397OS	chr18	-	chr18:32844420-32870047	chr18:32865142-32870047	chr18:32843909-32844419	chr18:32860831-32865141			76.92	NA	NA	92.31	15.39
N	alternative_last_exon	FAM129A,NIBAN	chr1	-	chr1:184772827-184777207	chr1:184775191-184777207	chr1:184772719-184772826	chr1:184774758-184775190			100	NA	NA	76.6	23.4
K	alternative_last_exon	STK35	chr20	+	chr20:2084012-2124429	chr20:2084012-2097311	chr20:2124430-2129196	chr20:2097312-2098061			96.15	NA	NA	67.8	28.35
N	alternative_last_exon	CTSL1	chr9	+	chr9:90342645-90342872;chr9:90342645-90459494	chr9:90342645-90342941	chr9:90459495-90459614	chr9:90342942-90343064			86.83	NA	NA	73.91	12.92
N	alternative_last_exon	FBXL12	chr19	-	chr19:9922394-9929403	chr19:9929294-9929403	chr19:9920945-9922393	chr19:9929221-9929293			96.3	NA	NA	76.19	20.11
N	alternative_last_exon	C17orf42	chr17	-	chr17:29227581-29233185	chr17:29231548-29233185	chr17:29226454-29227580	chr17:29231029-29231547			100	NA	NA	85.92	14.08
K	alternative_last_exon	C16orf57	chr16	+	chr16:58044017-58046224	chr16:58044017-58044921	chr16:58046225-58047456	chr16:58044922-58045612			30.77	NA	NA	45.35	14.58
K	alternative_last_exon	KIN	chr10	-	chr10:7796033-7801852	chr10:7798106-7801852	chr10:7795915-7796032	chr10:7797368-7798105			100	NA	NA	37.5	62.5
N	alternative_last_exon	FAM131A	chr3	+	chr3:184055160-184059511	chr3:184055160-184056174	chr3:184059512-184059605	chr3:184056175-184059248			40	NA	NA	12.5	27.5
K	alternative_last_exon	NLRC5,NOD27	chr16	+	chr16:57095614-57095773;chr16:57095614-57095771;chr16:57095614-57099123	chr16:57095614-57096262	chr16:57095772-57095877;chr16:57099124-57099210	chr16:57096263-57096656			28.57	NA	NA	47.06	18.49
N	alternative_last_exon	PGM2	chr4	+	chr4:37848733-37850142	chr4:37848733-37848822	chr4:37850143-37850272	chr4:37848823-37849099			100	NA	NA	82.76	17.24
K	alternative_last_exon	CC2D1A	chr19	+	chr19:14030016-14030611;chr19:14030016-14031369	chr19:14030016-14030630	chr19:14031370-14031481	chr19:14030631-14031194			100	NA	NA	80.95	19.05
N	alternative_last_exon	BTN3A2	chr6	+	chr6:26375027-26451459;chr6:26375027-26412932,chr6:26375027-26412639	chr6:26375027-26376024,chr6:26375027-26375742	chr6:26412933-26415442	chr6:26376025-26376044			45	NA	NA	19.35	25.65
K	alternative_last_exon	EZH1,KIAA0388	chr17	-	chr17:40865408-40872290	chr17:40871226-40872290	chr17:40865227-40865407	chr17:40871123-40871225			100	NA	NA	83.87	16.13
N	alternative_last_exon	ARHGEF10	chr8	+	chr8:1846692-1853736	chr8:1846692-1851446	chr8:1853737-1853882	chr8:1851447-1852262			100	NA	NA	89.66	10.34
K	alternative_last_exon	BC110832,FLJ39739	chr1	-	chr1:147908675-147931723;chr1:147907343-147931723,chr1:147907465-147931723	chr1:147930817-147931723	chr1:147908554-147908674;chr1:147907098-147907342	chr1:147930761-147930816			0	NA	NA	20	20
N	alternative_last_exon	KIAA0676,TBC1D9B	chr5	-	chr5:179294855-179296768;chr5:179292889-179296768	chr5:179294850-179296768	chr5:179292838-179292888	chr5:179294304-179294849			100	NA	NA	88.1	11.9
N	alternative_last_exon	MRPL19	chr2	+	chr2:75882044-75897704	chr2:75882044-75882189	chr2:75897705-75897879	chr2:75882190-75889333			100	NA	NA	85.71	14.29
K	alternative_last_exon	MIB2	chr1	+	chr1:1564692-1565018	chr1:1564692-1564764	chr1:1565019-1565084	chr1:1564765-1564946			100	NA	NA	80	20
N	alternative_last_exon	HEATR1	chr1	-	chr1:236762925-236767253	chr1:236766677-236767253	chr1:236762783-236762924	chr1:236766133-236766676			100	NA	NA	88.64	11.36
N	alternative_last_exon	AK095053,AK127627	chr18	-	chr18:10736709-10742491	chr18:10741101-10742491	chr18:10736602-10736708	chr18:10737661-10741100			100	NA	NA	62.5	37.5
N	alternative_last_exon	ZMYM5	chr13	-	chr13:20409830-20412839	chr13:20411962-20412839	chr13:20409617-20409829	chr13:20411594-20411961			85.71	NA	NA	54.55	31.16
K	alternative_last_exon	NY-CO-1,SDCCAG1	chr14	-	chr14:50281576-50292584	chr14:50287175-50292584	chr14:50281472-50281575	chr14:50286814-50287174			0	NA	NA	20	20
N	alternative_last_exon	CCNH	chr5	-	chr5:86690298-86690860;chr5:86688722-86690860	chr5:86690302-86690860	chr5:86687311-86688721	chr5:86690083-86690301			84.66	NA	NA	66.22	18.44
K	alternative_last_exon	C3orf23	chr3	+	chr3:44399369-44402856	chr3:44399369-44399708	chr3:44402857-44403010	chr3:44399709-44401288			76.47	NA	NA	91.36	14.89
K	alternative_last_exon	ATXN7L1	chr7	-	chr7:105420601-105429049;chr7:105305736-105429049	chr7:105401910-105429049	chr7:105305513-105305735	chr7:105400636-105401909			30.77	NA	NA	89.66	58.89
K	alternative_last_exon	SP140	chr2	+	chr2:231103097-231106118	chr2:231103097-231103475	chr2:231106119-231106202	chr2:231103476-231103789			100	NA	NA	72.22	27.78
K	alternative_last_exon	ANKRD17	chr4	-	chr4:73968265-73979508	chr4:73979029-73979508	chr4:73968093-73968264	chr4:73978801-73979028			18.92	NA	NA	43.9	24.98
N	alternative_last_exon	SGMS1	chr10	-	chr10:52071176-52103251	chr10:52087083-52103251	chr10:52071022-52071175	chr10:52086965-52087082			100	NA	NA	88.46	11.54
K	alternative_last_exon	RASGRF2	chr5	+	chr5:80382773-80388619	chr5:80382773-80382946	chr5:80388620-80388780	chr5:80382947-80384383			54.55	NA	NA	72.73	18.18
N	alternative_last_exon	ZNF451	chr6	+	chr6:57017150-57025881	chr6:57017150-57018658	chr6:57025882-57025950	chr6:57018659-57018931			100	NA	NA	72	28
N	alternative_last_exon	FAM24B	chr10	-	chr10:124610037-124615160,chr10:124611559-124615160;chr10:124608956-124615160	chr10:124610067-124615160	chr10:124608613-124608955	chr10:124609940-124610066			65.52	NA	NA	19.67	45.85
N	alternative_last_exon	KIAA0979,PDS5B	chr13	+	chr13:33261423-33268359	chr13:33261423-33262592	chr13:33268360-33268441	chr13:33262593-33265404			100	NA	NA	33.33	66.67
K	alternative_last_exon	SCAMP4	chr19	+	chr19:1918283-1923068	chr19:1918283-1918887	chr19:1923069-1923186	chr19:1918888-1920327			80.77	NA	NA	100	19.23
K	alternative_last_exon	ITSN2,KIAA1256	chr2	-	chr2:24443936-24468997	chr2:24465076-24468997	chr2:24443189-24443935	chr2:24461802-24465075			76.92	NA	NA	60	16.92
N	alternative_last_exon	MCOLN3	chr1	-	chr1:85488084-85491854	chr1:85491772-85491854	chr1:85487982-85488083	chr1:85490242-85491771			100	NA	NA	78.57	21.43
K	alternative_last_exon	LARP1B	chr4	+	chr4:129028469-129035724	chr4:129028469-129029037	chr4:129035725-129035897	chr4:129029038-129030054			70.97	NA	NA	89.74	18.77
N	alternative_last_exon	C6orf125	chr6	-	chr6:33669198-33678471	chr6:33677541-33678471	chr6:33669123-33669197	chr6:33677356-33677540			25	NA	NA	50	25
N	alternative_last_exon	NXNL2	chr9	+	chr9:91150652-91152556;chr9:91150652-91190001	chr9:91150652-91159293	chr9:91190002-91190703	chr9:91159294-91159461			63.64	NA	NA	0	63.64
K	alternative_last_exon	SQSTM1	chr5	+	chr5:179238683-179249988;chr5:179238683-179249957	chr5:179238683-179239406	chr5:179249958-179250053	chr5:179239407-179240598			55.56	NA	NA	34.48	21.08
N	alternative_last_exon	KCTD18	chr2	-	chr2:201357998-201363613	chr2:201362571-201363613	chr2:201357895-201357997	chr2:201360593-201362570			100	NA	NA	28.57	71.43
K	alternative_last_exon	HMGA2	chr12	+	chr12:66232350-66267784,chr12:66232350-66312302;chr12:66232350-66345162;chr12:66232350-66275522	chr12:66232350-66308838	chr12:66345163-66352634;chr12:66275523-66275670	chr12:66308839-66309299			42.86	NA	NA	64.29	21.43
N	alternative_last_exon	TINAGL1	chr1	+	chr1:32051087-32052310	chr1:32051087-32051353	chr1:32052311-32052356	chr1:32051354-32051869			84.52	NA	NA	70.13	14.39
K	alternative_last_exon	AARSD1	chr17	-	chr17:41116255-41122305	chr17:41121204-41122305	chr17:41116123-41116254	chr17:41120107-41121203			78.95	NA	NA	100	21.05
N	alternative_last_exon	KARS	chr16	-	chr16:75665754-75669577	chr16:75668191-75669577	chr16:75665591-75665753	chr16:75667871-75668190			100	NA	NA	83.13	16.87
K	alternative_last_exon	AX721251,RPL32P3	chr3	-	chr3:129112639-129115882	chr3:129115264-129115882	chr3:129112478-129112638	chr3:129115060-129115263			100	NA	NA	81.25	18.75
K	alternative_last_exon	EPB41L5	chr2	+	chr2:120858391-120885263	chr2:120858391-120861635	chr2:120885264-120885427	chr2:120861636-120861972			8.33	NA	NA	38.89	30.56
K	alternative_last_exon	PEX13	chr2	+	chr2:61244987-61245296,chr2:61244987-61245485;chr2:61244987-61258553	chr2:61244987-61245323,chr2:61244987-61245318	chr2:61258554-61259248	chr2:61245324-61246215			25.93	NA	NA	37.38	11.45
K	alternative_last_exon	ATP2C1	chr3	+	chr3:130718504-130734995	chr3:130718504-130720063	chr3:130734996-130735553	chr3:130720064-130721992			88.04	NA	NA	100	11.96
K	alternative_last_exon	MBNL3	chrX	-	chrX:131513706-131516205	chrX:131515461-131516205	chrX:131512179-131513705	chrX:131515387-131515460			14.29	NA	NA	0	14.29
K	alternative_last_exon	UBE3B	chr12	+	chr12:109927810-109928849	chr12:109927810-109928294	chr12:109928850-109928932	chr12:109928295-109928525			51.35	NA	NA	29.03	22.32
N	alternative_last_exon	ZNF33A,ZNF33B	chr10	+	chr10:38306315-38314275,chr10:38306315-38323205,chr10:38306315-38323253;chr10:38306315-38353015	chr10:38306315-38343305,chr10:38306315-38343302	chr10:38353016-38354026	chr10:38343306-38348994			80	NA	NA	48.98	31.02
N	alternative_last_exon		chr5	+	chr5:149762736-149767464	chr5:149762736-149763300	chr5:149767465-149767651	chr5:149763301-149764193			30	NA	NA	4.55	25.45
N	alternative_last_exon	SAT1	chrX	+	chrX:23801827-23803444	chrX:23801827-23801916	chrX:23803445-23803546	chrX:23801917-23802597			100	NA	NA	87.5	12.5
N	alternative_last_exon	CLPX,ClpX	chr15	-	chr15:65448195-65450083	chr15:65449271-65450083	chr15:65448030-65448194	chr15:65449024-65449270			100	NA	NA	87.27	12.73
K	alternative_last_exon	UCHL5	chr1	-	chr1:192985526-192989436	chr1:192987951-192989436	chr1:192984900-192985525	chr1:192987536-192987950			23.68	NA	NA	34.25	10.57
K	alternative_last_exon	CCDC88C	chr14	-	chr14:91826056-91875002	chr14:91846230-91875002	chr14:91825986-91826055	chr14:91844993-91846229			30	NA	NA	52.94	22.94
K	alternative_last_exon	SFRS14	chr19	-	chr19:19102552-19105174;chr19:19101959-19105174	chr19:19104550-19105174	chr19:19101697-19101958	chr19:19103177-19104549			87.88	NA	NA	67.14	20.74
N	alternative_last_exon	ZNF519	chr18	-	chr18:14085076-14132273;chr18:14106409-14132273	chr18:14124476-14132273	chr18:14084876-14085075;chr18:14104724-14106408	chr18:14124349-14124475			13.33	NA	NA	47.37	34.04
N	alternative_last_exon	TANC1	chr2	+	chr2:160082291-160085306	chr2:160082291-160084329	chr2:160085307-160085412	chr2:160084330-160084476			100	NA	NA	64.71	35.29
K	alternative_last_exon	ARHGEF10	chr8	+	chr8:1873571-1876592	chr8:1873571-1874542	chr8:1876593-1876816	chr8:1874543-1875668			100	NA	NA	23.53	76.47
N	alternative_last_exon	FZD6,Hfz6	chr8	+	chr8:104337727-104341882	chr8:104337727-104340495	chr8:104341883-104342293	chr8:104340496-104340667			80	NA	NA	28.07	51.93
N	alternative_last_exon	KIAA1219,RALGAPB	chr20	+	chr20:37169836-37179713	chr20:37169836-37174885	chr20:37179714-37179866	chr20:37174886-37176749			100	NA	NA	70	30
K	alternative_last_exon	ITPKB	chr1	-	chr1:226836473-226923227	chr1:226895617-226923227	chr1:226836373-226836472	chr1:226894901-226895616			28.57	NA	NA	11.11	17.46
N	alternative_last_exon	THAP6	chr4	+	chr4:76447072-76467618	chr4:76447072-76452169	chr4:76467619-76468263	chr4:76452170-76455234			100	NA	NA	84.38	15.62
K	alternative_last_exon	DLG5,KIAA0583	chr10	-	chr10:79572136-79576308	chr10:79575934-79576308	chr10:79571973-79572135	chr10:79575794-79575933			10.84	NA	NA	28.77	17.93
K	alternative_last_exon	UIMC1	chr5	-	chr5:176385156-176397742	chr5:176396708-176397742	chr5:176385094-176385155	chr5:176396598-176396707			87.1	NA	NA	100	12.9
K	alternative_last_exon	AHI1	chr6	-	chr6:135679326-135715913	chr6:135709172-135715913	chr6:135679270-135679325	chr6:135708922-135709171			14.29	NA	NA	35.29	21
K	alternative_last_exon	KCTD17	chr22	+	chr22:37455479-37457578	chr22:37455479-37456862	chr22:37457579-37457669	chr22:37456863-37457174			100	NA	NA	52.94	47.06
K	alternative_last_exon	RAB40B	chr17	-	chr17:80622433-80656330	chr17:80654730-80656330	chr17:80622372-80622432	chr17:80654463-80654729			15.38	NA	NA	0	15.38
N	alternative_last_exon	FAM40B,KIAA1170	chr7	+	chr7:129120731-129125419	chr7:129120731-129122682	chr7:129125420-129128237	chr7:129122683-129123470			100	NA	NA	86.84	13.16
K	alternative_last_exon	IRAK1BP1	chr6	+	chr6:79607677-79612708	chr6:79607677-79607780	chr6:79612709-79612827	chr6:79607781-79608319			85.71	NA	NA	100	14.29
N	alternative_last_exon	RPS6KC1	chr1	+	chr1:213224852-213277795	chr1:213224852-213244347	chr1:213277796-213277911	chr1:213244348-213244383			100	NA	NA	86.96	13.04
N	alternative_last_exon	WASH	chr12	+	chr12:88018-88569	chr12:88018-88256	chr12:88570-88771	chr12:88257-88392			92.86	NA	NA	76.09	16.77
K	alternative_last_exon	LYST	chr1	-	chr1:235992340-235993525;chr1:235976362-235993525	chr1:235992337-235993525	chr1:235976271-235976361	chr1:235992114-235992336			30.77	NA	NA	9.52	21.25
K	alternative_last_exon	NFIB	chr9	-	chr9:14088326-14112997	chr9:14102510-14112997	chr9:14081848-14088325	chr9:14102421-14102509			37.93	NA	NA	76.47	38.54
K	alternative_last_exon	ZNF174	chr16	+	chr16:3454649-3458320	chr16:3454649-3454908	chr16:3458321-3459362	chr16:3454909-3455042			24.14	NA	NA	44.12	19.98
K	alternative_last_exon	LOC728190	chr10	-	chr10:89083923-89086386,chr10:89083903-89086386,chr10:89083919-89086386;chr10:89048253-89086386	chr10:89079957-89086386	chr10:89046656-89048252	chr10:89079305-89079956			64.29	NA	NA	16.67	47.62
N	alternative_last_exon	TOM1L1,tom1-like	chr17	+	chr17:53016382-53017687;chr17:53016382-53026911	chr17:53016382-53024621	chr17:53026912-53026984	chr17:53024622-53024673			100	NA	NA	89.66	10.34
K	alternative_last_exon	RIC8B	chr12	+	chr12:107254191-107279681	chr12:107254191-107264600	chr12:107279682-107283092	chr12:107264601-107265249			16.67	NA	NA	4.76	11.91
K	alternative_last_exon	TSGA14	chr7	-	chr7:130066601-130067795;chr7:130056808-130067795	chr7:130061849-130067795	chr7:130056760-130056807	chr7:130058875-130061848			16.67	NA	NA	4.44	12.23
N	mutually_exclusive	FAM13A,KIAA0914	chr4	-	chr4:89827614-89912123,chr4:89912302-89941610	chr4:89827614-89859238,chr4:89859393-89941610	chr4:89912124-89912301	chr4:89859239-89859392			100	NA	NA	50	50
N	mutually_exclusive	TUBE1	chr6	-	chr6:112402411-112407758,chr6:112407812-112408435	chr6:112402411-112405391,chr6:112405450-112408435	chr6:112407759-112407811	chr6:112405392-112405449			0	NA	NA	100	100
K	mutually_exclusive	EXOC7,KIAA1067	chr17	-	chr17:74085402-74087223,chr17:74087317-74090494	chr17:74085402-74086409,chr17:74086479-74090494	chr17:74087224-74087316	chr17:74086410-74086478			18.52	NA	NA	0	18.52
N	mutually_exclusive	POP5	chr12	-	chr12:121017216-121017576,chr12:121017727-121018917	chr12:121017216-121017316,chr12:121017401-121018917	chr12:121017577-121017726	chr12:121017317-121017400			100	NA	NA	78.57	21.43
N	mutually_exclusive	POLR2J2	chr7	-	chr7:102306611-102309361,chr7:102309452-102311998	chr7:102306611-102307536,chr7:102307712-102311998	chr7:102309362-102309451	chr7:102307537-102307711			0	NA	NA	10.53	10.53
N	mutually_exclusive	TSPAN17	chr5	+	chr5:176083127-176083895,chr5:176083958-176084518	chr5:176083127-176083700,chr5:176083818-176084518	chr5:176083896-176083957	chr5:176083701-176083817			40	NA	NA	87.5	47.5
N	mutually_exclusive	ATP5G2	chr12	-	chr12:54063126-54066359,chr12:54066430-54069836	chr12:54063126-54063654,chr12:54063733-54069836	chr12:54066360-54066429	chr12:54063655-54063732			100	NA	NA	87.5	12.5
N	mutually_exclusive	EMG1	chr12	+	chr12:7083856-7084390,chr12:7084541-7084857	chr12:7083856-7084251,chr12:7084311-7084857	chr12:7084391-7084540	chr12:7084252-7084310			100	NA	NA	58.62	41.38
K	mutually_exclusive	OSBPL9	chr1	+	chr1:52082894-52135105,chr1:52135185-52179674	chr1:52082894-52117662,chr1:52117714-52179674	chr1:52135106-52135184	chr1:52117663-52117713			100	NA	NA	47.83	52.17
N	mutually_exclusive	TMEM209	chr7	-	chr7:129815450-129821462,chr7:129821560-129824023	chr7:129815450-129818241,chr7:129818368-129824023	chr7:129821463-129821559	chr7:129818242-129818367			0	NA	NA	53.33	53.33
N	mutually_exclusive	MAPKAP1	chr9	-	chr9:128305448-128347833,chr9:128348007-128419929	chr9:128305448-128321911,chr9:128322089-128419929	chr9:128347834-128348006	chr9:128321912-128322088			15.79	NA	NA	42.11	26.32
N	mutually_exclusive	AHI1	chr6	-	chr6:135813430-135818325,chr6:135818388-135818720	chr6:135813430-135816951,chr6:135817037-135818720	chr6:135818326-135818387	chr6:135816952-135817036			0	NA	NA	42.86	42.86
N	mutually_exclusive	SLC25A19	chr17	-	chr17:73282541-73284468,chr17:73284543-73285434	chr17:73282541-73282713,chr17:73282884-73285434	chr17:73284469-73284542	chr17:73282714-73282883			100	NA	NA	54.55	45.45
K	mutually_exclusive	ABCC1	chr16	+	chr16:16173336-16180680,chr16:16180849-16184261	chr16:16173336-16177222,chr16:16177400-16184261	chr16:16180681-16180848	chr16:16177223-16177399			50	NA	NA	0	50
N	mutually_exclusive	BCL7B	chr7	-	chr7:72952344-72957877,chr7:72957975-72966496	chr7:72952344-72954211,chr7:72954383-72966496	chr7:72957878-72957974	chr7:72954212-72954382			56	NA	NA	92.16	36.16
N	mutually_exclusive	ALS2CR4	chr2	-	chr2:202489046-202492043,chr2:202492138-202492798	chr2:202489046-202490748,chr2:202490871-202492798	chr2:202492044-202492137	chr2:202490749-202490870			100	NA	NA	33.33	66.67
N	mutually_exclusive	ZNF207	chr17	+	chr17:30687785-30688486,chr17:30688535-30689932	chr17:30687785-30687910,chr17:30687987-30689932	chr17:30688487-30688534	chr17:30687911-30687986			100	NA	NA	52.94	47.06
N	mutually_exclusive	NPTN	chr15	-	chr15:73866137-73884306,chr15:73884479-73925465	chr15:73866137-73879864,chr15:73879960-73925465	chr15:73884307-73884478	chr15:73879865-73879959			100	NA	NA	0	100
N	mutually_exclusive	FDFACT2,PILRB	chr7	+	chr7:99950747-99950995,chr7:99951636-99952765	chr7:99950747-99950832,chr7:99950894-99952765	chr7:99950996-99951635	chr7:99950833-99950893			100	NA	NA	61.11	38.89
K	mutually_exclusive	RHOT1	chr17	+	chr17:30535329-30538134,chr17:30538258-30551634	chr17:30535329-30536368,chr17:30536465-30551634	chr17:30538135-30538257	chr17:30536369-30536464			43.33	NA	NA	26.09	17.24
N	mutually_exclusive	LARS	chr5	-	chr5:145515228-145522434,chr5:145522648-145522974	chr5:145515228-145519766,chr5:145519825-145522974	chr5:145522435-145522647	chr5:145519767-145519824			100	NA	NA	0	100
K	mutually_exclusive	MBNL1	chr3	+	chr3:152165563-152174055,chr3:152174151-152177059	chr3:152165563-152173330,chr3:152173367-152177059	chr3:152174056-152174150	chr3:152173331-152173366			54.79	NA	NA	23.21	31.58
N	mutually_exclusive	RFT1	chr3	-	chr3:53156580-53159924,chr3:53160011-53164353	chr3:53156580-53157739,chr3:53157857-53164353	chr3:53159925-53160010	chr3:53157740-53157856			55.56	NA	NA	100	44.44
N	mutually_exclusive	NUDT22	chr11	+	chr11:63994605-63996718,chr11:63996817-63996949	chr11:63994605-63995039,chr11:63995139-63996949	chr11:63996719-63996816	chr11:63995040-63995138			25	NA	NA	52.94	27.94
N	mutually_exclusive	OSRF,TTC33	chr5	-	chr5:40716601-40746899,chr5:40747122-40755925	chr5:40716601-40730363,chr5:40730446-40755925	chr5:40746900-40747121	chr5:40730364-40730445			0	NA	NA	25	25
N	mutually_exclusive	NIPBL	chr5	+	chr5:36976505-36995723,chr5:36995907-37000474	chr5:36976505-36984777,chr5:36986404-37000474	chr5:36995724-36995906	chr5:36984778-36986403			6.25	NA	NA	28	21.75
N	mutually_exclusive	FXYD5	chr19	+	chr19:35649304-35655058,chr19:35655149-35657044	chr19:35649304-35651611,chr19:35651705-35657044	chr19:35655059-35655148	chr19:35651612-35651704			36.36	NA	NA	11.11	25.25
N	mutually_exclusive	MTHFD1	chr14	+	chr14:64920580-64924931,chr14:64925026-64926476	chr14:64920580-64921440,chr14:64921594-64926476	chr14:64924932-64925025	chr14:64921441-64921593			37.5	NA	NA	100	62.5
K	mutually_exclusive	MTMR14	chr3	+	chr3:9730767-9739394,chr3:9739551-9743473	chr3:9730767-9731647,chr3:9731828-9743473	chr3:9739395-9739550	chr3:9731648-9731827			88.24	NA	NA	57.89	30.35
N	mutually_exclusive	PPCDC	chr15	+	chr15:75320795-75336726,chr15:75336856-75340893	chr15:75320795-75335781,chr15:75335878-75340893	chr15:75336727-75336855	chr15:75335782-75335877			0	NA	NA	100	100
N	mutually_exclusive	KLHL2	chr4	+	chr4:166141212-166159929,chr4:166160052-166184348	chr4:166141212-166149958,chr4:166150066-166184348	chr4:166159930-166160051	chr4:166149959-166150065			0	NA	NA	100	100
N	mutually_exclusive	DST	chr6	-	chr6:56393724-56394771,chr6:56394932-56397141	chr6:56393724-56394245,chr6:56394573-56397141	chr6:56394772-56394931	chr6:56394246-56394572			0	NA	NA	100	100
N	mutually_exclusive	SNW1	chr14	-	chr14:78184874-78189523,chr14:78189621-78197330	chr14:78184874-78187053,chr14:78187172-78197330	chr14:78189524-78189620	chr14:78187054-78187171			100	NA	NA	75	25
N	mutually_exclusive	CSRP1	chr1	-	chr1:201458113-201465319,chr1:201465433-201476197	chr1:201458113-201459303,chr1:201459473-201476197	chr1:201465320-201465432	chr1:201459304-201459472			0	NA	NA	37.5	37.5
N	mutually_exclusive	MRPL9	chr1	-	chr1:151733376-151734580,chr1:151734632-151734851	chr1:151733376-151733926,chr1:151734029-151734851	chr1:151734581-151734631	chr1:151733927-151734028			0	NA	NA	30	30
N	mutually_exclusive	KIAA1303,RPTOR	chr17	+	chr17:78599594-78681640,chr17:78681800-78704359	chr17:78599594-78617527,chr17:78617611-78704359	chr17:78681641-78681799	chr17:78617528-78617610			100	NA	NA	37.5	62.5
N	mutually_exclusive	GIPC1	chr19	-	chr19:14591591-14602467,chr19:14602556-14603668	chr19:14591591-14593500,chr19:14593819-14603668	chr19:14602468-14602555	chr19:14593501-14593818			28.57	NA	NA	0	28.57
N	mutually_exclusive	C9orf89	chr9	+	chr9:95870110-95874160,chr9:95874221-95874499	chr9:95870110-95872849,chr9:95873004-95874499	chr9:95874161-95874220	chr9:95872850-95873003			100	NA	NA	73.68	26.32
N	mutually_exclusive	PKN3,pknbeta	chr9	+	chr9:131477515-131479025,chr9:131479203-131480603	chr9:131477515-131477647,chr9:131477740-131480603	chr9:131479026-131479202	chr9:131477648-131477739			0	NA	NA	25.93	25.93
N	mutually_exclusive	SNRPE	chr1	+	chr1:203831351-203834168,chr1:203834248-203839004	chr1:203831351-203832790,chr1:203832854-203839004	chr1:203834169-203834247	chr1:203832791-203832853			40	NA	NA	88.14	48.14
N	mutually_exclusive	STK24	chr13	-	chr13:99127613-99171496,chr13:99171728-99228998	chr13:99127613-99134518,chr13:99134576-99228998	chr13:99171497-99171727	chr13:99134519-99134575			100	NA	NA	73.68	26.32
N	mutually_exclusive	PCCA	chr13	+	chr13:101077986-101167680,chr13:101167822-101179928	chr13:101077986-101101505,chr13:101101560-101179928	chr13:101167681-101167821	chr13:101101506-101101559			100	NA	NA	0	100
N	mutually_exclusive	RNPEPL1	chr2	+	chr2:241512679-241513529,chr2:241513766-241513931	chr2:241512679-241513191,chr2:241513309-241513931	chr2:241513530-241513765	chr2:241513192-241513308			0	NA	NA	42.86	42.86
N	mutually_exclusive	MITD1	chr2	-	chr2:99787116-99787972,chr2:99788110-99790377	chr2:99787116-99787805,chr2:99787893-99790377	chr2:99787973-99788109	chr2:99787806-99787892			0	NA	NA	23.53	23.53
N	mutually_exclusive	SLC39A9	chr14	+	chr14:69890920-69919957,chr14:69920027-69921528	chr14:69890920-69908785,chr14:69908984-69921528	chr14:69919958-69920026	chr14:69908786-69908983			27.27	NA	NA	48.57	21.3
K	mutually_exclusive	RABL5	chr7	-	chr7:100959824-100962236,chr7:100962314-100964951	chr7:100959824-100961404,chr7:100961495-100964951	chr7:100962237-100962313	chr7:100961405-100961494			57.89	NA	NA	31.82	26.07
N	mutually_exclusive	C19orf10	chr19	-	chr19:4660016-4664887,chr19:4664950-4668606	chr19:4660016-4660680,chr19:4660763-4668606	chr19:4664888-4664949	chr19:4660681-4660762			0	NA	NA	70	70
N	mutually_exclusive	MCFD2	chr2	-	chr2:47132734-47136161,chr2:47136317-47142861	chr2:47132734-47134948,chr2:47135109-47142861	chr2:47136162-47136316	chr2:47134949-47135108			100	NA	NA	69.23	30.77
N	mutually_exclusive	AGFG1	chr2	+	chr2:228337305-228384663,chr2:228384780-228388478	chr2:228337305-228356262,chr2:228356357-228388478	chr2:228384664-228384779	chr2:228356263-228356356			100	NA	NA	0	100
K	mutually_exclusive	ING4	chr12	-	chr12:6762217-6765892,chr12:6765965-6772230	chr12:6762217-6762395,chr12:6762563-6772230	chr12:6765893-6765964	chr12:6762396-6762562			0	NA	NA	27.59	27.59
N	mutually_exclusive	PLOD1	chr1	+	chr1:12026374-12030726,chr1:12030874-12032928	chr1:12026374-12027043,chr1:12027149-12032928	chr1:12030727-12030873	chr1:12027044-12027148			100	NA	NA	58.33	41.67
N	mutually_exclusive	HNRNPK,HNRPK	chr9	-	chr9:86588315-86589431,chr9:86589505-86591909	chr9:86588315-86588816,chr9:86588889-86591909	chr9:86589432-86589504	chr9:86588817-86588888			0	NA	NA	19.35	19.35
N	mutually_exclusive	KRIT1	chr7	-	chr7:91871452-91874740,chr7:91874910-91875103	chr7:91871452-91874215,chr7:91874486-91875103	chr7:91874741-91874909	chr7:91874216-91874485			64.71	NA	NA	76.19	11.48
K	mutually_exclusive	C11orf49	chr11	+	chr11:46958403-47073938,chr11:47074070-47159195	chr11:46958403-47008758,chr11:47008862-47159195	chr11:47073939-47074069	chr11:47008759-47008861			0	NA	NA	10.71	10.71
N	mutually_exclusive	SMARCC1	chr3	-	chr3:47704083-47716964,chr3:47717079-47718118	chr3:47704083-47712147,chr3:47712208-47718118	chr3:47716965-47717078	chr3:47712148-47712207			100	NA	NA	68.75	31.25
N	mutually_exclusive	FADS3	chr11	-	chr11:61643663-61644337,chr11:61644436-61644982	chr11:61643663-61643830,chr11:61643928-61644982	chr11:61644338-61644435	chr11:61643831-61643927			100	NA	NA	64.62	35.38
N	mutually_exclusive	NAP1L4	chr11	-	chr11:2999573-3010358,chr11:3010502-3013483	chr11:2999573-3000436,chr11:3000468-3013483	chr11:3010359-3010501	chr11:3000437-3000467			100	NA	NA	84.09	15.91
N	mutually_exclusive	MCRS1	chr12	-	chr12:49952754-49953235,chr12:49953319-49953511	chr12:49952754-49952996,chr12:49953085-49953511	chr12:49953236-49953318	chr12:49952997-49953084			100	NA	NA	81.25	18.75
N	mutually_exclusive	CREBBP	chr16	-	chr16:3819355-3823751,chr16:3823932-3824569	chr16:3819355-3820570,chr16:3820988-3824569	chr16:3823752-3823931	chr16:3820571-3820987			0	NA	NA	100	100
N	mutually_exclusive	RNASEN	chr5	-	chr5:31515327-31521229,chr5:31521323-31526185	chr5:31515327-31515560,chr5:31515672-31526185	chr5:31521230-31521322	chr5:31515561-31515671			29.59	NA	NA	4.71	24.88
N	mutually_exclusive	ITGB3BP,NRIF3	chr1	-	chr1:63944505-63974198,chr1:63974242-63988799	chr1:63944505-63955753,chr1:63955890-63988799	chr1:63974199-63974241	chr1:63955754-63955889			0	NA	NA	70	70
N	mutually_exclusive	ARID1B,FLJ00253	chr6	+	chr6:157406040-157454161,chr6:157454342-157469757	chr6:157406040-157431605,chr6:157431696-157469757	chr6:157454162-157454341	chr6:157431606-157431695			100	NA	NA	62.5	37.5
K	mutually_exclusive	IL32	chr16	+	chr16:3117417-3117984,chr16:3118012-3118180	chr16:3117417-3117554,chr16:3117615-3118180	chr16:3117985-3118011	chr16:3117555-3117614			33.33	NA	NA	50	16.67
N	mutually_exclusive	MAP2K3	chr17	+	chr17:21207866-21215453,chr17:21215594-21216803	chr17:21207866-21208362,chr17:21208441-21216803	chr17:21215454-21215593	chr17:21208363-21208440			100	NA	NA	73.68	26.32
K	mutually_exclusive	A2LG,ATXN2L	chr16	+	chr16:28843721-28844137,chr16:28844209-28844379	chr16:28843721-28843816,chr16:28843889-28844379	chr16:28844138-28844208	chr16:28843817-28843888			0	NA	NA	26.53	26.53
N	mutually_exclusive	PLEK2	chr14	-	chr14:67855020-67859042,chr14:67859145-67859378	chr14:67855020-67857379,chr14:67857464-67859378	chr14:67859043-67859144	chr14:67857380-67857463			33.33	NA	NA	100	66.67
N	mutually_exclusive	RUFY1	chr5	+	chr5:178996427-179007947,chr5:179008014-179012796	chr5:178996427-179004075,chr5:179004138-179012796	chr5:179007948-179008013	chr5:179004076-179004137			100	NA	NA	0	100
K	mutually_exclusive	KDM6A	chrX	+	chrX:44918712-44919853,chrX:44920010-44920568	chrX:44918712-44919266,chrX:44919402-44920568	chrX:44919854-44920009	chrX:44919267-44919401			55	NA	NA	10.53	44.47
K	mutually_exclusive	HNRNPR	chr1	-	chr1:23648157-23660010,chr1:23660125-23664246	chr1:23648157-23650048,chr1:23650226-23664246	chr1:23660011-23660124	chr1:23650049-23650225			83.33	NA	NA	94.93	11.6
N	mutually_exclusive	USP48	chr1	-	chr1:22047660-22050390,chr1:22050589-22055062	chr1:22047660-22048142,chr1:22048258-22055062	chr1:22050391-22050588	chr1:22048143-22048257			100	NA	NA	0	100
N	mutually_exclusive	FOXM1	chr12	-	chr12:2973919-2975558,chr12:2975688-2977728	chr12:2973919-2974520,chr12:2974566-2977728	chr12:2975559-2975687	chr12:2974521-2974565			37.5	NA	NA	20.51	16.99
N	mutually_exclusive	TRIP12	chr2	-	chr2:230634042-230638812,chr2:230638978-230642030	chr2:230634042-230636234,chr2:230636349-230642030	chr2:230638813-230638977	chr2:230636235-230636348			0	NA	NA	100	100
N	mutually_exclusive	FOSL1	chr11	-	chr11:65660768-65664279,chr11:65664478-65667711	chr11:65660768-65661484,chr11:65661593-65667711	chr11:65664280-65664477	chr11:65661485-65661592			0	NA	NA	22.45	22.45
N	mutually_exclusive	FUCA2,RP1-20N2.5	chr6	-	chr6:143823260-143825049,chr6:143825390-143828373	chr6:143823260-143823491,chr6:143823703-143828373	chr6:143825050-143825389	chr6:143823492-143823702			0	NA	NA	100	100
N	mutually_exclusive	BRD8	chr5	-	chr5:137501798-137504158,chr5:137504378-137504910	chr5:137501798-137503622,chr5:137503768-137504910	chr5:137504159-137504377	chr5:137503623-137503767			100	NA	NA	68.75	31.25
N	mutually_exclusive	EIF2A,MST089	chr3	+	chr3:150270213-150280328,chr3:150280448-150281301	chr3:150270213-150276174,chr3:150276250-150281301	chr3:150280329-150280447	chr3:150276175-150276249			0	NA	NA	30	30
N	mutually_exclusive	PSMB7	chr9	-	chr9:127119195-127167595,chr9:127167712-127174630	chr9:127119195-127146876,chr9:127146936-127174630	chr9:127167596-127167711	chr9:127146877-127146935			100	NA	NA	68.85	31.15
N	mutually_exclusive	NCRNA00081	chr10	-	chr10:112661371-112677878,chr10:112677972-112678878	chr10:112661371-112667437,chr10:112667595-112678878	chr10:112677879-112677971	chr10:112667438-112667594			2.04	NA	NA	31.82	29.78
N	mutually_exclusive	CYTSB	chr17	+	chr17:20163608-20209335,chr17:20209396-20217288	chr17:20163608-20200273,chr17:20200391-20217288	chr17:20209336-20209395	chr17:20200274-20200390			0	NA	NA	23.08	23.08
N	mutually_exclusive	IL17RC,UNQ6118	chr3	+	chr3:9971582-9972083,chr3:9972144-9972578	chr3:9971582-9971711,chr3:9971834-9972578	chr3:9972084-9972143	chr3:9971712-9971833			33.33	NA	NA	0	33.33
K	mutually_exclusive	P4HA1	chr10	-	chr10:74790129-74804738,chr10:74804810-74806682	chr10:74790129-74803644,chr10:74803716-74806682	chr10:74804739-74804809	chr10:74803645-74803715			64.77	NA	NA	51.06	13.71
N	mutually_exclusive	KIF18B	chr17	-	chr17:43011799-43012198,chr17:43012304-43012626	chr17:43011799-43011874,chr17:43011986-43012626	chr17:43012199-43012303	chr17:43011875-43011985			100	NA	NA	66.67	33.33
N	mutually_exclusive	ATP5C1	chr10	+	chr10:7844389-7848936,chr10:7848974-7849621	chr10:7844389-7844720,chr10:7844818-7849621	chr10:7848937-7848973	chr10:7844721-7844817			100	NA	NA	62.5	37.5
N	mutually_exclusive	FOXN3	chr14	-	chr14:89647151-89747293,chr14:89747359-89817015	chr14:89647151-89656727,chr14:89656794-89817015	chr14:89747294-89747358	chr14:89656728-89656793			0	NA	NA	11.54	11.54
N	mutually_exclusive	NUSAP1	chr15	+	chr15:41657788-41667909,chr15:41668027-41669393	chr15:41657788-41663724,chr15:41663883-41669393	chr15:41667910-41668026	chr15:41663725-41663882			100	NA	NA	76	24
N	mutually_exclusive	TRAPPC6B	chr14	-	chr14:39621044-39627488,chr14:39627607-39628686	chr14:39621044-39623414,chr14:39623499-39628686	chr14:39627489-39627606	chr14:39623415-39623498			0	NA	NA	50	50
N	mutually_exclusive	KIAA1797	chr9	+	chr9:20953065-20978337,chr9:20978454-20981424	chr9:20953065-20976418,chr9:20976548-20981424	chr9:20978338-20978453	chr9:20976419-20976547			33.33	NA	NA	0	33.33
N	mutually_exclusive	CDC42SE1	chr1	-	chr1:151026798-151028152,chr1:151028470-151031954	chr1:151026798-151027491,chr1:151027603-151031954	chr1:151028153-151028469	chr1:151027492-151027602			0	NA	NA	100	100
N	mutually_exclusive	ERCC1	chr19	-	chr19:45920156-45924435,chr19:45924652-45926527	chr19:45920156-45923581,chr19:45923686-45926527	chr19:45924436-45924651	chr19:45923582-45923685			100	NA	NA	0	100
N	mutually_exclusive	MLLT1	chr19	-	chr19:6230725-6270589,chr19:6270771-6279783	chr19:6230725-6262238,chr19:6262322-6279783	chr19:6270590-6270770	chr19:6262239-6262321			100	NA	NA	0	100
K	mutually_exclusive	C2orf43,FLJ21820	chr2	-	chr2:20974740-21001069,chr2:21001226-21022796	chr2:20974740-20990014,chr2:20990159-21022796	chr2:21001070-21001225	chr2:20990015-20990158			100	NA	NA	66.67	33.33
N	mutually_exclusive	PRKAG1	chr12	-	chr12:49397074-49397539,chr12:49397706-49398746;chr12:49397074-49398289,chr12:49398417-49398746	chr12:49397074-49397340,chr12:49397379-49398746	chr12:49397540-49397705;chr12:49398290-49398416	chr12:49397341-49397378			0	NA	NA	39.13	39.13
K	mutually_exclusive	UBAP1	chr9	+	chr9:34179239-34234213,chr9:34234339-34241182	chr9:34179239-34220905,chr9:34220947-34241182	chr9:34234214-34234338	chr9:34220906-34220946			36.36	NA	NA	74.36	38
K	mutually_exclusive	NQO1	chr16	-	chr16:69745185-69748866,chr16:69748981-69752025	chr16:69745185-69746930,chr16:69747033-69752025	chr16:69748867-69748980	chr16:69746931-69747032			77.62	NA	NA	59.06	18.56
N	mutually_exclusive	PDSS2	chr6	-	chr6:107515059-107566751,chr6:107566824-107595232	chr6:107515059-107533312,chr6:107533487-107595232	chr6:107566752-107566823	chr6:107533313-107533486			0	NA	NA	38.46	38.46
N	mutually_exclusive	C10orf119	chr10	-	chr10:121591613-121596407,chr10:121596542-121598046	chr10:121591613-121595051,chr10:121595217-121598046	chr10:121596408-121596541	chr10:121595052-121595216			0	NA	NA	27.78	27.78
N	mutually_exclusive	INPPL1	chr11	+	chr11:71939892-71940508,chr11:71940603-71940967	chr11:71939892-71940133,chr11:71940275-71940967	chr11:71940509-71940602	chr11:71940134-71940274			9.09	NA	NA	78.18	69.09
N	mutually_exclusive	WDR5	chr9	+	chr9:137019664-137020814,chr9:137020890-137021627	chr9:137019664-137020461,chr9:137020496-137021627	chr9:137020815-137020889	chr9:137020462-137020495			100	NA	NA	0	100
N	mutually_exclusive	CDC42SE2	chr5	+	chr5:130599860-130694901,chr5:130695241-130721235	chr5:130599860-130651668,chr5:130651838-130721235	chr5:130694902-130695240	chr5:130651669-130651837			0	NA	NA	100	100
N	mutually_exclusive	TLK1	chr2	-	chr2:171871459-171902683,chr2:171902873-171906323	chr2:171871459-171884848,chr2:171884916-171906323	chr2:171902684-171902872	chr2:171884849-171884915			100	NA	NA	70	30
K	mutually_exclusive	IDE	chr10	-	chr10:94235752-94239033,chr10:94239179-94243011	chr10:94235752-94238401,chr10:94238547-94243011	chr10:94239034-94239178	chr10:94238402-94238546			15.38	NA	NA	4.3	11.08
N	mutually_exclusive	LCMT,LCMT1	chr16	+	chr16:25180535-25186257,chr16:25186356-25189321	chr16:25180535-25182034,chr16:25182127-25189321	chr16:25186258-25186355	chr16:25182035-25182126			100	NA	NA	0	100
N	mutually_exclusive	PARD3	chr10	-	chr10:34420512-34573062,chr10:34573174-34606034	chr10:34420512-34558584,chr10:34558828-34606034	chr10:34573063-34573173	chr10:34558585-34558827			100	NA	NA	73.68	26.32
N	mutually_exclusive	RBM5,RBM6	chr3	+	chr3:50012826-50085677,chr3:50085753-50091767	chr3:50012826-50036872,chr3:50036947-50091767	chr3:50085678-50085752	chr3:50036873-50036946			0	NA	NA	26.67	26.67
N	mutually_exclusive	HIATL1	chr9	+	chr9:97200811-97207245,chr9:97207465-97209104	chr9:97200811-97203266,chr9:97203382-97209104	chr9:97207246-97207464	chr9:97203267-97203381			30	NA	NA	0	30
K	mutually_exclusive	TFPI	chr2	-	chr2:188368498-188394090,chr2:188394213-188418926	chr2:188368498-188378342,chr2:188378374-188418926	chr2:188394091-188394212	chr2:188378343-188378373			64.86	NA	NA	36	28.86
N	mutually_exclusive	SEPT10	chr2	-	chr2:110303815-110321942,chr2:110322112-110323339	chr2:110303815-110310663,chr2:110310797-110323339	chr2:110321943-110322111	chr2:110310664-110310796			0	NA	NA	33.33	33.33
N	mutually_exclusive	MBOAT2,OACT2	chr2	-	chr2:9000895-9002719,chr2:9002853-9004299	chr2:9000895-9002400,chr2:9002453-9004299	chr2:9002720-9002852	chr2:9002401-9002452			0	NA	NA	36.84	36.84
N	mutually_exclusive	IMPDH2	chr3	-	chr3:49064481-49065680,chr3:49065756-49065863	chr3:49064481-49065142,chr3:49065350-49065863	chr3:49065681-49065755	chr3:49065143-49065349			100	NA	NA	84.62	15.38
N	mutually_exclusive	EIF4A2	chr3	+	chr3:186505374-186506098,chr3:186506206-186506913	chr3:186505374-186505591,chr3:186505672-186506913	chr3:186506099-186506205	chr3:186505592-186505671			100	NA	NA	75.68	24.32
K	mutually_exclusive	RAG1AP1	chr1	+	chr1:155108853-155110036,chr1:155110199-155110454	chr1:155108853-155109303,chr1:155109428-155110454	chr1:155110037-155110198	chr1:155109304-155109427			9.09	NA	NA	24.68	15.59
N	mutually_exclusive	ATP5F1	chr1	+	chr1:111992496-111998707,chr1:111998872-111999251	chr1:111992496-111996832,chr1:111996979-111999251	chr1:111998708-111998871	chr1:111996833-111996978			0	NA	NA	24	24
N	mutually_exclusive	ATG9A	chr2	-	chr2:220092536-220093155,chr2:220093208-220094256	chr2:220092536-220092643,chr2:220092776-220094256	chr2:220093156-220093207	chr2:220092644-220092775			80	NA	NA	100	20
K	mutually_exclusive	C6orf70	chr6	+	chr6:170176162-170176550,chr6:170176770-170179277	chr6:170176162-170176429,chr6:170176508-170179277	chr6:170176551-170176769	chr6:170176430-170176507			7.89	NA	NA	19.05	11.16
N	mutually_exclusive	TACC2	chr10	+	chr10:123872749-123903086,chr10:123903222-123954554	chr10:123872749-123892123,chr10:123892250-123954554	chr10:123903087-123903221	chr10:123892124-123892249			100	NA	NA	75	25
K	mutually_exclusive	C4orf29	chr4	+	chr4:128905579-128922870,chr4:128922916-128930074	chr4:128905579-128910875,chr4:128910977-128930074	chr4:128922871-128922915	chr4:128910876-128910976			90	NA	NA	70	20
N	mutually_exclusive	HEXA	chr15	-	chr15:72645520-72647899,chr15:72647966-72668060	chr15:72645520-72646031,chr15:72646079-72668060	chr15:72647900-72647965	chr15:72646032-72646078			100	NA	NA	55	45
N	mutually_exclusive	TNPO1	chr5	+	chr5:72189531-72192882,chr5:72192979-72195832	chr5:72189531-72192284,chr5:72192384-72195832	chr5:72192883-72192978	chr5:72192285-72192383			83.33	NA	NA	51.79	31.54
N	mutually_exclusive	JUB	chr14	-	chr14:23444100-23445664,chr14:23445728-23445853	chr14:23444100-23444182,chr14:23444314-23445853	chr14:23445665-23445727	chr14:23444183-23444313			100	NA	NA	15.38	84.62
N	mutually_exclusive	PMM1	chr22	-	chr22:41980063-41980530,chr22:41980608-41985722	chr22:41980063-41980284,chr22:41980377-41985722	chr22:41980531-41980607	chr22:41980285-41980376			0	NA	NA	35.71	35.71
N	mutually_exclusive	SPPL2A	chr15	-	chr15:51018575-51024799,chr15:51024882-51028297	chr15:51018575-51023161,chr15:51023237-51028297	chr15:51024800-51024881	chr15:51023162-51023236			16.67	NA	NA	87.5	70.83
N	mutually_exclusive	CPNE1,KIAA0765	chr20	-	chr20:34218413-34218822,chr20:34218957-34219035	chr20:34218413-34218662,chr20:34218718-34219035	chr20:34218823-34218956	chr20:34218663-34218717			0	NA	NA	35.29	35.29
N	mutually_exclusive	RFC1	chr4	-	chr4:39322995-39328182,chr4:39328261-39329143	chr4:39322995-39324959,chr4:39325038-39329143	chr4:39328183-39328260	chr4:39324960-39325037			28.57	NA	NA	72.73	44.16
K	mutually_exclusive	ACTR1A	chr10	-	chr10:104248033-104250305,chr10:104250371-104262356	chr10:104248033-104248819,chr10:104248896-104262356	chr10:104250306-104250370	chr10:104248820-104248895			100	NA	NA	33.33	66.67
N	mutually_exclusive	BECN1	chr17	-	chr17:40962947-40965965,chr17:40966027-40966541	chr17:40962947-40963672,chr17:40963816-40966541	chr17:40965966-40966026	chr17:40963673-40963815			0	NA	NA	33.33	33.33
N	mutually_exclusive	TLK1	chr2	-	chr2:171917667-171974248,chr2:171974368-172016799	chr2:171917667-171939290,chr2:171939363-172016799	chr2:171974249-171974367	chr2:171939291-171939362			60	NA	NA	100	40
N	mutually_exclusive	C11orf58	chr11	+	chr11:16760389-16769643,chr11:16769705-16774331	chr11:16760389-16766147,chr11:16766232-16774331	chr11:16769644-16769704	chr11:16766148-16766231			100	NA	NA	23.26	76.74
N	mutually_exclusive	CNIH,UNQ155	chr14	-	chr14:54897123-54903086,chr14:54903156-54907964	chr14:54897123-54898825,chr14:54898939-54907964	chr14:54903087-54903155	chr14:54898826-54898938			0	NA	NA	18.18	18.18
K	mutually_exclusive	PKM2	chr15	-	chr15:72492997-72495362,chr15:72495530-72499068	chr15:72492997-72494794,chr15:72494962-72499068	chr15:72495363-72495529	chr15:72494795-72494961			90.56	NA	NA	74.79	15.77
N	mutually_exclusive	HNRNPA2B1	chr7	-	chr7:26231959-26232870,chr7:26232994-26235466	chr7:26231959-26232114,chr7:26232198-26235466	chr7:26232871-26232993	chr7:26232115-26232197			100	NA	NA	0	100
N	mutually_exclusive	CREBBP	chr16	-	chr16:3831308-3841981,chr16:3842096-3843386	chr16:3831308-3832684,chr16:3832928-3843386	chr16:3841982-3842095	chr16:3832685-3832927			70	NA	NA	100	30
N	mutually_exclusive	KIAA1267	chr17	-	chr17:44145034-44171925,chr17:44172068-44248220	chr17:44145034-44159806,chr17:44159909-44248220	chr17:44171926-44172067	chr17:44159807-44159908			0	NA	NA	25	25
K	mutually_exclusive	P4HA2	chr5	-	chr5:131531174-131534013,chr5:131534074-131534571	chr5:131531174-131533898,chr5:131533965-131534571	chr5:131534014-131534073	chr5:131533899-131533964			25	NA	NA	8.72	16.28
K	mutually_exclusive	ZNF621	chr3	+	chr3:40567356-40570985,chr3:40571067-40571699	chr3:40567356-40570809,chr3:40570937-40571699	chr3:40570986-40571066	chr3:40570810-40570936			100	NA	NA	88.89	11.11
K	mutually_exclusive	C2orf18	chr2	+	chr2:26987295-26997911,chr2:26998084-26998331	chr2:26987295-26997118,chr2:26997192-26998331	chr2:26997912-26998083	chr2:26997119-26997191			70.59	NA	NA	100	29.41
N	mutually_exclusive	TLN2	chr15	+	chr15:63009889-63014551,chr15:63014687-63017174	chr15:63009889-63011965,chr15:63012080-63017174	chr15:63014552-63014686	chr15:63011966-63012079			0	NA	NA	100	100
N	mutually_exclusive	SFI1	chr22	+	chr22:31924850-31942846,chr22:31942958-31946239	chr22:31924850-31927043,chr22:31927116-31946239	chr22:31942847-31942957	chr22:31927044-31927115			0	NA	NA	28.57	28.57
N	mutually_exclusive	YIPF4	chr2	+	chr2:32515706-32523302,chr2:32523381-32526450	chr2:32515706-32517245,chr2:32517418-32526450	chr2:32523303-32523380	chr2:32517246-32517417			100	NA	NA	0	100
N	mutually_exclusive	CHKA	chr11	-	chr11:67838325-67848870,chr11:67848925-67864485	chr11:67838325-67842183,chr11:67842298-67864485	chr11:67848871-67848924	chr11:67842184-67842297			53.85	NA	NA	38	15.85
N	mutually_exclusive	TMEM161B,UNQ679	chr5	-	chr5:87516537-87536629,chr5:87536734-87564537	chr5:87516537-87524261,chr5:87524346-87564537	chr5:87536630-87536733	chr5:87524262-87524345			100	NA	NA	55.56	44.44
N	mutually_exclusive	FTO,KIAA1752	chr16	+	chr16:53844130-53878066,chr16:53878211-53907697	chr16:53844130-53859775,chr16:53860404-53907697	chr16:53878067-53878210	chr16:53859776-53860403			100	NA	NA	16.67	83.33
N	mutually_exclusive	ELOVL5,HELO1	chr6	-	chr6:53134069-53138017,chr6:53138143-53139887	chr6:53134069-53135390,chr6:53135526-53139887	chr6:53138018-53138142	chr6:53135391-53135525			100	NA	NA	40	60
N	mutually_exclusive	CORO1C	chr12	-	chr12:109055935-109094899,chr12:109095100-109125204	chr12:109055935-109072047,chr12:109072171-109125204	chr12:109094900-109095099	chr12:109072048-109072170			0	NA	NA	100	100
N	mutually_exclusive	APEH	chr3	+	chr3:49713400-49713810,chr3:49713949-49714041	chr3:49713400-49713488,chr3:49713653-49714041	chr3:49713811-49713948	chr3:49713489-49713652			73.33	NA	NA	55.56	17.77
N	mutually_exclusive	NAP1L1	chr12	-	chr12:76454060-76461150,chr12:76461254-76478346;chr12:76454060-76462688,chr12:76462775-76478346	chr12:76454060-76467982,chr12:76468020-76478346	chr12:76461151-76461253;chr12:76462689-76462774	chr12:76467983-76468019			95.02	NA	NA	48.81	46.21
N	mutually_exclusive	EFEMP1	chr2	-	chr2:56102201-56104880,chr2:56105001-56108746	chr2:56102201-56103757,chr2:56103878-56108746	chr2:56104881-56105000	chr2:56103758-56103877			70.73	NA	NA	100	29.27
N	mutually_exclusive	PPP3CA,PPP3CB	chr10	-	chr10:75198179-75204482,chr10:75204581-75206249	chr10:75198179-75199629,chr10:75199660-75206249	chr10:75204483-75204580	chr10:75199630-75199659			0	NA	NA	24.32	24.32
K	mutually_exclusive	MTHFSD	chr16	-	chr16:86582184-86585784,chr16:86585899-86588250	chr16:86582184-86585638,chr16:86585753-86588250	chr16:86585785-86585898	chr16:86585639-86585752			42.86	NA	NA	0	42.86
N	mutually_exclusive	CTTN	chr11	+	chr11:70260759-70263118,chr11:70263230-70265851	chr11:70260759-70261768,chr11:70261824-70265851	chr11:70263119-70263229	chr11:70261769-70261823			100	NA	NA	69.77	30.23
N	mutually_exclusive	IL6ST	chr5	-	chr5:55247433-55248077,chr5:55248180-55250637	chr5:55247433-55247756,chr5:55247904-55250637	chr5:55248078-55248179	chr5:55247757-55247903			25	NA	NA	100	75
N	mutually_exclusive	LTBP4	chr19	+	chr19:41120353-41123005,chr19:41123131-41125251	chr19:41120353-41122794,chr19:41122927-41125251	chr19:41123006-41123130	chr19:41122795-41122926			83.33	NA	NA	66.67	16.66
N	mutually_exclusive	ENOSF1	chr18	-	chr18:690632-691203,chr18:691277-693881	chr18:690632-691067,chr18:691107-693881	chr18:691204-691276	chr18:691068-691106			30.77	NA	NA	0	30.77
N	mutually_exclusive	POT1	chr7	-	chr7:124499167-124510964,chr7:124511096-124532319	chr7:124499167-124503403,chr7:124503695-124532319	chr7:124510965-124511095	chr7:124503404-124503694			100	NA	NA	88.24	11.76
N	mutually_exclusive	ABHD5	chr3	+	chr3:43753356-43759162,chr3:43759350-43759934	chr3:43753356-43756438,chr3:43756551-43759934	chr3:43759163-43759349	chr3:43756439-43756550			100	NA	NA	21.74	78.26
N	mutually_exclusive	CTNND1	chr11	+	chr11:57577696-57581782,chr11:57581846-57582865	chr11:57577696-57578870,chr11:57578959-57582865	chr11:57581783-57581845	chr11:57578871-57578958			100	NA	NA	0	100
N	mutually_exclusive	HIATL1	chr9	+	chr9:97216353-97220603,chr9:97220747-97221442	chr9:97216353-97218521,chr9:97218620-97221442	chr9:97220604-97220746	chr9:97218522-97218619			0	NA	NA	27.27	27.27
N	mutually_exclusive	GCN1L1	chr12	-	chr12:120583135-120585970,chr12:120586151-120587409	chr12:120583135-120584855,chr12:120585077-120587409	chr12:120585971-120586150	chr12:120584856-120585076			100	NA	NA	76.92	23.08
N	mutually_exclusive	FAM3A	chrX	-	chrX:153735822-153736619,chrX:153736679-153736804	chrX:153735822-153736141,chrX:153736193-153736804	chrX:153736620-153736678	chrX:153736142-153736192			0	NA	NA	18.18	18.18
N	mutually_exclusive	NAV2	chr11	+	chr11:20070742-20072834,chr11:20072880-20075625	chr11:20070742-20071381,chr11:20071448-20075625	chr11:20072835-20072879	chr11:20071382-20071447			18.18	NA	NA	0	18.18
N	mutually_exclusive	PLOD2	chr3	-	chr3:145791140-145795648,chr3:145795712-145796902	chr3:145791140-145794568,chr3:145794683-145796902	chr3:145795649-145795711	chr3:145794569-145794682			100	NA	NA	85	15
K	mutually_exclusive	ARNTL2	chr12	+	chr12:27521346-27529278,chr12:27529321-27533179	chr12:27521346-27523061,chr12:27523164-27533179	chr12:27529279-27529320	chr12:27523062-27523163			33.33	NA	NA	87.5	54.17
N	mutually_exclusive	ARFGEF2	chr20	+	chr20:47642019-47648585,chr20:47648704-47649559	chr20:47642019-47645066,chr20:47645206-47649559	chr20:47648586-47648703	chr20:47645067-47645205			100	NA	NA	63.64	36.36
N	mutually_exclusive	SYBL1,SYBL1B,VAMP7	chrX	+	chrX:155130252-155169364,chrX:155169458-155171546	chrX:155130252-155149476,chrX:155149545-155171546	chrX:155169365-155169457	chrX:155149477-155149544			0	NA	NA	14.29	14.29
N	mutually_exclusive	ABHD11	chr7	-	chr7:73151022-73151550,chr7:73151722-73151891	chr7:73151022-73151258,chr7:73151441-73151891	chr7:73151551-73151721	chr7:73151259-73151440			100	NA	NA	64.71	35.29
N	mutually_exclusive	PUM2	chr2	-	chr2:20460228-20478343,chr2:20478581-20482707	chr2:20460228-20462953,chr2:20463222-20482707	chr2:20478344-20478580	chr2:20462954-20463221			100	NA	NA	66.67	33.33
N	mutually_exclusive	UCK2	chr1	+	chr1:165860560-165872418,chr1:165872517-165875157	chr1:165860560-165865426,chr1:165865570-165875157	chr1:165872419-165872516	chr1:165865427-165865569			50	NA	NA	0	50
N	mutually_exclusive	FLCN	chr17	-	chr17:17124943-17127235,chr17:17127458-17129489	chr17:17124943-17125814,chr17:17125976-17129489	chr17:17127236-17127457	chr17:17125815-17125975			100	NA	NA	0	100
K	mutually_exclusive	SLBP	chr4	-	chr4:1701798-1713600,chr4:1713718-1713856	chr4:1701798-1705322,chr4:1705428-1713856	chr4:1713601-1713717	chr4:1705323-1705427			0	NA	NA	58.82	58.82
N	mutually_exclusive	CCDC90A	chr6	-	chr6:13800615-13802474,chr6:13802579-13807156	chr6:13800615-13801519,chr6:13801622-13807156	chr6:13802475-13802578	chr6:13801520-13801621			33.33	NA	NA	0	33.33
N	mutually_exclusive	EIF6,OK/SW-cl.27	chr20	-	chr20:33867922-33871978,chr20:33872065-33872183	chr20:33867922-33868456,chr20:33868633-33872183	chr20:33871979-33872064	chr20:33868457-33868632			0	NA	NA	14.89	14.89
N	mutually_exclusive	KIF2C	chr1	+	chr1:45213373-45218803,chr1:45218927-45219404	chr1:45213373-45216113,chr1:45216237-45219404	chr1:45218804-45218926	chr1:45216114-45216236			71.43	NA	NA	100	28.57
N	mutually_exclusive	OIP5	chr15	-	chr15:41602048-41611855,chr15:41611979-41624112	chr15:41602048-41605470,chr15:41605553-41624112	chr15:41611856-41611978	chr15:41605471-41605552			100	NA	NA	36.36	63.64
N	mutually_exclusive	ZNF684	chr1	+	chr1:40997460-41006257,chr1:41006385-41007286	chr1:40997460-40998814,chr1:40998854-41007286	chr1:41006258-41006384	chr1:40998815-40998853			40	NA	NA	0	40
N	mutually_exclusive	PQLC1	chr18	-	chr18:77664184-77693968,chr18:77694023-77703328	chr18:77664184-77679183,chr18:77679401-77703328	chr18:77693969-77694022	chr18:77679184-77679400			70.21	NA	NA	54.29	15.92
K	mutually_exclusive	LOC729020,RPE	chr2	+	chr2:210867508-210874380,chr2:210874461-210880696	chr2:210867508-210868161,chr2:210868193-210880696	chr2:210874381-210874460	chr2:210868162-210868192			0	NA	NA	29.41	29.41
N	mutually_exclusive	KIF1C	chr17	+	chr17:4901452-4903514,chr17:4903648-4904066	chr17:4901452-4903144,chr17:4903266-4904066	chr17:4903515-4903647	chr17:4903145-4903265			0	NA	NA	80	80
K	intron_retention	SNX13	chr7	-	chr7:17833917-17836449				chr7:17833916-17833917;chr7:17836449-17836450		4.26	NA	NA	19.05	14.79
K	intron_retention	MXD4	chr4	-	chr4:2252429-2252810				chr4:2252428-2252429;chr4:2252810-2252811		1.72	NA	NA	15.15	13.43
K	intron_retention	SSNA1	chr9	+	chr9:140083231-140083517				chr9:140083230-140083231;chr9:140083517-140083518		21.67	NA	NA	34.23	12.56
K	intron_retention	FANCA	chr16	-	chr16:89836433-89836573				chr16:89836432-89836433;chr16:89836573-89836574		0	NA	NA	15.79	15.79
K	intron_retention	CTNS	chr17	+	chr17:3563645-3563910				chr17:3563644-3563645;chr17:3563910-3563911		100	NA	NA	88.89	11.11
K	intron_retention	PRSS21	chr16	+	chr16:2868971-2870955				chr16:2868970-2868971;chr16:2870955-2870956		34.11	NA	NA	47.1	12.99
K	intron_retention	ZCCHC2	chr18	+	chr18:60242784-60243744				chr18:60242783-60242784;chr18:60243744-60243745		10	NA	NA	34.48	24.48
K	intron_retention	NIPSNAP3A	chr9	+	chr9:107521453-107521542				chr9:107521452-107521453;chr9:107521542-107521543		50	NA	NA	77.78	27.78
K	intron_retention	SFRS17A	chrX	+	chrX:1718326-1719030				chrX:1718325-1718326;chrX:1719030-1719031		63.64	NA	NA	30.77	32.87
K	intron_retention	C10orf32	chr10	+	chr10:104622690-104623486				chr10:104622689-104622690;chr10:104623486-104623487		85.71	NA	NA	100	14.29
K	intron_retention	SFRS3	chr6	+	chr6:36566761-36567597				chr6:36566760-36566761;chr6:36567597-36567598		40.32	NA	NA	15.22	25.1
K	intron_retention	KIAA0182	chr16	+	chr16:85696700-85696949				chr16:85696699-85696700;chr16:85696949-85696950		1.89	NA	NA	19.35	17.46
K	intron_retention	C1orf63	chr1	-	chr1:25570125-25571640				chr1:25570124-25570125;chr1:25571640-25571641		82.61	NA	NA	29.41	53.2
K	intron_retention	SFRS17A	chrX	+	chrX:1719101-1719551				chrX:1719100-1719101;chrX:1719551-1719552		78.95	NA	NA	31.25	47.7
K	intron_retention	ADCY7	chr16	+	chr16:50349050-50349269				chr16:50349049-50349050;chr16:50349269-50349270		3.7	NA	NA	25.61	21.91
K	intron_retention	ERBB2,c-ERBB-2	chr17	+	chr17:37872193-37872553				chr17:37872192-37872193;chr17:37872553-37872554		1.18	NA	NA	20.69	19.51
K	intron_retention	POP5	chr12	-	chr12:121017401-121017576				chr12:121017400-121017401;chr12:121017576-121017577		8.28	NA	NA	19.74	11.46
K	intron_retention	SLC39A1	chr1	-	chr1:153935224-153935652				chr1:153935223-153935224;chr1:153935652-153935653		36.84	NA	NA	54.26	17.42
K	intron_retention	CEP110	chr9	+	chr9:123935788-123935952				chr9:123935787-123935788;chr9:123935952-123935953		3.03	NA	NA	19.05	16.02
K	intron_retention	ASB8	chr12	-	chr12:48543782-48544983				chr12:48543781-48543782;chr12:48544983-48544984		4.92	NA	NA	40.91	35.99
K	intron_retention	KHSRP	chr19	-	chr19:6414132-6415151				chr19:6414131-6414132;chr19:6415151-6415152		86.93	NA	NA	69.55	17.38
K	intron_retention	CANT1	chr17	-	chr17:76993727-76993921				chr17:76993726-76993727;chr17:76993921-76993922		31.97	NA	NA	12.32	19.65
K	intron_retention	YBX1	chr1	+	chr1:43159195-43161869				chr1:43159194-43159195;chr1:43161869-43161870		1.41	NA	NA	22.39	20.98
K	intron_retention	DOM3Z	chr6	-	chr6:31938603-31938688				chr6:31938602-31938603;chr6:31938688-31938689		18.07	NA	NA	38.78	20.71
K	intron_retention	POLD3	chr11	+	chr11:74336619-74340261				chr11:74336618-74336619;chr11:74340261-74340262		4	NA	NA	42.11	38.11
K	intron_retention	RETSAT,UNQ439	chr2	-	chr2:85570505-85570761				chr2:85570504-85570505;chr2:85570761-85570762		1.83	NA	NA	17.28	15.45
K	intron_retention	MTX1	chr1	+	chr1:155202985-155203110				chr1:155202984-155202985;chr1:155203110-155203111		20.73	NA	NA	34	13.27
K	intron_retention	OK/SW-cl.48	chr12	+	chr12:98989440-98991633				chr12:98989439-98989440;chr12:98991633-98991634		65.22	NA	NA	27.03	38.19
K	intron_retention	LGTN	chr1	-	chr1:206765178-206766967				chr1:206765177-206765178;chr1:206766967-206766968		2.37	NA	NA	25.95	23.58
K	intron_retention	GLYCTK,GLYCTK1	chr3	+	chr3:52327209-52327322				chr3:52327208-52327209;chr3:52327322-52327323		75	NA	NA	41.18	33.82
K	intron_retention	C16orf35	chr16	-	chr16:134595-136666				chr16:134594-134595;chr16:136666-136667		54.1	NA	NA	80.7	26.6
K	intron_retention	FAM38A	chr16	-	chr16:88784024-88785981				chr16:88784023-88784024;chr16:88785981-88785982		76	NA	NA	27.27	48.73
K	intron_retention	TPP1	chr11	-	chr11:6637306-6637545				chr11:6637305-6637306;chr11:6637545-6637546		7.02	NA	NA	33.33	26.31
K	intron_retention	RWDD3	chr1	+	chr1:95712214-95712311				chr1:95712213-95712214;chr1:95712311-95712312		0	NA	NA	37.5	37.5
K	intron_retention	MED15	chr22	+	chr22:20939303-20939387				chr22:20939302-20939303;chr22:20939387-20939388		3.54	NA	NA	13.86	10.32
K	intron_retention	DDX39	chr19	-	chr19:14520794-14521027				chr19:14520793-14520794;chr19:14521027-14521028		92.73	NA	NA	68.6	24.13
K	intron_retention	POLE,POLE1	chr12	-	chr12:133257274-133257723				chr12:133257273-133257274;chr12:133257723-133257724		0	NA	NA	12.5	12.5
K	intron_retention	SPOCD1	chr1	-	chr1:32258003-32258278				chr1:32258002-32258003;chr1:32258278-32258279		17.52	NA	NA	29.63	12.11
K	intron_retention	PER1,hPer	chr17	-	chr17:8053636-8053749				chr17:8053635-8053636;chr17:8053749-8053750		0	NA	NA	18.03	18.03
K	intron_retention	QSOX1	chr1	+	chr1:180165735-180166467				chr1:180165734-180165735;chr1:180166467-180166468		73.51	NA	NA	38.8	34.71
K	intron_retention	IVNS1ABP,KIAA0850	chr1	-	chr1:185274776-185275616				chr1:185274775-185274776;chr1:185275616-185275617		86.05	NA	NA	36	50.05
K	intron_retention	CCDC76	chr1	+	chr1:100613883-100614180				chr1:100613882-100613883;chr1:100614180-100614181		0	NA	NA	32.14	32.14
K	intron_retention	RPP30	chr10	+	chr10:92663034-92665058				chr10:92663033-92663034;chr10:92665058-92665059		13.33	NA	NA	1.27	12.06
K	intron_retention	TMED1	chr19	-	chr19:10943890-10945609				chr19:10943889-10943890;chr19:10945609-10945610		9.42	NA	NA	24.14	14.72
K	intron_retention	GNPTG	chr16	+	chr16:1412536-1412611				chr16:1412535-1412536;chr16:1412611-1412612		8.26	NA	NA	21.84	13.58
K	intron_retention	ZNF692	chr1	-	chr1:249151697-249152026				chr1:249151696-249151697;chr1:249152026-249152027	chr1:249151433-249151696;chr1:249152027-249152058	66.07	NA	NA	42.86	23.21
K	intron_retention	ARHGAP21,KIAA1424	chr10	-	chr10:24889860-24890906				chr10:24889859-24889860;chr10:24890906-24890907		0	NA	NA	29.17	29.17
K	intron_retention	NDOR1	chr9	+	chr9:140100762-140106953				chr9:140100761-140100762;chr9:140106953-140106954		3.77	NA	NA	24.39	20.62
K	intron_retention	C1orf31	chr1	+	chr1:234509587-234509975				chr1:234509586-234509587;chr1:234509975-234509976		20	NA	NA	50	30
K	intron_retention	C1orf91,UNQ548	chr1	-	chr1:32682119-32682489				chr1:32682118-32682119;chr1:32682489-32682490		88.57	NA	NA	65.91	22.66
K	intron_retention	SKIL	chr3	+	chr3:170109049-170110046				chr3:170109048-170109049;chr3:170110046-170110047		0	NA	NA	12.12	12.12
K	intron_retention	TNFRSF12A	chr16	+	chr16:3070493-3071555				chr16:3070492-3070493;chr16:3071555-3071556		32.26	NA	NA	8.2	24.06
K	intron_retention	EARS2,KIAA1970	chr16	-	chr16:23534739-23534831				chr16:23534738-23534739;chr16:23534831-23534832		100	NA	NA	87.37	12.63
K	intron_retention	GDA	chr9	+	chr9:74865758-74866727				chr9:74865757-74865758;chr9:74866727-74866728		90.77	NA	NA	44.62	46.15
K	intron_retention	RabGAPLP,SGSM3	chr22	+	chr22:40797680-40798142				chr22:40797679-40797680;chr22:40798142-40798143		2.8	NA	NA	34.88	32.08
K	intron_retention	TM9SF1	chr14	-	chr14:24661563-24661853				chr14:24661562-24661563;chr14:24661853-24661854		4.64	NA	NA	16.78	12.14
K	intron_retention	LUC7L3	chr17	+	chr17:48828003-48828107				chr17:48828002-48828003;chr17:48828107-48828108		67.12	NA	NA	46.67	20.45
K	intron_retention	RHOBTB2	chr8	+	chr8:22863659-22864240				chr8:22863658-22863659;chr8:22864240-22864241		1.69	NA	NA	12.73	11.04
K	intron_retention	HDAC10	chr22	-	chr22:50686575-50686653				chr22:50686574-50686575;chr22:50686653-50686654		20	NA	NA	53.85	33.85
K	intron_retention	MIF4GD	chr17	-	chr17:73263049-73263618				chr17:73263048-73263049;chr17:73263618-73263619		2.78	NA	NA	30	27.22
K	intron_retention	MCAM	chr11	-	chr11:119180626-119181058				chr11:119180625-119180626;chr11:119181058-119181059		14.41	NA	NA	31	16.59
K	intron_retention	TRIM41,TRIM41a	chr5	+	chr5:180661996-180662353				chr5:180661995-180661996;chr5:180662353-180662354		73.04	NA	NA	93.19	20.15
K	intron_retention	NUMA1	chr11	-	chr11:71718482-71719137				chr11:71718481-71718482;chr11:71719137-71719138		78.95	NA	NA	100	21.05
K	intron_retention		chr3	+	chr3:186506206-186506913				chr3:186506205-186506206;chr3:186506913-186506914		48.72	NA	NA	26.52	22.2
K	intron_retention	ERAP1	chr5	-	chr5:96117559-96118754				chr5:96117558-96117559;chr5:96118754-96118755		0	NA	NA	12.5	12.5
K	intron_retention	UBE2O	chr17	-	chr17:74391943-74392208				chr17:74391942-74391943;chr17:74392208-74392209		4.26	NA	NA	21.28	17.02
K	intron_retention	CPT1B	chr22	-	chr22:51015464-51015752				chr22:51015463-51015464;chr22:51015752-51015753		9.38	NA	NA	46.67	37.29
K	intron_retention	SMAD6	chr15	+	chr15:67001077-67004005				chr15:67001076-67001077;chr15:67004005-67004006		28.57	NA	NA	9.47	19.1
K	intron_retention	SFRS6	chr20	+	chr20:42088061-42088410				chr20:42088060-42088061;chr20:42088410-42088411		41.44	NA	NA	20.34	21.1
K	intron_retention	GBA2	chr9	-	chr9:35741906-35744293				chr9:35741905-35741906;chr9:35744293-35744294		100	NA	NA	73.91	26.09
K	intron_retention	RECQL4	chr8	-	chr8:145742149-145742433				chr8:145742148-145742149;chr8:145742433-145742434		27.91	NA	NA	8.62	19.29
K	intron_retention	USP19	chr3	-	chr3:49154041-49154153				chr3:49154040-49154041;chr3:49154153-49154154		23.33	NA	NA	59.09	35.76
K	intron_retention	PAN2	chr12	-	chr12:56718913-56719118				chr12:56718912-56718913;chr12:56719118-56719119		0	NA	NA	19.05	19.05
K	intron_retention	NCBP2	chr3	-	chr3:196664503-196666263				chr3:196664502-196664503;chr3:196666263-196666264		58.54	NA	NA	37.97	20.57
K	intron_retention	AP1G2	chr14	-	chr14:24035102-24035272				chr14:24035101-24035102;chr14:24035272-24035273		60	NA	NA	25.81	34.19
K	intron_retention	ARFIP2	chr11	-	chr11:6498499-6498947				chr11:6498498-6498499;chr11:6498947-6498948		17.89	NA	NA	31.34	13.45
K	intron_retention	POLRMT	chr19	-	chr19:619297-619585				chr19:619296-619297;chr19:619585-619586		2.86	NA	NA	26.67	23.81
K	intron_retention	CSNK2B	chr6	+	chr6:31637286-31638932				chr6:31637285-31637286;chr6:31638932-31638933		78.57	NA	NA	17.46	61.11
K	intron_retention	WDR8	chr1	-	chr1:3548222-3548776				chr1:3548221-3548222;chr1:3548776-3548777		9.68	NA	NA	22.37	12.69
K	intron_retention	WDR8	chr1	-	chr1:3547682-3548029				chr1:3547681-3547682;chr1:3548029-3548030		36.76	NA	NA	77.19	40.43
K	intron_retention	FAM113A	chr20	-	chr20:2816961-2818877				chr20:2816960-2816961;chr20:2818877-2818878		12.15	NA	NA	40	27.85
K	intron_retention	POMT2	chr14	-	chr14:77771144-77772679				chr14:77771143-77771144;chr14:77772679-77772680		1.79	NA	NA	12	10.21
K	intron_retention	COL7A1	chr3	-	chr3:48608712-48609433				chr3:48608711-48608712;chr3:48609433-48609434		11.79	NA	NA	39.86	28.07
K	intron_retention	FAM134A	chr2	+	chr2:220047031-220047135				chr2:220047030-220047031;chr2:220047135-220047136		94.79	NA	NA	84.62	10.17
K	intron_retention	HRIHFB2018	chr19	-	chr19:15514367-15514468				chr19:15514366-15514367;chr19:15514468-15514469		95.18	NA	NA	84.17	11.01
K	intron_retention	KIAA1924,WDR90	chr16	+	chr16:712060-712219				chr16:712059-712060;chr16:712219-712220		6.25	NA	NA	30.3	24.05
K	intron_retention	SF3B1	chr2	-	chr2:198283313-198283619				chr2:198283312-198283313;chr2:198283619-198283620		77.27	NA	NA	41.18	36.09
K	intron_retention	RPL7L1	chr6	+	chr6:42854209-42854897				chr6:42854208-42854209;chr6:42854897-42854898		69.61	NA	NA	91.78	22.17
K	intron_retention	WDR68	chr17	+	chr17:61666600-61671564				chr17:61666599-61666600;chr17:61671564-61671565		76.71	NA	NA	55.68	21.03
K	intron_retention	TMEM205	chr19	-	chr19:11456414-11456802				chr19:11456413-11456414;chr19:11456802-11456803		25	NA	NA	7.94	17.06
K	intron_retention	SPAG5	chr17	-	chr17:26905311-26905390				chr17:26905310-26905311;chr17:26905390-26905391		9.17	NA	NA	22.5	13.33
K	intron_retention	GSS	chr20	-	chr20:33516755-33517203				chr20:33516754-33516755;chr20:33517203-33517204		5.14	NA	NA	29.03	23.89
K	intron_retention	WDR24	chr16	-	chr16:735991-736067				chr16:735990-735991;chr16:736067-736068		3.51	NA	NA	25.53	22.02
K	intron_retention	YTHDC2	chr5	+	chr5:112929088-112929178				chr5:112929087-112929088;chr5:112929178-112929179		10.42	NA	NA	38.46	28.04
K	intron_retention	POLS	chr5	+	chr5:6743954-6746326				chr5:6743953-6743954;chr5:6746326-6746327		14.29	NA	NA	3.23	11.06
K	intron_retention	TOPBP1	chr3	-	chr3:133368478-133368623				chr3:133368477-133368478;chr3:133368623-133368624		1.69	NA	NA	12.5	10.81
K	intron_retention	EZH1	chr17	-	chr17:40854980-40855757				chr17:40854979-40854980;chr17:40855757-40855758		27.59	NA	NA	6.82	20.77
K	intron_retention	SKIV2L	chr6	+	chr6:31929453-31929685				chr6:31929452-31929453;chr6:31929685-31929686		2.65	NA	NA	19.4	16.75
K	intron_retention	CPNE1	chr20	-	chr20:34214749-34215201				chr20:34214748-34214749;chr20:34215201-34215202		100	NA	NA	88.46	11.54
K	intron_retention	UBN1	chr16	+	chr16:4927476-4930083				chr16:4927475-4927476;chr16:4930083-4930084		17.02	NA	NA	6.25	10.77
K	intron_retention	SGSM2	chr17	+	chr17:2267478-2267889				chr17:2267477-2267478;chr17:2267889-2267890		1.72	NA	NA	30.56	28.84
K	intron_retention	MZF1	chr19	-	chr19:59074872-59080643				chr19:59074871-59074872;chr19:59080643-59080644		57.5	NA	NA	29.41	28.09
K	intron_retention	SGSM2	chr17	+	chr17:2266894-2267352				chr17:2266893-2266894;chr17:2267352-2267353		0	NA	NA	37.84	37.84
K	intron_retention	FANCI,KIAA1794	chr15	+	chr15:89836096-89836172				chr15:89836095-89836096;chr15:89836172-89836173		0	NA	NA	12.07	12.07
K	intron_retention	GSK3A	chr19	-	chr19:42734544-42734830				chr19:42734543-42734544;chr19:42734830-42734831		96.39	NA	NA	83.33	13.06
K	intron_retention	LPCAT3,MBOAT5	chr12	-	chr12:7090345-7090755				chr12:7090344-7090345;chr12:7090755-7090756		5.26	NA	NA	30.43	25.17
K	intron_retention	C11orf49	chr11	+	chr11:47182742-47183014				chr11:47182741-47182742;chr11:47183014-47183015		17.54	NA	NA	35.09	17.55
K	intron_retention	SLC16A1	chr1	-	chr1:113456788-113459799				chr1:113456787-113456788;chr1:113459799-113459800		3.52	NA	NA	18.8	15.28
K	intron_retention	TPST1	chr7	+	chr7:65821859-65824881				chr7:65821858-65821859;chr7:65824881-65824882		38.3	NA	NA	72.63	34.33
K	intron_retention	TCIRG1	chr11	+	chr11:67810331-67810412				chr11:67810330-67810331;chr11:67810412-67810413		0	NA	NA	13.79	13.79
K	intron_retention	CEP170	chr1	-	chr1:243289437-243289914				chr1:243289436-243289437;chr1:243289914-243289915		84.62	NA	NA	44.44	40.18
K	intron_retention	CPSF6	chr12	+	chr12:69651926-69652369				chr12:69651925-69651926;chr12:69652369-69652370		15.38	NA	NA	0	15.38
K	intron_retention	KIAA0460	chr1	+	chr1:150444219-150444358				chr1:150444218-150444219;chr1:150444358-150444359		100	NA	NA	88.54	11.46
K	intron_retention	HMGXB3	chr5	+	chr5:149406681-149410303				chr5:149406680-149406681;chr5:149410303-149410304		28.21	NA	NA	14.41	13.8
K	intron_retention	UBE2D3	chr4	-	chr4:103747794-103748748				chr4:103747793-103747794;chr4:103748748-103748749		35.81	NA	NA	18.83	16.98
K	intron_retention	SPSB3	chr16	-	chr16:1828614-1831358				chr16:1828613-1828614;chr16:1831358-1831359		15.49	NA	NA	29.41	13.92
K	intron_retention	HCG18	chr6	-	chr6:30260377-30262247				chr6:30260376-30260377;chr6:30262247-30262248		29.41	NA	NA	10	19.41
K	intron_retention	MDC1	chr6	-	chr6:30675232-30675342				chr6:30675231-30675232;chr6:30675342-30675343		20	NA	NA	5.75	14.25
K	intron_retention	YBX1	chr1	+	chr1:43161960-43162312				chr1:43161959-43161960;chr1:43162312-43162313		4.35	NA	NA	22.54	18.19
K	intron_retention	KIAA0907	chr1	-	chr1:155886529-155887289				chr1:155886528-155886529;chr1:155887289-155887290		31.43	NA	NA	12.12	19.31
K	intron_retention	BAT2D1	chr1	+	chr1:171558745-171560725				chr1:171558744-171558745;chr1:171560725-171560726		52.17	NA	NA	10.34	41.83
K	intron_retention	ARMCX3	chrX	+	chrX:100878267-100878775				chrX:100878266-100878267;chrX:100878775-100878776		28.12	NA	NA	8.97	19.15
K	intron_retention	TARBP2	chr12	+	chr12:53896914-53897496				chr12:53896913-53896914;chr12:53897496-53897497		14.77	NA	NA	3.77	11
K	intron_retention	LPCAT3,MBOAT5	chr12	-	chr12:7088742-7090165				chr12:7088741-7088742;chr12:7090165-7090166		10.99	NA	NA	40.62	29.63
K	intron_retention	ALS2CL	chr3	-	chr3:46716230-46717107				chr3:46716229-46716230;chr3:46717107-46717108		41.67	NA	NA	6.06	35.61
K	intron_retention	PPWD1	chr5	+	chr5:64872897-64875250				chr5:64872896-64872897;chr5:64875250-64875251		0	NA	NA	13.04	13.04
K	intron_retention	ARRDC1	chr9	+	chr9:140508928-140509010				chr9:140508927-140508928;chr9:140509010-140509011	chr9:140508751-140508927;chr9:140509011-140509811	5.41	NA	NA	21.21	15.8
K	intron_retention	MACROD1	chr11	-	chr11:63767236-63767698				chr11:63767235-63767236;chr11:63767698-63767699		2.86	NA	NA	23.08	20.22
K	intron_retention	BC017971	chr4	+	chr4:15688772-15690173				chr4:15688771-15688772;chr4:15690173-15690174		72.22	NA	NA	100	27.78
K	intron_retention	LPCAT3,MBOAT5	chr12	-	chr12:7091066-7091836				chr12:7091065-7091066;chr12:7091836-7091837		1.38	NA	NA	22.95	21.57
K	intron_retention	GLT8D1	chr3	-	chr3:52729604-52729943				chr3:52729603-52729604;chr3:52729943-52729944		15.65	NA	NA	37.04	21.39
K	intron_retention	MFSD10	chr4	-	chr4:2932878-2932953				chr4:2932877-2932878;chr4:2932953-2932954		7.87	NA	NA	22.14	14.27
K	intron_retention	MRPL52	chr14	+	chr14:23299464-23303380				chr14:23299463-23299464;chr14:23303380-23303381		27.27	NA	NA	1.09	26.18
K	intron_retention	KLC1	chr14	+	chr14:104151374-104151974				chr14:104151373-104151374;chr14:104151974-104151975		19.1	NA	NA	6.54	12.56
K	intron_retention	FLJ00183	chr1	-	chr1:1326246-1326676				chr1:1326245-1326246;chr1:1326676-1326677		94.29	NA	NA	78.22	16.07
K	intron_retention	CAPN10	chr2	+	chr2:241535939-241536097				chr2:241535938-241535939;chr2:241536097-241536098		20	NA	NA	0	20
K	intron_retention	CR612338	chr8	+	chr8:145749194-145749307				chr8:145749193-145749194;chr8:145749307-145749308		94.12	NA	NA	78.02	16.1
K	intron_retention	CAPN7	chr3	+	chr3:15292531-15292622				chr3:15292530-15292531;chr3:15292622-15292623		0	NA	NA	14.29	14.29
K	intron_retention	NAP1L1	chr12	-	chr12:76441499-76442200				chr12:76441498-76441499;chr12:76442200-76442201		87.38	NA	NA	100	12.62
K	intron_retention	SNHG1	chr11	-	chr11:62621306-62621990				chr11:62621305-62621306;chr11:62621990-62621991		66.67	NA	NA	18.13	48.54
K	intron_retention	FANCG	chr9	-	chr9:35075752-35075958				chr9:35075751-35075752;chr9:35075958-35075959		5.26	NA	NA	20.27	15.01
K	intron_retention	SEC24C	chr10	+	chr10:75530557-75530712				chr10:75530556-75530557;chr10:75530712-75530713		0.49	NA	NA	14.71	14.22
K	intron_retention	RECQL4	chr8	-	chr8:145741275-145741371				chr8:145741274-145741275;chr8:145741371-145741372		4.6	NA	NA	17.65	13.05
K	intron_retention	CNOT7	chr8	-	chr8:17088358-17089935				chr8:17088357-17088358;chr8:17089935-17089936		16.35	NA	NA	50.39	34.04
K	intron_retention	GUSB	chr7	-	chr7:65440059-65441001				chr7:65440058-65440059;chr7:65441001-65441002		12.09	NA	NA	38.71	26.62
K	intron_retention	SRGAP2	chr1	+	chr1:206626727-206628223				chr1:206626726-206626727;chr1:206628223-206628224		25	NA	NA	7.35	17.65
K	intron_retention	PLSCR1,hMmTRA1b	chr3	-	chr3:146233889-146234792				chr3:146233888-146233889;chr3:146234792-146234793		0	NA	NA	31.51	31.51
K	intron_retention	PDHX	chr11	+	chr11:35013927-35016460				chr11:35013926-35013927;chr11:35016460-35016461		1.43	NA	NA	11.63	10.2
K	intron_retention	CUL5	chr11	+	chr11:107966419-107968362				chr11:107966418-107966419;chr11:107968362-107968363		3.85	NA	NA	22.64	18.79
K	intron_retention	LETMD1	chr12	+	chr12:51442262-51442816				chr12:51442261-51442262;chr12:51442816-51442817		11.32	NA	NA	37.25	25.93
K	intron_retention	TREX1	chr3	+	chr3:48501819-48502107				chr3:48501818-48501819;chr3:48502107-48502108		100	NA	NA	87.8	12.2
K	intron_retention	HNRNPD	chr4	-	chr4:83276155-83276456				chr4:83276154-83276155;chr4:83276456-83276457		41.18	NA	NA	8.05	33.13
K	intron_retention	NDUFB10	chr16	+	chr16:2011638-2011797				chr16:2011637-2011638;chr16:2011797-2011798		11.94	NA	NA	27.13	15.19
K	intron_retention	CTSL,CTSL1	chr9	+	chr9:90341169-90342508				chr9:90341168-90341169;chr9:90342508-90342509		39.89	NA	NA	53.85	13.96
K	intron_retention	LAMB2	chr3	-	chr3:49159804-49160136				chr3:49159803-49159804;chr3:49160136-49160137		25	NA	NA	72.41	47.41
K	intron_retention	TROAP	chr12	+	chr12:49723775-49723927				chr12:49723774-49723775;chr12:49723927-49723928		36.17	NA	NA	12.66	23.51
K	intron_retention	LPCAT3,MBOAT5	chr12	-	chr12:7086688-7086759				chr12:7086687-7086688;chr12:7086759-7086760		19.35	NA	NA	64.79	45.44
K	intron_retention	MATR3	chr5	+	chr5:138661352-138661851				chr5:138661351-138661352;chr5:138661851-138661852		3.7	NA	NA	14.29	10.59
K	intron_retention	ALDOA	chr16	+	chr16:30078360-30078554				chr16:30078359-30078360;chr16:30078554-30078555		70	NA	NA	30.51	39.49
K	intron_retention	KIF7	chr15	-	chr15:90173725-90174725				chr15:90173724-90173725;chr15:90174725-90174726		17.78	NA	NA	38.78	21
K	intron_retention	CCNG2	chr4	+	chr4:78085633-78086953				chr4:78085632-78085633;chr4:78086953-78086954		5.77	NA	NA	40	34.23
K	intron_retention	AKAP9,KIAA0803	chr7	+	chr7:91736737-91737807				chr7:91736736-91736737;chr7:91737807-91737808		2.6	NA	NA	44.44	41.84
K	intron_retention	GALE	chr1	-	chr1:24125927-24126876				chr1:24125926-24125927;chr1:24126876-24126877		46.43	NA	NA	76	29.57
K	intron_retention	TIMM9	chr14	-	chr14:58875887-58877560				chr14:58875886-58875887;chr14:58877560-58877561		0.93	NA	NA	16	15.07
K	intron_retention	KIAA0913	chr10	+	chr10:75556773-75556870				chr10:75556772-75556773;chr10:75556870-75556871		0	NA	NA	25	25
K	intron_retention	KIAA1336,WDR35	chr2	-	chr2:20113470-20113797				chr2:20113469-20113470;chr2:20113797-20113798		2.63	NA	NA	16.67	14.04
K	intron_retention	ANKRD10	chr13	-	chr13:111545611-111546455				chr13:111545610-111545611;chr13:111546455-111546456		85.37	NA	NA	39.47	45.9
K	intron_retention	C15orf52	chr15	-	chr15:40627902-40627984				chr15:40627901-40627902;chr15:40627984-40627985		18.87	NA	NA	2.94	15.93
K	intron_retention	WDR33	chr2	-	chr2:128528579-128568585				chr2:128528578-128528579;chr2:128568585-128568586		0	NA	NA	13.73	13.73
K	intron_retention	BRD2	chr6	+	chr6:32944714-32945036				chr6:32944713-32944714;chr6:32945036-32945037		65.22	NA	NA	92.31	27.09
K	intron_retention	SLC31A2	chr9	+	chr9:115923979-115925028				chr9:115923978-115923979;chr9:115925028-115925029		13.33	NA	NA	46.15	32.82
K	intron_retention	REPIN1	chr7	+	chr7:150067974-150068316				chr7:150067973-150067974;chr7:150068316-150068317		35.85	NA	NA	17.01	18.84
K	intron_retention	CPNE7	chr16	+	chr16:89662012-89662891				chr16:89662011-89662012;chr16:89662891-89662892		16.13	NA	NA	38.27	22.14
K	intron_retention	PHKG2	chr16	+	chr16:30762603-30762869				chr16:30762602-30762603;chr16:30762869-30762870		39.71	NA	NA	63.64	23.93
K	intron_retention	RNF123	chr3	+	chr3:49758087-49758232				chr3:49758086-49758087;chr3:49758232-49758233		35.35	NA	NA	50.34	14.99
K	intron_retention	CHPF2	chr7	+	chr7:150932699-150933493				chr7:150932698-150932699;chr7:150933493-150933494		3.77	NA	NA	33.33	29.56
K	intron_retention	PTPN18	chr2	+	chr2:131130794-131132238				chr2:131130793-131130794;chr2:131132238-131132239		100	NA	NA	88.75	11.25
K	intron_retention	FARP1	chr13	+	chr13:99087961-99091057				chr13:99087960-99087961;chr13:99091057-99091058		3.57	NA	NA	21.43	17.86
K	intron_retention	SNRPA1	chr15	-	chr15:101826007-101827112				chr15:101826006-101826007;chr15:101827112-101827113		40	NA	NA	7.32	32.68
K	intron_retention	CLK1	chr2	-	chr2:201724470-201725960				chr2:201724469-201724470;chr2:201725960-201725961		55	NA	NA	19.23	35.77
K	intron_retention	HNRPDL	chr4	-	chr4:83346037-83346715				chr4:83346036-83346037;chr4:83346715-83346716		59.57	NA	NA	21.48	38.09
K	intron_retention	PLEKHG4	chr16	+	chr16:67319440-67320176				chr16:67319439-67319440;chr16:67320176-67320177		1.98	NA	NA	16.67	14.69
K	intron_retention	SULT1A1	chr16	-	chr16:28619710-28619798				chr16:28619709-28619710;chr16:28619798-28619799		0	NA	NA	16.22	16.22
K	intron_retention	H2AFY	chr5	-	chr5:134686604-134696186				chr5:134686603-134686604;chr5:134696186-134696187		3.49	NA	NA	39.13	35.64
K	intron_retention	SAFB2	chr19	-	chr19:5587411-5587711				chr19:5587410-5587411;chr19:5587711-5587712		3.7	NA	NA	42.86	39.16
K	intron_retention	COBRA1	chr9	+	chr9:140167068-140167233				chr9:140167067-140167068;chr9:140167233-140167234		5.15	NA	NA	21.53	16.38
K	intron_retention	DAB2IP	chr9	+	chr9:124544681-124545814				chr9:124544680-124544681;chr9:124545814-124545815		71.43	NA	NA	33.8	37.63
K	intron_retention	JMJD1C	chr10	-	chr10:64952912-64953104				chr10:64952911-64952912;chr10:64953104-64953105		0	NA	NA	20	20
K	intron_retention	ZCCHC11	chr1	-	chr1:52902636-52903891				chr1:52902635-52902636;chr1:52903891-52903892		0	NA	NA	26.09	26.09
K	intron_retention	IFT122,WDR10	chr3	+	chr3:129238576-129239018				chr3:129238575-129238576;chr3:129239018-129239019		0	NA	NA	12.5	12.5
K	intron_retention	PSCA	chr8	+	chr8:143761982-143762744				chr8:143761981-143761982;chr8:143762744-143762745		32.56	NA	NA	77.94	45.38
K	intron_retention	SFRS3	chr6	+	chr6:36568054-36568928				chr6:36568053-36568054;chr6:36568928-36568929		38.64	NA	NA	11.83	26.81
K	intron_retention	NT5C3	chr7	-	chr7:33055483-33057050				chr7:33055482-33055483;chr7:33057050-33057051		0	NA	NA	22.08	22.08
K	intron_retention	H2AFY	chr5	-	chr5:134681748-134686512				chr5:134681747-134681748;chr5:134686512-134686513		3.55	NA	NA	20.69	17.14
K	intron_retention	MBD1	chr18	-	chr18:47797911-47799046				chr18:47797910-47797911;chr18:47799046-47799047		9.2	NA	NA	42.86	33.66
K	intron_retention	SNAPC3	chr9	+	chr9:15460312-15461628				chr9:15460311-15460312;chr9:15461628-15461629		9.72	NA	NA	37.04	27.32
K	intron_retention	LAMB2	chr3	-	chr3:49160807-49160879				chr3:49160806-49160807;chr3:49160879-49160880		10.89	NA	NA	34.78	23.89
K	intron_retention	NAT14	chr19	+	chr19:55997148-55997774				chr19:55997147-55997148;chr19:55997774-55997775		7.46	NA	NA	33.33	25.87
K	intron_retention	KIAA0141	chr5	+	chr5:141318326-141319118				chr5:141318325-141318326;chr5:141319118-141319119		85.94	NA	NA	62.5	23.44
K	intron_retention	MPV17	chr2	-	chr2:27535640-27535860				chr2:27535639-27535640;chr2:27535860-27535861		3.08	NA	NA	13.64	10.56
K	intron_retention	BRD4	chr19	-	chr19:15355412-15355520				chr19:15355411-15355412;chr19:15355520-15355521		11.76	NA	NA	0	11.76
K	intron_retention	ILVBL	chr19	-	chr19:15226733-15226811				chr19:15226732-15226733;chr19:15226811-15226812		8.43	NA	NA	25	16.57
K	intron_retention	NAPRT1	chr8	-	chr8:144657071-144657155				chr8:144657070-144657071;chr8:144657155-144657156		21.55	NA	NA	40.51	18.96
K	intron_retention	ATIC	chr2	+	chr2:216177114-216177220				chr2:216177113-216177114;chr2:216177220-216177221		100	NA	NA	59.52	40.48
K	intron_retention	GLG1	chr16	-	chr16:74486030-74487068				chr16:74486029-74486030;chr16:74487068-74487069		73.63	NA	NA	59.91	13.72
K	intron_retention	ddb2	chr11	+	chr11:47238601-47256123				chr11:47238600-47238601;chr11:47256123-47256124		78.57	NA	NA	30.56	48.01
K	intron_retention	SFRS2	chr17	-	chr17:74731958-74732235				chr17:74731957-74731958;chr17:74732235-74732236		73.4	NA	NA	37.23	36.17
K	intron_retention	LPCAT3,MBOAT5	chr12	-	chr12:7086908-7087502				chr12:7086907-7086908;chr12:7087502-7087503		18.6	NA	NA	48.98	30.38
K	intron_retention	NSUN5	chr7	-	chr7:72717522-72717596				chr7:72717521-72717522;chr7:72717596-72717597		100	NA	NA	89.39	10.61
K	intron_retention	ACAD9	chr3	+	chr3:128598685-128603495				chr3:128598684-128598685;chr3:128603495-128603496		14.89	NA	NA	41.67	26.78
K	intron_retention	SLC25A37	chr8	+	chr8:23423850-23425834				chr8:23423849-23423850;chr8:23425834-23425835		86.67	NA	NA	60.82	25.85
K	intron_retention	BIN1	chr2	-	chr2:127808820-127815048				chr2:127808819-127808820;chr2:127815048-127815049		15.38	NA	NA	2.63	12.75
K	intron_retention	C18orf8,MIC1	chr18	+	chr18:21110577-21111588				chr18:21110576-21110577;chr18:21111588-21111589		74.77	NA	NA	61.54	13.23
K	intron_retention	REPIN1	chr7	+	chr7:150066958-150067848				chr7:150066957-150066958;chr7:150067848-150067849		53.93	NA	NA	39.49	14.44
K	intron_retention	HNRNPA1	chr12	+	chr12:54676659-54676862				chr12:54676658-54676659;chr12:54676862-54676863		18.27	NA	NA	36.96	18.69
K	intron_retention	TROAP	chr12	+	chr12:49723238-49723639				chr12:49723237-49723238;chr12:49723639-49723640		29.31	NA	NA	10.83	18.48
K	intron_retention	THOC6	chr16	+	chr16:3076168-3076251				chr16:3076167-3076168;chr16:3076251-3076252		8.64	NA	NA	22.73	14.09
K	intron_retention	SCARB1	chr12	-	chr12:125267358-125270902				chr12:125267357-125267358;chr12:125270902-125270903		1.6	NA	NA	12.4	10.8
K	intron_retention	EIF4A2	chr3	+	chr3:186502486-186502750				chr3:186502485-186502486;chr3:186502750-186502751		3.22	NA	NA	16.13	12.91
K	intron_retention	MACROD1	chr11	-	chr11:63767033-63767113				chr11:63767032-63767033;chr11:63767113-63767114		2.86	NA	NA	18.18	15.32
K	intron_retention	WDR33	chr2	-	chr2:128520734-128522401				chr2:128520733-128520734;chr2:128522401-128522402		48.78	NA	NA	14.29	34.49
K	intron_retention	PKMYT1	chr16	-	chr16:3023066-3023138				chr16:3023065-3023066;chr16:3023138-3023139		43.36	NA	NA	28.57	14.79
K	intron_retention	C17orf45	chr17	+	chr17:16342729-16342973				chr17:16342728-16342729;chr17:16342973-16342974		48.66	NA	NA	19.93	28.73
K	intron_retention	OK/SW-cl.48,SLC25A3	chr12	+	chr12:98987914-98989210				chr12:98987913-98987914;chr12:98989210-98989211		66.67	NA	NA	25.93	40.74
K	intron_retention	BAX	chr19	+	chr19:49458857-49458943				chr19:49458856-49458857;chr19:49458943-49458944		18.02	NA	NA	41.51	23.49
K	intron_retention	ATP2C1	chr3	+	chr3:130720189-130734995				chr3:130720188-130720189;chr3:130734995-130734996		63.16	NA	NA	85.12	21.96
K	intron_retention	ILVBL	chr19	-	chr19:15226242-15226376				chr19:15226241-15226242;chr19:15226376-15226377		4.62	NA	NA	17.65	13.03
K	intron_retention	SPAG7	chr17	-	chr17:4862939-4863054				chr17:4862938-4862939;chr17:4863054-4863055		3.5	NA	NA	18.5	15
K	intron_retention	CARS	chr11	-	chr11:3023284-3023770				chr11:3023283-3023284;chr11:3023770-3023771		13.51	NA	NA	31.48	17.97
K	intron_retention	PLEKHG4	chr16	+	chr16:67322304-67322391				chr16:67322303-67322304;chr16:67322391-67322392		19.51	NA	NA	45.65	26.14
K	intron_retention	SH2B3	chr12	+	chr12:111885632-111885786				chr12:111885631-111885632;chr12:111885786-111885787		3.03	NA	NA	24.44	21.41
K	intron_retention	MIRO-2,RHOT2	chr16	+	chr16:718570-718655				chr16:718569-718570;chr16:718655-718656		3.51	NA	NA	13.58	10.07
K	intron_retention	GPAA1	chr8	+	chr8:145140042-145140191				chr8:145140041-145140042;chr8:145140191-145140192		18.88	NA	NA	29.07	10.19
K	intron_retention	PAN2	chr12	-	chr12:56716543-56716845				chr12:56716542-56716543;chr12:56716845-56716846		36.36	NA	NA	81.25	44.89
K	intron_retention	FBXO4	chr5	+	chr5:41934411-41939542				chr5:41934410-41934411;chr5:41939542-41939543		1.59	NA	NA	18.92	17.33
K	intron_retention	NT5C	chr17	-	chr17:73126963-73127139				chr17:73126962-73126963;chr17:73127139-73127140		18.05	NA	NA	32.32	14.27
K	intron_retention	PIGQ	chr16	+	chr16:630973-632247				chr16:630972-630973;chr16:632247-632248		13.11	NA	NA	1.64	11.47
K	intron_retention	EIF4E2	chr2	+	chr2:233431925-233433654				chr2:233431924-233431925;chr2:233433654-233433655		4.68	NA	NA	24.02	19.34
K	intron_retention	RECQL4	chr8	-	chr8:145740457-145740533				chr8:145740456-145740457;chr8:145740533-145740534		22.62	NA	NA	10.83	11.79
K	intron_retention	MAN2C1	chr15	-	chr15:75651495-75651668				chr15:75651494-75651495;chr15:75651668-75651669		71.21	NA	NA	44.23	26.98
K	intron_retention	LPCAT3,MBOAT5	chr12	-	chr12:7087852-7088632				chr12:7087851-7087852;chr12:7088632-7088633		15.92	NA	NA	58.49	42.57
K	intron_retention	RPL24	chr3	-	chr3:101400060-101401272				chr3:101400059-101400060;chr3:101401272-101401273		14.63	NA	NA	2.94	11.69
K	intron_retention	GPS2,KIAA1787,NEURL4	chr17	-	chr17:7220690-7220779				chr17:7220689-7220690;chr17:7220779-7220780		0	NA	NA	13.95	13.95
K	intron_retention	NUP85	chr17	+	chr17:73230884-73231194				chr17:73230883-73230884;chr17:73231194-73231195		5.56	NA	NA	16.89	11.33
K	intron_retention	DOM3Z	chr6	-	chr6:31937981-31938119				chr6:31937980-31937981;chr6:31938119-31938120		17.61	NA	NA	39.81	22.2
K	intron_retention	MEGF6	chr1	-	chr1:3415064-3415261				chr1:3415063-3415064;chr1:3415261-3415262		1.92	NA	NA	28.57	26.65
K	intron_retention	VPRBP	chr3	-	chr3:51434556-51436165				chr3:51434555-51434556;chr3:51436165-51436166		100	NA	NA	84.93	15.07
K	intron_retention	MARS	chr12	+	chr12:57905887-57906018				chr12:57905886-57905887;chr12:57906018-57906019		4.03	NA	NA	14.69	10.66
K	intron_retention	TYK2	chr19	-	chr19:10461839-10463109				chr19:10461838-10461839;chr19:10463109-10463110		4.82	NA	NA	20.37	15.55
K	intron_retention	MED11	chr17	+	chr17:4635202-4636344				chr17:4635201-4635202;chr17:4636344-4636345		4.35	NA	NA	33.33	28.98
K	intron_retention	DHODH	chr16	+	chr16:72055211-72056260				chr16:72055210-72055211;chr16:72056260-72056261		0	NA	NA	12.9	12.9
K	intron_retention	AUP1	chr2	-	chr2:74754249-74754374				chr2:74754248-74754249;chr2:74754374-74754375		16.13	NA	NA	50	33.87
K	intron_retention	LPIN3	chr20	+	chr20:39984675-39985679				chr20:39984674-39984675;chr20:39985679-39985680		0	NA	NA	35.29	35.29
K	intron_retention	CHPF2	chr7	+	chr7:150933677-150934459				chr7:150933676-150933677;chr7:150934459-150934460		7.14	NA	NA	35.21	28.07
K	intron_retention	MAPK15	chr8	+	chr8:144800247-144800381				chr8:144800246-144800247;chr8:144800381-144800382		0	NA	NA	44.44	44.44
K	intron_retention	RPLP1	chr15	+	chr15:69745360-69747508				chr15:69745359-69745360;chr15:69747508-69747509		25	NA	NA	1.67	23.33
K	intron_retention	FANCG	chr9	-	chr9:35076026-35076428				chr9:35076025-35076026;chr9:35076428-35076429		4.84	NA	NA	16.15	11.31
K	intron_retention	SLC6A9	chr1	-	chr1:44463412-44463526				chr1:44463411-44463412;chr1:44463526-44463527		23.27	NA	NA	38.96	15.69
K	intron_retention	HNRNPD	chr4	-	chr4:83275308-83276047				chr4:83275307-83275308;chr4:83276047-83276048		91.3	NA	NA	47.31	43.99
K	intron_retention	DDX31	chr9	-	chr9:135493829-135501050				chr9:135493828-135493829;chr9:135501050-135501051		5.41	NA	NA	31.71	26.3
K	intron_retention	DCI	chr16	-	chr16:2290147-2293046				chr16:2290146-2290147;chr16:2293046-2293047		2.96	NA	NA	15.52	12.56
K	intron_retention	SRP19	chr5	+	chr5:112200430-112203100				chr5:112200429-112200430;chr5:112203100-112203101		4.48	NA	NA	37.14	32.66
K	intron_retention	RPL41	chr12	+	chr12:56510444-56510558				chr12:56510443-56510444;chr12:56510558-56510559		26.83	NA	NA	37.45	10.62
K	intron_retention	OGG1,hOGG1	chr3	+	chr3:9798501-9798744				chr3:9798500-9798501;chr3:9798744-9798745		40.74	NA	NA	68.09	27.35
K	intron_retention	WDR59	chr16	-	chr16:74943816-74946095				chr16:74943815-74943816;chr16:74946095-74946096		6.98	NA	NA	36.36	29.38
K	intron_retention	BRD8	chr5	-	chr5:137502417-137503622				chr5:137502416-137502417;chr5:137503622-137503623		13.98	NA	NA	36.84	22.86
K	intron_retention	BC033949	chr1	+	chr1:998582-1001209				chr1:998581-998582;chr1:1001209-1001210		30	NA	NA	73.68	43.68
K	intron_retention	IFRD2	chr3	-	chr3:50325703-50325839				chr3:50325702-50325703;chr3:50325839-50325840		14.26	NA	NA	26.69	12.43
K	intron_retention	PABPC1L	chr20	+	chr20:43559368-43560982				chr20:43559367-43559368;chr20:43560982-43560983		100	NA	NA	84	16
K	intron_retention	RP11-529I10.4	chr10	+	chr10:103368695-103369123				chr10:103368694-103368695;chr10:103369123-103369124		2.48	NA	NA	12.5	10.02
K	intron_retention	PLSCR1,hMmTRA1b	chr3	-	chr3:146239493-146239619				chr3:146239492-146239493;chr3:146239619-146239620		1.18	NA	NA	16.3	15.12
K	intron_retention	SRRM1	chr1	+	chr1:24973281-24975349				chr1:24973280-24973281;chr1:24975349-24975350		21.43	NA	NA	0	21.43
K	intron_retention	CR612338	chr8	+	chr8:145749490-145749644				chr8:145749489-145749490;chr8:145749644-145749645		74.73	NA	NA	48.68	26.05
K	intron_retention	SRRM2	chr16	+	chr16:2819286-2820352				chr16:2819285-2819286;chr16:2820352-2820353		31.85	NA	NA	17.83	14.02
K	intron_retention	MAN2B1	chr19	-	chr19:12766694-12767384				chr19:12766693-12766694;chr19:12767384-12767385		3.92	NA	NA	33.33	29.41
K	intron_retention	CCNL2	chr1	-	chr1:1326956-1328169				chr1:1326955-1326956;chr1:1328169-1328170		87.88	NA	NA	62.75	25.13
K	intron_retention	SGSM2	chr17	+	chr17:2267958-2268190				chr17:2267957-2267958;chr17:2268190-2268191		0	NA	NA	33.33	33.33
K	intron_retention	TAF1D	chr11	-	chr11:93467827-93469306				chr11:93467826-93467827;chr11:93469306-93469307		33.78	NA	NA	13.48	20.3
K	intron_retention	RPL3	chr22	-	chr22:39713027-39713465				chr22:39713026-39713027;chr22:39713465-39713466		52.08	NA	NA	20	32.08
K	intron_retention	KIAA1425	chr1	+	chr1:44680571-44680977				chr1:44680570-44680571;chr1:44680977-44680978		100	NA	NA	60.53	39.47
K	intron_retention	CUTA	chr6	-	chr6:33385473-33385645				chr6:33385472-33385473;chr6:33385645-33385646		79.07	NA	NA	66.44	12.63
K	intron_retention	ATXN2L	chr16	+	chr16:28847498-28848048				chr16:28847497-28847498;chr16:28848048-28848049		91.18	NA	NA	79.82	11.36
K	intron_retention	PLXND1	chr3	-	chr3:129285475-129286334				chr3:129285474-129285475;chr3:129286334-129286335		4.11	NA	NA	17.46	13.35
K	intron_retention	PON2	chr7	-	chr7:95041056-95041623				chr7:95041055-95041056;chr7:95041623-95041624		31.82	NA	NA	4.38	27.44
K	intron_retention	BAX	chr19	+	chr19:49464172-49464788				chr19:49464171-49464172;chr19:49464788-49464789		33.6	NA	NA	46.02	12.42
K	intron_retention	BC112298	chr9	+	chr9:132265952-132267170				chr9:132265951-132265952;chr9:132267170-132267171		93.14	NA	NA	73.44	19.7
K	intron_retention	ATPIF1	chr1	+	chr1:28562964-28564347				chr1:28562963-28562964;chr1:28564347-28564348		4.48	NA	NA	26.36	21.88
K	intron_retention	HVPS41,VPS41	chr7	-	chr7:38765927-38766508				chr7:38765926-38765927;chr7:38766508-38766509		0	NA	NA	12.61	12.61
K	intron_retention	RBM15	chr1	+	chr1:110888272-110888929				chr1:110888271-110888272;chr1:110888929-110888930		90.32	NA	NA	59.52	30.8
K	intron_retention	FAM64A	chr17	+	chr17:6353393-6353681				chr17:6353392-6353393;chr17:6353681-6353682		7.63	NA	NA	20.19	12.56
K	intron_retention	NOL11	chr17	+	chr17:65739703-65739858				chr17:65739702-65739703;chr17:65739858-65739859		0	NA	NA	18.39	18.39
K	intron_retention	FASTK	chr7	-	chr7:150774115-150774187				chr7:150774114-150774115;chr7:150774187-150774188		17.14	NA	NA	34.62	17.48
K	intron_retention	CDKN2B	chr9	-	chr9:22006247-22008796				chr9:22006246-22006247;chr9:22008796-22008797		7.5	NA	NA	31.25	23.75
K	intron_retention	CHUK	chr10	-	chr10:101949385-101950625				chr10:101949384-101949385;chr10:101950625-101950626		5.41	NA	NA	27.16	21.75
K	intron_retention	PNKP	chr19	-	chr19:50367494-50367580				chr19:50367493-50367494;chr19:50367580-50367581		9.09	NA	NA	27.08	17.99
K	intron_retention	TRAPPC10	chr21	+	chr21:45503184-45504002				chr21:45503183-45503184;chr21:45504002-45504003		1.89	NA	NA	20	18.11
K	intron_retention	CTTN	chr11	+	chr11:70268699-70269045				chr11:70268698-70268699;chr11:70269045-70269046		100	NA	NA	85.71	14.29
K	intron_retention	RANBP6	chr9	-	chr9:6014357-6015412				chr9:6014356-6014357;chr9:6015412-6015413		100	NA	NA	88.41	11.59
K	intron_retention	TMEM44	chr3	-	chr3:194309369-194325015				chr3:194309368-194309369;chr3:194325015-194325016		6.9	NA	NA	33.33	26.43
K	intron_retention	RPL10	chrX	+	chrX:153628283-153629042				chrX:153628282-153628283;chrX:153629042-153629043		92.36	NA	NA	64.84	27.52
K	intron_retention	ACADVL	chr17	+	chr17:7123849-7123922				chr17:7123848-7123849;chr17:7123922-7123923		16.33	NA	NA	27.27	10.94
K	intron_retention	EXOSC2	chr9	+	chr9:133574782-133577529				chr9:133574781-133574782;chr9:133577529-133577530		100	NA	NA	80.85	19.15
K	intron_retention	TOR2A,UNQ6408	chr9	-	chr9:130494971-130495663				chr9:130494970-130494971;chr9:130495663-130495664		8.16	NA	NA	47.83	39.67
K	intron_retention	ADAT1	chr16	-	chr16:75634247-75636982				chr16:75634246-75634247;chr16:75636982-75636983		0	NA	NA	12.82	12.82
K	intron_retention	CPNE7	chr16	+	chr16:89657669-89661774				chr16:89657668-89657669;chr16:89661774-89661775		21.05	NA	NA	44.83	23.78
K	intron_retention	TIA1	chr2	-	chr2:70454955-70456395				chr2:70454954-70454955;chr2:70456395-70456396		16.67	NA	NA	0	16.67
K	intron_retention	NT5C	chr17	-	chr17:73126738-73126847				chr17:73126737-73126738;chr17:73126847-73126848		8.3	NA	NA	23.91	15.61
K	intron_retention	BPTF	chr17	+	chr17:65943925-65944196				chr17:65943924-65943925;chr17:65944196-65944197		0	NA	NA	10.94	10.94
K	intron_retention	CATSPER1	chr11	-	chr11:65788099-65788281				chr11:65788098-65788099;chr11:65788281-65788282		5	NA	NA	40.91	35.91
K	intron_retention	MUC1	chr1	-	chr1:155160689-155160803				chr1:155160688-155160689;chr1:155160803-155160804		100	NA	NA	77.27	22.73
K	intron_retention	MAN2B2	chr4	+	chr4:6619220-6621653				chr4:6619219-6619220;chr4:6621653-6621654		19.23	NA	NA	56.52	37.29
K	intron_retention	C8orf58	chr8	+	chr8:22459594-22459712				chr8:22459593-22459594;chr8:22459712-22459713		22.73	NA	NA	0	22.73
K	intron_retention	PRKAG2	chr7	-	chr7:151254319-151257609				chr7:151254318-151254319;chr7:151257609-151257610		6.33	NA	NA	22.31	15.98
K	intron_retention	RPP30	chr10	+	chr10:92662102-92662948				chr10:92662101-92662102;chr10:92662948-92662949		56.25	NA	NA	5.26	50.99
K	intron_retention	ARRDC1	chr9	+	chr9:140508222-140508483				chr9:140508221-140508222;chr9:140508483-140508484	chr9:140508067-140508221;chr9:140508484-140508666	10.42	NA	NA	24.1	13.68
K	intron_retention	HUS1	chr7	-	chr7:48004230-48004896				chr7:48004229-48004230;chr7:48004896-48004897		71.11	NA	NA	35.82	35.29
K	intron_retention	CR612338	chr8	+	chr8:145748718-145749019				chr8:145748717-145748718;chr8:145749019-145749020		60.49	NA	NA	23.26	37.23
K	intron_retention	FGD1	chrX	-	chrX:54472848-54473743				chrX:54472847-54472848;chrX:54473743-54473744		24.39	NA	NA	62.16	37.77
K	intron_retention	NAT9	chr17	-	chr17:72767998-72768098				chr17:72767997-72767998;chr17:72768098-72768099		7.59	NA	NA	18.28	10.69
K	intron_retention	STAT2	chr12	-	chr12:56743975-56744195				chr12:56743974-56743975;chr12:56744195-56744196		23.08	NA	NA	4.44	18.64
K	intron_retention	WDR85	chr9	-	chr9:140469299-140470160				chr9:140469298-140469299;chr9:140470160-140470161		72.22	NA	NA	26.92	45.3
K	intron_retention	ORMDL1	chr2	-	chr2:190647329-190647739				chr2:190647328-190647329;chr2:190647739-190647740		36.62	NA	NA	9.03	27.59
K	intron_retention	STRADA	chr17	-	chr17:61781112-61781364				chr17:61781111-61781112;chr17:61781364-61781365		34.55	NA	NA	16.42	18.13
K	intron_retention	CHPT1	chr12	+	chr12:102120183-102122678				chr12:102120182-102120183;chr12:102122678-102122679		10.5	NA	NA	30.95	20.45
K	intron_retention	LPCAT3,MBOAT5	chr12	-	chr12:7086425-7086528				chr12:7086424-7086425;chr12:7086528-7086529		17.7	NA	NA	59.74	42.04
K	intron_retention	YDJC	chr22	-	chr22:21983077-21983298				chr22:21983076-21983077;chr22:21983298-21983299		12.5	NA	NA	38.71	26.21
K	intron_retention	FDFACT2,PILRB	chr7	+	chr7:99950291-99950383				chr7:99950290-99950291;chr7:99950383-99950384		100	NA	NA	84	16
K	intron_retention	TP53BP1	chr15	-	chr15:43700287-43701094				chr15:43700286-43700287;chr15:43701094-43701095		24.54	NA	NA	45.67	21.13
K	intron_retention	SNRNP70,SNRP70	chr19	+	chr19:49604729-49605370				chr19:49604728-49604729;chr19:49605370-49605371		16.04	NA	NA	5.65	10.39
K	intron_retention	ASB8	chr12	-	chr12:48545089-48547150				chr12:48545088-48545089;chr12:48547150-48547151		1.49	NA	NA	30.12	28.63
K	intron_retention	NUSAP1	chr15	+	chr15:41641440-41643188				chr15:41641439-41641440;chr15:41643188-41643189		6.67	NA	NA	56.25	49.58
K	intron_retention	FHOD1,FHOS	chr16	-	chr16:67263622-67263695				chr16:67263621-67263622;chr16:67263695-67263696		1.69	NA	NA	15.25	13.56
K	intron_retention	ZFPL1	chr11	+	chr11:64851833-64852162				chr11:64851832-64851833;chr11:64852162-64852163		100	NA	NA	63.16	36.84
K	intron_retention	WSB1	chr17	+	chr17:25633909-25636125				chr17:25633908-25633909;chr17:25636125-25636126		12.66	NA	NA	2.5	10.16
K	intron_retention	DYNLL1	chr12	+	chr12:120934020-120934204				chr12:120934019-120934020;chr12:120934204-120934205		11.11	NA	NA	31.98	20.87
K	intron_retention	FAM96B	chr16	-	chr16:66967968-66968123				chr16:66967967-66967968;chr16:66968123-66968124		83.33	NA	NA	100	16.67
K	intron_retention	RANGRF	chr17	+	chr17:8192733-8192820				chr17:8192732-8192733;chr17:8192820-8192821		14.67	NA	NA	40.51	25.84
K	intron_retention	TP53BP1	chr15	-	chr15:43701295-43701844				chr15:43701294-43701295;chr15:43701844-43701845		20	NA	NA	37.82	17.82
K	intron_retention	SDCCAG3	chr9	-	chr9:139299146-139299542				chr9:139299145-139299146;chr9:139299542-139299543		43.14	NA	NA	23.44	19.7
K	intron_retention	PRC1	chr15	-	chr15:91510433-91512308				chr15:91510432-91510433;chr15:91512308-91512309		9.33	NA	NA	26.79	17.46
K	intron_retention	CHERP	chr19	-	chr19:16631077-16631174				chr19:16631076-16631077;chr19:16631174-16631175		12.87	NA	NA	26.6	13.73
K	intron_retention	HSD17B8	chr6	+	chr6:33173317-33173416				chr6:33173316-33173317;chr6:33173416-33173417		0	NA	NA	18.75	18.75
K	intron_retention	GBA	chr1	-	chr1:155210972-155214296				chr1:155210971-155210972;chr1:155214296-155214297		63.16	NA	NA	79.01	15.85
K	intron_retention	TM9SF1	chr14	-	chr14:24659860-24661376				chr14:24659859-24659860;chr14:24661376-24661377		7.45	NA	NA	30.71	23.26
K	intron_retention	C9orf23	chr9	-	chr9:34611330-34612060				chr9:34611329-34611330;chr9:34612060-34612061		1.96	NA	NA	18.75	16.79
K	intron_retention	RIMKLB	chr12	+	chr12:8930399-8933170				chr12:8930398-8930399;chr12:8933170-8933171		42.11	NA	NA	10.81	31.3
K	intron_retention	TROAP	chr12	+	chr12:49717821-49717937				chr12:49717820-49717821;chr12:49717937-49717938		23.19	NA	NA	52.27	29.08
K	intron_retention	OK/SW-cl.48,SLC25A3	chr12	+	chr12:98987519-98987756				chr12:98987518-98987519;chr12:98987756-98987757		46.3	NA	NA	79.84	33.54
K	intron_retention	ZNF692	chr1	-	chr1:249149835-249149923				chr1:249149834-249149835;chr1:249149923-249149924	chr1:249149757-249149834;chr1:249149924-249150145	53.73	NA	NA	80	26.27
K	intron_retention	TAZ	chrX	+	chrX:153647963-153648370				chrX:153647962-153647963;chrX:153648370-153648371		39.39	NA	NA	8.7	30.69
K	intron_retention	UNQ847	chr5	+	chr5:54456072-54456157				chr5:54456071-54456072;chr5:54456157-54456158		83.51	NA	NA	72.41	11.1
K	intron_retention	GRHPR	chr9	+	chr9:37428570-37429728				chr9:37428569-37428570;chr9:37429728-37429729		2.03	NA	NA	14.09	12.06
K	intron_retention	C6orf26,MSH5	chr6	+	chr6:31731937-31732042				chr6:31731936-31731937;chr6:31732042-31732043		5.88	NA	NA	35.71	29.83
K	intron_retention	CRIM1	chr2	+	chr2:36774315-36775667				chr2:36774314-36774315;chr2:36775667-36775668		0.71	NA	NA	15.67	14.96
K	intron_retention	PILRB	chr7	+	chr7:99949034-99949785				chr7:99949033-99949034;chr7:99949785-99949786		85.92	NA	NA	64.71	21.21
K	intron_retention	TUSC4	chr3	-	chr3:50385842-50385957				chr3:50385841-50385842;chr3:50385957-50385958		6.9	NA	NA	21.88	14.98
K	intron_retention	CLK2,LOC402468	chr1	-	chr1:155234342-155234435				chr1:155234341-155234342;chr1:155234435-155234436		13.33	NA	NA	73.33	60
K	intron_retention	BBS1	chr11	+	chr11:66291048-66291194				chr11:66291047-66291048;chr11:66291194-66291195		0	NA	NA	16.13	16.13
K	intron_retention	NAPRT1	chr8	-	chr8:144657264-144657360				chr8:144657263-144657264;chr8:144657360-144657361		27.27	NA	NA	49.48	22.21
K	intron_retention	RIP,RPAIN	chr17	+	chr17:5331532-5335861				chr17:5331531-5331532;chr17:5335861-5335862		5.22	NA	NA	15.96	10.74
K	intron_retention	C9orf37	chr9	-	chr9:140512644-140512982				chr9:140512643-140512644;chr9:140512982-140512983		22	NA	NA	50	28
K	intron_retention	DNAJA4	chr15	+	chr15:78566767-78567839				chr15:78566766-78566767;chr15:78567839-78567840		3.64	NA	NA	18.6	14.96
K	intron_retention	XRCC1	chr19	-	chr19:44057665-44057760				chr19:44057664-44057665;chr19:44057760-44057761		4	NA	NA	15.25	11.25
K	intron_retention	BUB3	chr10	+	chr10:124922345-124924562				chr10:124922344-124922345;chr10:124924562-124924563		32.32	NA	NA	4.98	27.34
K	intron_retention	LETMD1	chr12	+	chr12:51450029-51450132				chr12:51450028-51450029;chr12:51450132-51450133		13.33	NA	NA	2.5	10.83
K	intron_retention	FHL2	chr2	-	chr2:106013155-106015426				chr2:106013154-106013155;chr2:106015426-106015427		32.61	NA	NA	62.86	30.25
K	intron_retention	C5orf45	chr5	-	chr5:179264886-179267871				chr5:179264885-179264886;chr5:179267871-179267872		95.6	NA	NA	74.24	21.36
K	intron_retention	CHKB,KIAA1670	chr22	-	chr22:51018701-51018786				chr22:51018700-51018701;chr22:51018786-51018787		34.21	NA	NA	58.54	24.33
K	intron_retention	AARS	chr16	-	chr16:70286810-70287170				chr16:70286809-70286810;chr16:70287170-70287171		0.57	NA	NA	33.52	32.95
K	intron_retention	LPCAT3,MBOAT5	chr12	-	chr12:7090794-7090971				chr12:7090793-7090794;chr12:7090971-7090972		3.88	NA	NA	26.42	22.54
K	intron_retention	HSSG1	chr2	-	chr2:38975796-38976039				chr2:38975795-38975796;chr2:38976039-38976040		54.35	NA	NA	20.78	33.57
K	intron_retention	IGFN1	chr1	+	chr1:201185273-201185581				chr1:201185272-201185273;chr1:201185581-201185582		82.81	NA	NA	46.38	36.43
K	intron_retention	ABCB6	chr2	-	chr2:220075198-220075432				chr2:220075197-220075198;chr2:220075432-220075433		6.33	NA	NA	21.62	15.29
K	intron_retention	WDR45	chrX	-	chrX:48934410-48935495				chrX:48934409-48934410;chrX:48935495-48935496		24.82	NA	NA	12.14	12.68
K	intron_retention	AKAP9,KIAA0803	chr7	+	chr7:91735078-91736606				chr7:91735077-91735078;chr7:91736606-91736607		1.54	NA	NA	30.77	29.23
K	intron_retention	PRSS21	chr16	+	chr16:2871111-2871366				chr16:2871110-2871111;chr16:2871366-2871367		58.8	NA	NA	71.76	12.96
K	intron_retention	PCM1	chr8	+	chr8:17823983-17824488				chr8:17823982-17823983;chr8:17824488-17824489		0	NA	NA	14.08	14.08
K	intron_retention	TAF11	chr6	-	chr6:34847841-34848065				chr6:34847840-34847841;chr6:34848065-34848066		2.68	NA	NA	12.7	10.02
K	intron_retention	KIAA1219,RALGAPB	chr20	+	chr20:37153589-37154046				chr20:37153588-37153589;chr20:37154046-37154047		0	NA	NA	11.76	11.76
K	intron_retention	SEC24C	chr10	+	chr10:75530230-75530466				chr10:75530229-75530230;chr10:75530466-75530467		3.91	NA	NA	17.74	13.83
K	intron_retention	TRAK1	chr3	+	chr3:42240746-42242309				chr3:42240745-42240746;chr3:42242309-42242310		0	NA	NA	10.48	10.48
K	intron_retention	PDGFC	chr4	-	chr4:157732021-157732104				chr4:157732020-157732021;chr4:157732104-157732105		100	NA	NA	88.37	11.63
K	intron_retention	SLMO1	chr18	+	chr18:12427111-12427219				chr18:12427110-12427111;chr18:12427219-12427220		12	NA	NA	0	12
K	intron_retention	C6orf108	chr6	-	chr6:43193620-43193770				chr6:43193619-43193620;chr6:43193770-43193771		16.35	NA	NA	28.47	12.12
K	intron_retention	EVC	chr4	+	chr4:5815890-5819937				chr4:5815889-5815890;chr4:5819937-5819938		66.67	NA	NA	100	33.33
K	intron_retention	STIL	chr1	-	chr1:47765641-47765781				chr1:47765640-47765641;chr1:47765781-47765782		70.59	NA	NA	30.88	39.71
K	intron_retention	BC008049	chr7	+	chr7:44808714-44809053				chr7:44808713-44808714;chr7:44809053-44809054		100	NA	NA	73.33	26.67
K	intron_retention	RBPMS	chr8	+	chr8:30402142-30404808				chr8:30402141-30402142;chr8:30404808-30404809		1.9	NA	NA	16.67	14.77
K	intron_retention	MPDU1	chr17	+	chr17:7490336-7490478				chr17:7490335-7490336;chr17:7490478-7490479		7.76	NA	NA	19.15	11.39
K	intron_retention	ANKRD13B	chr17	+	chr17:27934896-27935003				chr17:27934895-27934896;chr17:27935003-27935004		25	NA	NA	48.65	23.65
K	intron_retention	RAD1	chr5	-	chr5:34911918-34914799				chr5:34911917-34911918;chr5:34914799-34914800		27.78	NA	NA	4.55	23.23
K	intron_retention	SPG7	chr16	+	chr16:89599045-89611055				chr16:89599044-89599045;chr16:89611055-89611056		13.43	NA	NA	50	36.57
K	intron_retention	TSPAN31	chr12	+	chr12:58140040-58140371				chr12:58140039-58140040;chr12:58140371-58140372		0	NA	NA	13.79	13.79
K	intron_retention	ATP13A1	chr19	-	chr19:19767576-19767655				chr19:19767575-19767576;chr19:19767655-19767656		20.19	NA	NA	39.66	19.47
K	intron_retention	ARSJ	chr4	-	chr4:114823369-114823464				chr4:114823368-114823369;chr4:114823464-114823465		80.65	NA	NA	100	19.35
K	intron_retention	MITD1	chr2	-	chr2:99787893-99787972				chr2:99787892-99787893;chr2:99787972-99787973		3.28	NA	NA	20	16.72
K	intron_retention	FAM38A	chr16	-	chr16:88783620-88783944				chr16:88783619-88783620;chr16:88783944-88783945		91.18	NA	NA	43.86	47.32
K	intron_retention	TRIM41	chr5	+	chr5:180659890-180660412				chr5:180659889-180659890;chr5:180660412-180660413		32	NA	NA	4.81	27.19
K	intron_retention	TTC9C	chr11	+	chr11:62496209-62496294				chr11:62496208-62496209;chr11:62496294-62496295		77.66	NA	NA	56.58	21.08
K	intron_retention	SLC7A6OS	chr16	-	chr16:68335309-68336283				chr16:68335308-68335309;chr16:68336283-68336284		53.85	NA	NA	75.17	21.32
K	intron_retention	SELO	chr22	+	chr22:50644950-50646964				chr22:50644949-50644950;chr22:50646964-50646965		20.9	NA	NA	56.1	35.2
K	intron_retention	COL7A1	chr3	-	chr3:48621387-48621467				chr3:48621386-48621387;chr3:48621467-48621468		3.33	NA	NA	17.78	14.45
K	intron_retention	FTSJ1,JM23	chrX	+	chrX:48341183-48341373				chrX:48341182-48341183;chrX:48341373-48341374		25.21	NA	NA	49.61	24.4
K	intron_retention	CDK10	chr16	+	chr16:89761197-89761338				chr16:89761196-89761197;chr16:89761338-89761339		32.73	NA	NA	60.78	28.05
K	intron_retention	AVL9	chr7	+	chr7:32609767-32612810				chr7:32609766-32609767;chr7:32612810-32612811		2.38	NA	NA	68.18	65.8
K	intron_retention	C3orf60,NDUFAF3	chr3	+	chr3:49060202-49060308				chr3:49060201-49060202;chr3:49060308-49060309		0.9	NA	NA	11.18	10.28
K	intron_retention	UBE2J1	chr6	-	chr6:90039677-90042804				chr6:90039676-90039677;chr6:90042804-90042805		0	NA	NA	16.67	16.67
K	intron_retention	COL7A1	chr3	-	chr3:48607082-48607157				chr3:48607081-48607082;chr3:48607157-48607158		7.59	NA	NA	24.21	16.62
K	intron_retention	DMTF1	chr7	+	chr7:86823419-86823999				chr7:86823418-86823419;chr7:86823999-86824000		0	NA	NA	13.79	13.79
K	intron_retention	SFRS5	chr14	+	chr14:70235969-70236227				chr14:70235968-70235969;chr14:70236227-70236228		84.85	NA	NA	58.14	26.71
K	intron_retention	SLC39A9	chr14	+	chr14:69925447-69928413				chr14:69925446-69925447;chr14:69928413-69928414		93.44	NA	NA	68.89	24.55
K	intron_retention	LTBP3	chr11	-	chr11:65321375-65321521				chr11:65321374-65321375;chr11:65321521-65321522		1.72	NA	NA	20	18.28
K	intron_retention	DDHD2,KIAA0725	chr8	+	chr8:38103469-38103750				chr8:38103468-38103469;chr8:38103750-38103751		7.32	NA	NA	42.11	34.79
K	intron_retention	TP53BP1	chr15	-	chr15:43699769-43700140				chr15:43699768-43699769;chr15:43700140-43700141		30.66	NA	NA	51.87	21.21
K	intron_retention	CDKN2AIP	chr4	+	chr4:184366819-184367240				chr4:184366818-184366819;chr4:184367240-184367241		5.41	NA	NA	24	18.59
K	intron_retention	IFT20	chr17	-	chr17:26656303-26657468				chr17:26656302-26656303;chr17:26657468-26657469		5.62	NA	NA	27.16	21.54
K	intron_retention	RabGAPLP,SGSM3	chr22	+	chr22:40796818-40797596				chr22:40796817-40796818;chr22:40797596-40797597		4.44	NA	NA	20.59	16.15
K	intron_retention	C17orf86	chr17	+	chr17:75085354-75089325				chr17:75085353-75085354;chr17:75089325-75089326		15.15	NA	NA	3.57	11.58
K	intron_retention	POLR3C	chr1	-	chr1:145608508-145608620				chr1:145608507-145608508;chr1:145608620-145608621		69.49	NA	NA	37.92	31.57
K	intron_retention	TSC1	chr9	-	chr9:135786501-135786839				chr9:135786500-135786501;chr9:135786839-135786840		21.95	NA	NA	1.15	20.8
K	intron_retention	COL7A1	chr3	-	chr3:48610991-48611122				chr3:48610990-48610991;chr3:48611122-48611123		4.82	NA	NA	18.87	14.05
K	intron_retention	COL7A1	chr3	-	chr3:48621495-48621730				chr3:48621494-48621495;chr3:48621730-48621731		12.12	NA	NA	41.54	29.42
K	intron_retention	CPNE7	chr16	+	chr16:89644130-89650104				chr16:89644129-89644130;chr16:89650104-89650105		13.89	NA	NA	28.07	14.18
K	intron_retention	HNRNPM	chr19	+	chr19:8530247-8530363				chr19:8530246-8530247;chr19:8530363-8530364		33.56	NA	NA	20.45	13.11
K	intron_retention	EML3	chr11	-	chr11:62376950-62377100				chr11:62376949-62376950;chr11:62377100-62377101		5.17	NA	NA	24.39	19.22
K	intron_retention	ACADM	chr1	+	chr1:76227056-76228376				chr1:76227055-76227056;chr1:76228376-76228377		0	NA	NA	12.2	12.2
K	intron_retention	RNF123	chr3	+	chr3:49728681-49728857				chr3:49728680-49728681;chr3:49728857-49728858		1.23	NA	NA	14.06	12.83
K	intron_retention	FAM73B,FLJ00199	chr9	+	chr9:131830151-131830476				chr9:131830150-131830151;chr9:131830476-131830477		7.14	NA	NA	26.09	18.95
K	intron_retention	ADCY3	chr2	-	chr2:25043718-25044385				chr2:25043717-25043718;chr2:25044385-25044386		36.51	NA	NA	67.24	30.73
K	intron_retention	ESRRA	chr11	+	chr11:64082384-64082472				chr11:64082383-64082384;chr11:64082472-64082473		6.6	NA	NA	28.42	21.82
K	intron_retention	FASTKD1,KIAA1800	chr2	-	chr2:170428682-170430178				chr2:170428681-170428682;chr2:170430178-170430179		7.89	NA	NA	33.33	25.44
K	intron_retention	ACAA1	chr3	-	chr3:38167833-38168000				chr3:38167832-38167833;chr3:38168000-38168001		12.5	NA	NA	28.57	16.07
K	intron_retention	TMEM136	chr11	+	chr11:120200759-120201115				chr11:120200758-120200759;chr11:120201115-120201116		56.52	NA	NA	88.89	32.37
K	intron_retention	ADCY3	chr2	-	chr2:25042984-25043592				chr2:25042983-25042984;chr2:25043592-25043593		54.72	NA	NA	79.38	24.66
K	intron_retention	LPCAT3,MBOAT5	chr12	-	chr12:7087670-7087764				chr12:7087669-7087670;chr12:7087764-7087765		18.52	NA	NA	57.85	39.33
K	intron_retention	CCHCR1	chr6	-	chr6:31111191-31112463				chr6:31111190-31111191;chr6:31112463-31112464		6.06	NA	NA	33.33	27.27
K	intron_retention	PACS2	chr14	+	chr14:105856341-105857543				chr14:105856340-105856341;chr14:105857543-105857544		3.45	NA	NA	18.37	14.92
K	intron_retention	C5orf45	chr5	-	chr5:179271228-179274977				chr5:179271227-179271228;chr5:179274977-179274978		10.53	NA	NA	0	10.53
K	intron_retention	PLK4	chr4	+	chr4:128816249-128817955				chr4:128816248-128816249;chr4:128817955-128817956		0	NA	NA	11.48	11.48
K	intron_retention	KIAA0907	chr1	-	chr1:155884112-155885663				chr1:155884111-155884112;chr1:155885663-155885664		49.12	NA	NA	14.94	34.18
K	intron_retention	HEATR1	chr1	-	chr1:236738204-236739518				chr1:236738203-236738204;chr1:236739518-236739519		1.41	NA	NA	12.31	10.9
K	intron_retention	UBE3B	chr12	+	chr12:109927810-109928294				chr12:109927809-109927810;chr12:109928294-109928295		9.38	NA	NA	50	40.62
K	intron_retention	HEMK1	chr3	+	chr3:50617371-50617546				chr3:50617370-50617371;chr3:50617546-50617547		4.26	NA	NA	20.51	16.25
K	intron_retention	EZH1	chr17	-	chr17:40870086-40870471				chr17:40870085-40870086;chr17:40870471-40870472		29.17	NA	NA	0	29.17
K	intron_retention	CPSF3L	chr1	-	chr1:1250933-1254675				chr1:1250932-1250933;chr1:1254675-1254676		100	NA	NA	81.82	18.18
K	intron_retention	ILVBL	chr19	-	chr19:15226483-15226660				chr19:15226482-15226483;chr19:15226660-15226661		3.1	NA	NA	15.5	12.4
K	intron_retention	ARHGEF16	chr1	+	chr1:3396155-3396375				chr1:3396154-3396155;chr1:3396375-3396376		21.95	NA	NA	0	21.95
K	intron_retention	API5	chr11	+	chr11:43357545-43363977				chr11:43357544-43357545;chr11:43363977-43363978		12.68	NA	NA	59.77	47.09
K	intron_retention	DHX36	chr3	-	chr3:153994146-153994535				chr3:153994145-153994146;chr3:153994535-153994536		1.02	NA	NA	13.7	12.68
K	intron_retention	TJP1	chr15	-	chr15:30011343-30011980				chr15:30011342-30011343;chr15:30011980-30011981		3.03	NA	NA	21.28	18.25
K	intron_retention	LETMD1	chr12	+	chr12:51450286-51453143				chr12:51450285-51450286;chr12:51453143-51453144		55	NA	NA	21.74	33.26
K	intron_retention	CDK10	chr16	+	chr16:89755733-89756960				chr16:89755732-89755733;chr16:89756960-89756961		14.49	NA	NA	2.17	12.32
K	intron_retention	NEK2	chr1	-	chr1:211836971-211840447				chr1:211836970-211836971;chr1:211840447-211840448		37.04	NA	NA	78.95	41.91
K	intron_retention	AK001814,BC017652	chr2	+	chr2:37428870-37429005				chr2:37428869-37428870;chr2:37429005-37429006		20.18	NA	NA	41.76	21.58
K	intron_retention	LOC388796	chr20	-	chr20:37055147-37056322				chr20:37055146-37055147;chr20:37056322-37056323		20	NA	NA	1.82	18.18
K	intron_retention	HYI	chr1	-	chr1:43917685-43917875				chr1:43917684-43917685;chr1:43917875-43917876		10.04	NA	NA	20.93	10.89
K	intron_retention	GDA	chr9	+	chr9:74863323-74865665				chr9:74863322-74863323;chr9:74865665-74865666		100	NA	NA	67.27	32.73
K	intron_retention	RPAIN	chr17	+	chr17:5329403-5329555				chr17:5329402-5329403;chr17:5329555-5329556		6.88	NA	NA	23.64	16.76
K	intron_retention	FLNB	chr3	+	chr3:58117747-58118534				chr3:58117746-58117747;chr3:58118534-58118535		25	NA	NA	10.34	14.66
K	intron_retention	AAAS	chr12	-	chr12:53701714-53701835				chr12:53701713-53701714;chr12:53701835-53701836		6.06	NA	NA	23.91	17.85
K	intron_retention	LPCAT4	chr15	-	chr15:34652411-34653600				chr15:34652410-34652411;chr15:34653600-34653601		8.2	NA	NA	29.17	20.97
K	intron_retention	CELSR3,SLC26A6	chr3	-	chr3:48667145-48667304				chr3:48667144-48667145;chr3:48667304-48667305		7.07	NA	NA	18.82	11.75
K	intron_retention	MRPL46	chr15	-	chr15:89008108-89008817				chr15:89008107-89008108;chr15:89008817-89008818		6.38	NA	NA	20.63	14.25
K	intron_retention	LPCAT3,MBOAT5	chr12	-	chr12:7086054-7086295				chr12:7086053-7086054;chr12:7086295-7086296		19.75	NA	NA	61.9	42.15
K	intron_retention	TMEM150A	chr2	-	chr2:85827142-85827467				chr2:85827141-85827142;chr2:85827467-85827468		0	NA	NA	16.67	16.67
K	intron_retention	PUS3	chr11	-	chr11:125764182-125765118				chr11:125764181-125764182;chr11:125765118-125765119		0	NA	NA	32.14	32.14
K	intron_retention	CELSR3,SLC26A6	chr3	-	chr3:48670518-48670683				chr3:48670517-48670518;chr3:48670683-48670684		3.06	NA	NA	14.29	11.23
K	intron_retention	MINK1	chr17	+	chr17:4800109-4800498				chr17:4800108-4800109;chr17:4800498-4800499		3.31	NA	NA	14.61	11.3
K	intron_retention	ASPM	chr1	-	chr1:197091174-197091288				chr1:197091173-197091174;chr1:197091288-197091289		0	NA	NA	13.33	13.33
K	intron_retention	TRG11	chr1	-	chr1:28906100-28906423				chr1:28906099-28906100;chr1:28906423-28906424		42.55	NA	NA	22.38	20.17
K	intron_retention	DCXR	chr17	-	chr17:79994325-79994419				chr17:79994324-79994325;chr17:79994419-79994420		7.96	NA	NA	22.05	14.09
K	intron_retention	CDH24	chr14	-	chr14:23517689-23518235				chr14:23517688-23517689;chr14:23518235-23518236		10.81	NA	NA	40	29.19
K	intron_retention	ZCCHC14	chr16	-	chr16:87443942-87445121				chr16:87443941-87443942;chr16:87445121-87445122		7.94	NA	NA	25.88	17.94
K	intron_retention	MARS	chr12	+	chr12:57906137-57906533				chr12:57906136-57906137;chr12:57906533-57906534		3.4	NA	NA	15.44	12.04
K	intron_retention	KLHL17	chr1	+	chr1:898634-898716				chr1:898633-898634;chr1:898716-898717		26.92	NA	NA	88	61.08
K	coord_cassette	STAM	chr10	+	chr10:17702548-17730025	chr10:17702548-17726673;chr10:17726750-17726830;chr10:17726927-17730025		chr10:17726674-17726749;chr10:17726831-17726926			92.68	NA	NA	65.67	27.01
N	coord_cassette	AP3S2,C15orf38	chr15	-	chr15:90380955-90431752	chr15:90380955-90414706;chr15:90414779-90420537;chr15:90420657-90431752		chr15:90414707-90414778;chr15:90420538-90420656			100	NA	NA	58.82	41.18
N	coord_cassette	KIF24	chr9	-	chr9:34263171-34286614	chr9:34263171-34269254;chr9:34269361-34271806;chr9:34271929-34286614		chr9:34269255-34269360;chr9:34271807-34271928			100	NA	NA	80	20
K	coord_cassette	MRPL52	chr14	+	chr14:23299464-23303380	chr14:23299464-23300172;chr14:23300247-23302626;chr14:23302692-23303380		chr14:23300173-23300246;chr14:23302627-23302691			31.43	NA	NA	2.69	28.74
K	coord_cassette	TLR4	chr9	+	chr9:120466844-120474666	chr9:120466844-120470476;chr9:120470597-120470840;chr9:120471008-120474666		chr9:120470477-120470596;chr9:120470841-120471007			73.33	NA	NA	100	26.67
N	coord_cassette	C3orf63	chr3	-	chr3:56697601-56703727	chr3:56697601-56700287;chr3:56700413-56702424;chr3:56702587-56703727		chr3:56700288-56700412;chr3:56702425-56702586			100	NA	NA	74.19	25.81
K	coord_cassette	SMS	chrX	+	chrX:21985435-21995178	chrX:21985435-21990014;chrX:21990109-21990624;chrX:21990690-21995178		chrX:21990015-21990108;chrX:21990625-21990689			76	NA	NA	16.15	59.85
N	coord_cassette	INTS8,KAONASHI1	chr8	+	chr8:95885706-95888448	chr8:95885706-95886779;chr8:95886831-95888301;chr8:95888376-95888448		chr8:95886780-95886830;chr8:95888302-95888375			100	NA	NA	76.92	23.08
N	coord_cassette	NPM1	chr5	+	chr5:170819983-170832305	chr5:170819983-170827156;chr5:170827215-170827842;chr5:170827930-170832305		chr5:170827157-170827214;chr5:170827843-170827929			100	NA	NA	60.61	39.39
K	coord_cassette	SEC31A	chr4	-	chr4:83778918-83784470	chr4:83778918-83782783;chr4:83782862-83783686;chr4:83783726-83784470		chr4:83782784-83782861;chr4:83783687-83783725			47.78	NA	NA	77.97	30.19
N	coord_cassette	CCDC14	chr3	-	chr3:123634566-123652519	chr3:123634566-123649948;chr3:123650082-123650154;chr3:123650374-123652519		chr3:123649949-123650081;chr3:123650155-123650373			100	NA	NA	79.49	20.51
N	coord_cassette	CD44	chr11	+	chr11:35226188-35236398	chr11:35226188-35227658;chr11:35227791-35229651;chr11:35229754-35231511;chr11:35231602-35236398		chr11:35227659-35227790;chr11:35229652-35229753;chr11:35231512-35231601			54.55	NA	NA	100	45.45
N	coord_cassette	PHF11	chr13	+	chr13:50095077-50098220	chr13:50095077-50096178;chr13:50096244-50097310;chr13:50097378-50098220		chr13:50096179-50096243;chr13:50097311-50097377			100	NA	NA	77.78	22.22
N	coord_cassette	C13orf23	chr13	-	chr13:39591682-39600413	chr13:39591682-39597188;chr13:39597268-39598609;chr13:39598694-39600413		chr13:39597189-39597267;chr13:39598610-39598693			100	NA	NA	82.35	17.65
N	coord_cassette	LCLAT1	chr2	+	chr2:30756181-30862982	chr2:30756181-30785011;chr2:30785159-30790925;chr2:30791043-30862982		chr2:30785012-30785158;chr2:30790926-30791042			100	NA	NA	47.92	52.08
N	coord_cassette	EML3	chr11	-	chr11:62376278-62377100	chr11:62376278-62376433;chr11:62376605-62376825;chr11:62376950-62377100		chr11:62376434-62376604;chr11:62376826-62376949			100	NA	NA	85.29	14.71
N	coord_cassette	LOC283050	chr10	-	chr10:80705747-80737615	chr10:80705747-80721010;chr10:80721165-80721655;chr10:80721807-80722580;chr10:80722644-80737615		chr10:80721011-80721164;chr10:80721656-80721806;chr10:80722581-80722643			42.86	NA	NA	76.92	34.06
N	coord_cassette	ESYT2	chr7	-	chr7:158540972-158552176	chr7:158540972-158542339;chr7:158542415-158545471;chr7:158545535-158552176		chr7:158542340-158542414;chr7:158545472-158545534			100	NA	NA	85.71	14.29
N	coord_cassette	PIF1	chr15	-	chr15:65110291-65112045	chr15:65110291-65110455;chr15:65110544-65111315;chr15:65111423-65112045		chr15:65110456-65110543;chr15:65111316-65111422			100	NA	NA	84.21	15.79
K	coord_cassette	C1orf9,CH1	chr1	+	chr1:172548408-172557899	chr1:172548408-172554157;chr1:172554227-172554997;chr1:172555089-172557899		chr1:172554158-172554226;chr1:172554998-172555088			100	NA	NA	61.29	38.71
N	coord_cassette	MEGF6	chr1	-	chr1:3407524-3412453	chr1:3407524-3410934;chr1:3411064-3411176;chr1:3411306-3412453		chr1:3410935-3411063;chr1:3411177-3411305			93.94	NA	NA	64.71	29.23
N	coord_cassette	CAMLG	chr5	+	chr5:134074483-134086448	chr5:134074483-134076752;chr5:134077214-134079676;chr5:134079743-134086448		chr5:134076753-134077213;chr5:134079677-134079742			79.05	NA	NA	94.46	15.41
N	coord_cassette	YEATS4	chr12	+	chr12:69756688-69764485	chr12:69756688-69759412;chr12:69759480-69759569;chr12:69759665-69764485		chr12:69759413-69759479;chr12:69759570-69759664			92.98	NA	NA	51.25	41.73
N	coord_cassette	ACAT1	chr11	+	chr11:108002682-108009624	chr11:108002682-108004546;chr11:108004665-108004947;chr11:108005044-108009624		chr11:108004547-108004664;chr11:108004948-108005043			100	NA	NA	89.19	10.81
N	coord_cassette	DENND1A,KIAA1608	chr9	-	chr9:126202771-126319848	chr9:126202771-126212971;chr9:126213029-126214554;chr9:126214627-126319848		chr9:126212972-126213028;chr9:126214555-126214626			100	NA	NA	89.29	10.71
N	coord_cassette	CDK3	chr17	+	chr17:73998224-73999275	chr17:73998224-73998328;chr17:73998500-73998591;chr17:73998694-73999275		chr17:73998329-73998499;chr17:73998592-73998693			100	NA	NA	76.92	23.08
N	coord_cassette	NUF2	chr1	+	chr1:163298698-163309170	chr1:163298698-163306540;chr1:163306639-163307809;chr1:163307884-163309170		chr1:163306541-163306638;chr1:163307810-163307883			100	NA	NA	82.93	17.07
N	coord_cassette	PGAP1	chr2	-	chr2:197712762-197737164	chr2:197712762-197729710;chr2:197729805-197735664;chr2:197735704-197737164		chr2:197729711-197729804;chr2:197735665-197735703			100	NA	NA	54.55	45.45
K	coord_cassette	NONO	chrX	+	chrX:70503572-70510478	chrX:70503572-70504246;chrX:70504304-70504833;chrX:70504948-70510478		chrX:70504247-70504303;chrX:70504834-70504947			33.33	NA	NA	60.42	27.09
N	coord_cassette	MKNK1	chr1	-	chr1:47042327-47059784	chr1:47042327-47046201;chr1:47046300-47048899;chr1:47049002-47059784		chr1:47046202-47046299;chr1:47048900-47049001			100	NA	NA	67.5	32.5
N	coord_cassette	PARD3	chr10	-	chr10:34690846-34805906	chr10:34690846-34739244;chr10:34739377-34759012;chr10:34759192-34805906		chr10:34739245-34739376;chr10:34759013-34759191			100	NA	NA	84.21	15.79
N	coord_cassette	PDE10A,PDE10A2	chr6	-	chr6:165752848-165801786	chr6:165752848-165756879;chr6:165756992-165792682;chr6:165792856-165801786		chr6:165756880-165756991;chr6:165792683-165792855			100	NA	NA	80.65	19.35
N	coord_cassette	PCGF5	chr10	+	chr10:93011198-93031394	chr10:93011198-93021082;chr10:93021182-93024187;chr10:93024278-93031394		chr10:93021083-93021181;chr10:93024188-93024277			100	NA	NA	78.95	21.05
N	coord_cassette	KIF24	chr9	-	chr9:34286703-34306249	chr9:34286703-34290171;chr9:34290388-34297014;chr9:34297113-34306249		chr9:34290172-34290387;chr9:34297015-34297112			100	NA	NA	80	20
N	coord_cassette	KIAA0753	chr17	-	chr17:6499664-6510192	chr17:6499664-6502556;chr17:6502641-6503699;chr17:6503779-6510192		chr17:6502557-6502640;chr17:6503700-6503778			100	NA	NA	78.95	21.05
N	coord_cassette	GLYR1,HIBDL	chr16	-	chr16:4867699-4872875	chr16:4867699-4871380;chr16:4871455-4871547;chr16:4871599-4872875		chr16:4871381-4871454;chr16:4871548-4871598			100	NA	NA	76.6	23.4
N	coord_cassette	TMEM135	chr11	+	chr11:86782658-86947679	chr11:86782658-86802403;chr11:86802438-86868382;chr11:86868449-86947679		chr11:86802404-86802437;chr11:86868383-86868448			100	NA	NA	81.82	18.18
N	coord_cassette	ITSN2	chr2	-	chr2:24526732-24533357	chr2:24526732-24531485;chr2:24531626-24533152;chr2:24533250-24533357		chr2:24531486-24531625;chr2:24533153-24533249			88.89	NA	NA	100	11.11
N	coord_cassette	G2E3,KIAA1333	chr14	+	chr14:31071101-31077093	chr14:31071101-31071204;chr14:31071338-31074710;chr14:31075019-31077093		chr14:31071205-31071337;chr14:31074711-31075018			100	NA	NA	52	48
N	coord_cassette	RECQL5	chr17	-	chr17:73626358-73627053	chr17:73626358-73626698;chr17:73626773-73626858;chr17:73626918-73627053		chr17:73626699-73626772;chr17:73626859-73626917			100	NA	NA	87.5	12.5
N	coord_cassette	IL-15,IL15	chr4	+	chr4:142558378-142640518	chr4:142558378-142577338;chr4:142577461-142609974;chr4:142610189-142640518		chr4:142577339-142577460;chr4:142609975-142610188			27.27	NA	NA	100	72.73
N	coord_cassette	LYRM7	chr5	+	chr5:130515861-130535223	chr5:130515861-130517921;chr5:130517993-130522720;chr5:130522803-130535223		chr5:130517922-130517992;chr5:130522721-130522802			89.47	NA	NA	100	10.53
N	coord_cassette	DHRS1	chr14	-	chr14:24760426-24765714	chr14:24760426-24760761;chr14:24760832-24761389;chr14:24761537-24765714		chr14:24760762-24760831;chr14:24761390-24761536			90.91	NA	NA	63.16	27.75
N	coord_cassette	TUWD12,WDR51B	chr12	-	chr12:89819157-89885712	chr12:89819157-89853414;chr12:89853496-89860546;chr12:89860700-89861393;chr12:89861463-89885712		chr12:89853415-89853495;chr12:89860547-89860699;chr12:89861394-89861462			100	NA	NA	66.67	33.33
N	coord_cassette	KIAA1191	chr5	-	chr5:175779752-175786813	chr5:175779752-175782573;chr5:175782753-175786483;chr5:175786571-175786813		chr5:175782574-175782752;chr5:175786484-175786570			100	NA	NA	88.61	11.39
N	coord_cassette	OLA1	chr2	-	chr2:174946793-175006552	chr2:174946793-174987907;chr2:174988006-174988322;chr2:174988404-175006552		chr2:174987908-174988005;chr2:174988323-174988403			100	NA	NA	68.75	31.25
N	coord_cassette	LRRC40	chr1	-	chr1:70625122-70641492	chr1:70625122-70639147;chr1:70639194-70639304;chr1:70639393-70641492		chr1:70639148-70639193;chr1:70639305-70639392			100	NA	NA	57.14	42.86
N	coord_cassette	C14orf153,KLC1	chr14	+	chr14:104029462-104053610	chr14:104029462-104037959;chr14:104038158-104040443;chr14:104040508-104053610		chr14:104037960-104038157;chr14:104040444-104040507			89.47	NA	NA	100	10.53
K	coord_cassette	NIPA2	chr15	-	chr15:23021430-23033277	chr15:23021430-23027800;chr15:23027923-23029839;chr15:23029967-23033277		chr15:23027801-23027922;chr15:23029840-23029966			21.43	NA	NA	3.7	17.73
N	coord_cassette	DCLRE1C,SCIDA	chr10	-	chr10:14965069-14974852	chr10:14965069-14968841;chr10:14968897-14970014;chr10:14970152-14974852		chr10:14968842-14968896;chr10:14970015-14970151			100	NA	NA	62.5	37.5
N	coord_cassette	TBC1D2B	chr15	-	chr15:78322513-78369634	chr15:78322513-78337241;chr15:78337411-78346375;chr15:78346530-78369634		chr15:78337242-78337410;chr15:78346376-78346529			100	NA	NA	81.82	18.18
N	coord_cassette	DDX11	chr12	+	chr12:31250932-31255176	chr12:31250932-31253568;chr12:31253642-31253960;chr12:31254065-31255176		chr12:31253569-31253641;chr12:31253961-31254064			100	NA	NA	88.1	11.9
K	coord_cassette	CANT1	chr17	-	chr17:76993727-77005745	chr17:76993727-76993921;chr17:76994046-76994229;chr17:76994369-77005745		chr17:76993922-76994045;chr17:76994230-76994368			50	NA	NA	100	50
N	coord_cassette	RARS2	chr6	-	chr6:88231243-88265125	chr6:88231243-88251635;chr6:88251713-88255333;chr6:88255418-88258308;chr6:88258365-88265125		chr6:88251636-88251712;chr6:88255334-88255417;chr6:88258309-88258364			100	NA	NA	89.29	10.71
N	coord_cassette	ARHGEF7	chr13	+	chr13:111885641-111919894	chr13:111885641-111896218;chr13:111896314-111896545;chr13:111896642-111919894		chr13:111896219-111896313;chr13:111896546-111896641			100	NA	NA	85.71	14.29
N	coord_cassette	TUSC4	chr3	-	chr3:50385333-50385957	chr3:50385333-50385554;chr3:50385673-50385747;chr3:50385842-50385957		chr3:50385555-50385672;chr3:50385748-50385841			100	NA	NA	69.57	30.43
N	coord_cassette	DHX35	chr20	+	chr20:37652411-37659346	chr20:37652411-37653872;chr20:37654003-37657060;chr20:37657143-37659346		chr20:37653873-37654002;chr20:37657061-37657142			100	NA	NA	87.1	12.9
N	coord_cassette	COL4A6	chrX	-	chrX:107447643-107449747	chrX:107447643-107448668;chrX:107448711-107448889;chrX:107448926-107449747		chrX:107448669-107448710;chrX:107448890-107448925			100	NA	NA	66.67	33.33
N	coord_cassette	SMC2	chr9	+	chr9:106857834-106861924	chr9:106857834-106858428;chr9:106858579-106860726;chr9:106860850-106861924		chr9:106858429-106858578;chr9:106860727-106860849			100	NA	NA	84.31	15.69
N	coord_cassette	HINT1	chr5	-	chr5:130495305-130500787	chr5:130495305-130496348;chr5:130496538-130498264;chr5:130498370-130500787		chr5:130496349-130496537;chr5:130498265-130498369			61.54	NA	NA	87.1	25.56
K	coord_cassette	PICALM	chr11	-	chr11:85685856-85692171	chr11:85685856-85687665;chr11:85687726-85689112;chr11:85689137-85692171		chr11:85687666-85687725;chr11:85689113-85689136			88.34	NA	NA	61.06	27.28
N	coord_cassette	GOLGA4	chr3	+	chr3:37285114-37323448	chr3:37285114-37292885;chr3:37292976-37315026;chr3:37315093-37323448		chr3:37292886-37292975;chr3:37315027-37315092			100	NA	NA	82.22	17.78
N	coord_cassette	KNTC1	chr12	+	chr12:123086173-123087573	chr12:123086173-123087115;chr12:123087288-123087375;chr12:123087435-123087573		chr12:123087116-123087287;chr12:123087376-123087434			100	NA	NA	80	20
N	coord_cassette	MIPOL1	chr14	+	chr14:37739731-37892059	chr14:37739731-37754522;chr14:37754653-37777260;chr14:37777295-37777553;chr14:37777725-37892059		chr14:37754523-37754652;chr14:37777261-37777294;chr14:37777554-37777724			100	NA	NA	55.56	44.44
N	coord_cassette	DHRS7	chr14	-	chr14:60616906-60631894	chr14:60616906-60620676;chr14:60620784-60622717;chr14:60622871-60631894		chr14:60620677-60620783;chr14:60622718-60622870			100	NA	NA	86.67	13.33
K	coord_cassette	ABH8,ALKBH8	chr11	-	chr11:107375942-107396166	chr11:107375942-107381612;chr11:107381763-107393024;chr11:107393282-107396166		chr11:107381613-107381762;chr11:107393025-107393281			100	NA	NA	80.77	19.23
N	coord_cassette	NOTCH2	chr1	-	chr1:120484378-120493346	chr1:120484378-120491036;chr1:120491190-120491629;chr1:120491750-120493346		chr1:120491037-120491189;chr1:120491630-120491749			98.74	NA	NA	75	23.74
K	coord_cassette	PPIL5	chr14	+	chr14:50069187-50080973	chr14:50069187-50070269;chr14:50070337-50074117;chr14:50074840-50080973		chr14:50070270-50070336;chr14:50074118-50074839			17.78	NA	NA	7.77	10.01
N	coord_cassette	FDFACT2,PILRB	chr7	+	chr7:99950894-99952765	chr7:99950894-99950995;chr7:99951107-99951517;chr7:99951636-99952765		chr7:99950996-99951106;chr7:99951518-99951635			54.55	NA	NA	78.85	24.3
N	coord_cassette	RabGAPLP,SGSM3	chr22	+	chr22:40796818-40800250	chr22:40796818-40797596;chr22:40797680-40798142;chr22:40798210-40800250		chr22:40797597-40797679;chr22:40798143-40798209			100	NA	NA	58.06	41.94
N	coord_cassette	C14orf135	chr14	+	chr14:60559138-60582436	chr14:60559138-60581417;chr14:60581598-60581691;chr14:60582180-60582436		chr14:60581418-60581597;chr14:60581692-60582179			100	NA	NA	84.13	15.87
N	coord_cassette	TBC1D23	chr3	+	chr3:100000692-100013930	chr3:100000692-100002450;chr3:100002656-100009421;chr3:100009546-100013930		chr3:100002451-100002655;chr3:100009422-100009545			100	NA	NA	88.64	11.36
N	coord_cassette	GSK3B	chr3	-	chr3:119582453-119624601	chr3:119582453-119585436;chr3:119585476-119595259;chr3:119595356-119624601		chr3:119585437-119585475;chr3:119595260-119595355			100	NA	NA	52.94	47.06
N	coord_cassette	UBE2B	chr5	+	chr5:133710155-133725915	chr5:133710155-133712359;chr5:133712386-133716409;chr5:133716500-133725915		chr5:133712360-133712385;chr5:133716410-133716499			100	NA	NA	86.51	13.49
N	coord_cassette	USP13	chr3	+	chr3:179371182-179424721	chr3:179371182-179408028;chr3:179408090-179418795;chr3:179418918-179424721		chr3:179408029-179408089;chr3:179418796-179418917			100	NA	NA	80.77	19.23
N	coord_cassette	COG6	chr13	+	chr13:40263962-40293372	chr13:40263962-40268770;chr13:40268863-40273637;chr13:40273756-40293372		chr13:40268771-40268862;chr13:40273638-40273755			100	NA	NA	57.14	42.86
N	coord_cassette	METTL4	chr18	-	chr18:2539145-2552693	chr18:2539145-2544193;chr18:2544286-2544651;chr18:2544759-2547353;chr18:2547529-2552693		chr18:2544194-2544285;chr18:2544652-2544758;chr18:2547354-2547528			100	NA	NA	75	25
N	coord_cassette	AKAP13,c-lbc	chr15	+	chr15:86199019-86207793	chr15:86199019-86201767;chr15:86201822-86205618;chr15:86205685-86207793		chr15:86201768-86201821;chr15:86205619-86205684			37.5	NA	NA	73.33	35.83
N	coord_cassette	CCDC150	chr2	+	chr2:197523585-197538964	chr2:197523585-197534556;chr2:197534601-197537068;chr2:197537162-197538964		chr2:197534557-197534600;chr2:197537069-197537161			100	NA	NA	50	50
N	coord_cassette	TBL1X	chrX	+	chrX:9469890-9622254	chrX:9469890-9608312;chrX:9608401-9621584;chrX:9621730-9622254		chrX:9608313-9608400;chrX:9621585-9621729			100	NA	NA	78.95	21.05
N	coord_cassette	DNAJC1	chr10	-	chr10:22208859-22217968	chr10:22208859-22209726;chr10:22209893-22217434;chr10:22217482-22217968		chr10:22209727-22209892;chr10:22217435-22217481			100	NA	NA	71.67	28.33
N	coord_cassette	MOSPD2	chrX	+	chrX:14891881-14921087	chrX:14891881-14910844;chrX:14911001-14913429;chrX:14913517-14915205;chrX:14915361-14921087		chrX:14910845-14911000;chrX:14913430-14913516;chrX:14915206-14915360			100	NA	NA	70	30
N	coord_cassette	DTNBP1	chr6	-	chr6:15638036-15663044	chr6:15638036-15651543;chr6:15651595-15652317;chr6:15652372-15663044		chr6:15651544-15651594;chr6:15652318-15652371			100	NA	NA	86.21	13.79
N	coord_cassette	CBY1	chr22	+	chr22:39052756-39066888	chr22:39052756-39061550;chr22:39061691-39064021;chr22:39064138-39066888		chr22:39061551-39061690;chr22:39064022-39064137			100	NA	NA	40	60
N	coord_cassette	SPAG1	chr8	+	chr8:101225657-101237400	chr8:101225657-101226046;chr8:101226147-101232506;chr8:101232660-101237400		chr8:101226047-101226146;chr8:101232507-101232659			100	NA	NA	55.56	44.44
N	coord_cassette	RPAP2	chr1	+	chr1:92764704-92769533	chr1:92764704-92765750;chr1:92765797-92767032;chr1:92767148-92769533		chr1:92765751-92765796;chr1:92767033-92767147			100	NA	NA	66.67	33.33
N	coord_cassette	DDX10	chr11	+	chr11:108594190-108788599	chr11:108594190-108709172;chr11:108709293-108712041;chr11:108712204-108722879;chr11:108722937-108788599		chr11:108709173-108709292;chr11:108712042-108712203;chr11:108722880-108722936			100	NA	NA	84.62	15.38
N	coord_cassette	PCNT	chr21	+	chr21:47862487-47865196	chr21:47862487-47863722;chr21:47863862-47864606;chr21:47864735-47865196		chr21:47863723-47863861;chr21:47864607-47864734			91.89	NA	NA	72.41	19.48
N	coord_cassette	MFI2	chr3	-	chr3:196748343-196753530	chr3:196748343-196749827;chr3:196749985-196751173;chr3:196751357-196753530		chr3:196749828-196749984;chr3:196751174-196751356			100	NA	NA	84.38	15.62
N	coord_cassette	AHCTF1,elys	chr1	-	chr1:247004301-247012916	chr1:247004301-247005995;chr1:247006079-247007096;chr1:247007231-247012916		chr1:247005996-247006078;chr1:247007097-247007230			100	NA	NA	86.49	13.51
N	coord_cassette	MAP7D1	chr1	+	chr1:36639080-36642297	chr1:36639080-36641799;chr1:36641923-36642018;chr1:36642183-36642297		chr1:36641800-36641922;chr1:36642019-36642182			100	NA	NA	88.64	11.36
K	coord_cassette	KIAA1002,R3HDM2	chr12	-	chr12:57677840-57689181	chr12:57677840-57682791;chr12:57682824-57686354;chr12:57686451-57689181		chr12:57682792-57682823;chr12:57686355-57686450			100	NA	NA	74.19	25.81
N	coord_cassette	MICAL1	chr6	-	chr6:109768433-109769934	chr6:109768433-109768559;chr6:109768644-109768883;chr6:109768926-109769405;chr6:109769597-109769934		chr6:109768560-109768643;chr6:109768884-109768925;chr6:109769406-109769596			100	NA	NA	76.92	23.08
K	coord_cassette	KIAA1165,NDFIP2	chr13	+	chr13:80113911-80125151	chr13:80113911-80117692;chr13:80117818-80122462;chr13:80122530-80125151		chr13:80117693-80117817;chr13:80122463-80122529			100	NA	NA	87.06	12.94
N	coord_cassette	NDUFAF2,mimitin	chr5	+	chr5:60241210-60448530	chr5:60241210-60368951;chr5:60369042-60394818;chr5:60394860-60448530		chr5:60368952-60369041;chr5:60394819-60394859			100	NA	NA	33.33	66.67
N	coord_cassette	LCORL	chr4	-	chr4:17847525-17963525	chr4:17847525-17887690;chr4:17887785-17910716;chr4:17910969-17963525		chr4:17887691-17887784;chr4:17910717-17910968			100	NA	NA	53.33	46.67
N	coord_cassette	PGAP1,hPGAP1	chr2	-	chr2:197755636-197761854	chr2:197755636-197757069;chr2:197757126-197757863;chr2:197757970-197761854		chr2:197757070-197757125;chr2:197757864-197757969			100	NA	NA	57.14	42.86
N	coord_cassette	NCKAP1	chr2	-	chr2:183795517-183817132	chr2:183795517-183799479;chr2:183799561-183800020;chr2:183800104-183817132		chr2:183799480-183799560;chr2:183800021-183800103			100	NA	NA	86.11	13.89
N	coord_cassette	POLB	chr8	+	chr8:42220217-42229080	chr8:42220217-42226788;chr8:42226854-42227366;chr8:42227507-42229080		chr8:42226789-42226853;chr8:42227367-42227506			100	NA	NA	80	20
N	coord_cassette	STAG1,STAG2	chr3	-	chr3:136323316-136471036	chr3:136323316-136341987;chr3:136342091-136349711;chr3:136349824-136471036		chr3:136341988-136342090;chr3:136349712-136349823			100	NA	NA	88.89	11.11
N	coord_cassette	SLC39A13	chr11	+	chr11:47433591-47435147	chr11:47433591-47433896;chr11:47434019-47434950;chr11:47435059-47435147		chr11:47433897-47434018;chr11:47434951-47435058			95.83	NA	NA	62.5	33.33
K	coord_cassette	TMTC1	chr12	-	chr12:29786270-29904598	chr12:29786270-29812812;chr12:29812917-29813736;chr12:29813819-29904598		chr12:29812813-29812916;chr12:29813737-29813818			61.17	NA	NA	83.56	22.39
N	coord_cassette	ATG2B	chr14	-	chr14:96798748-96800741	chr14:96798748-96798837;chr14:96798993-96800024;chr14:96800211-96800741		chr14:96798838-96798992;chr14:96800025-96800210			100	NA	NA	44.44	55.56
N	coord_cassette	PARD3	chr10	-	chr10:34649188-34666894	chr10:34649188-34661425;chr10:34661465-34663801;chr10:34663931-34666894		chr10:34661426-34661464;chr10:34663802-34663930			83.87	NA	NA	29.41	54.46
N	coord_cassette	MAD2L1	chr4	-	chr4:120982133-120987816	chr4:120982133-120983129;chr4:120983251-120986826;chr4:120986974-120987816		chr4:120983130-120983250;chr4:120986827-120986973			100	NA	NA	87.7	12.3
N	coord_cassette	ZMYM4	chr1	+	chr1:35734687-35824525	chr1:35734687-35761527;chr1:35761590-35790960;chr1:35791007-35824525		chr1:35761528-35761589;chr1:35790961-35791006			100	NA	NA	62.5	37.5
N	coord_cassette	DLG4	chr17	-	chr17:7094678-7096801	chr17:7094678-7095211;chr17:7095322-7096263;chr17:7096437-7096801		chr17:7095212-7095321;chr17:7096264-7096436			100	NA	NA	60	40
N	coord_cassette	HACE1,KIAA1320	chr6	-	chr6:105198348-105224615	chr6:105198348-105219067;chr6:105219265-105219799;chr6:105219950-105224615		chr6:105219068-105219264;chr6:105219800-105219949			100	NA	NA	66.67	33.33
N	coord_cassette	ANUBL1	chr10	-	chr10:46113709-46135263	chr10:46113709-46120030;chr10:46120086-46121398;chr10:46122554-46135263		chr10:46120031-46120085;chr10:46121399-46122553			100	NA	NA	35	65
K	coord_cassette	ANKMY1	chr2	-	chr2:241465267-241492330	chr2:241465267-241465645;chr2:241465863-241468453;chr2:241468927-241492330		chr2:241465646-241465862;chr2:241468454-241468926			25	NA	NA	66.67	41.67
N	coord_cassette	LGTN	chr1	-	chr1:206773663-206781588	chr1:206773663-206775689;chr1:206775808-206776304;chr1:206776559-206781588		chr1:206775690-206775807;chr1:206776305-206776558			100	NA	NA	85	15
N	coord_cassette	AGAP1	chr2	+	chr2:236817551-236945204	chr2:236817551-236839408;chr2:236839568-236877105;chr2:236877268-236945204		chr2:236839409-236839567;chr2:236877106-236877267			100	NA	NA	75	25
N	coord_cassette	ZNF451	chr6	+	chr6:56963940-56997839	chr6:56963940-56989531;chr6:56989658-56993526;chr6:56993639-56997839		chr6:56989532-56989657;chr6:56993527-56993638			100	NA	NA	80	20
N	coord_cassette	NGLY1	chr3	-	chr3:25775474-25792588	chr3:25775474-25778824;chr3:25778947-25781067;chr3:25781291-25792588		chr3:25778825-25778946;chr3:25781068-25781290			100	NA	NA	88.1	11.9
N	coord_cassette	RAD23B	chr9	+	chr9:110045977-110068659	chr9:110045977-110062421;chr9:110062504-110064315;chr9:110064396-110068659		chr9:110062422-110062503;chr9:110064316-110064395			96.75	NA	NA	85.65	11.1
N	coord_cassette	NAPG	chr18	+	chr18:10526156-10534462	chr18:10526156-10532707;chr18:10532793-10533532;chr18:10533551-10534462		chr18:10532708-10532792;chr18:10533533-10533550			100	NA	NA	83.33	16.67
N	coord_cassette	AMMECR1L	chr2	-	chr2:128624571-128631401	chr2:128624571-128628387;chr2:128628503-128628822;chr2:128628934-128631401		chr2:128628388-128628502;chr2:128628823-128628933			91.67	NA	NA	57.14	34.53
N	coord_cassette	TBC1D14	chr4	+	chr4:7002979-7012379	chr4:7002979-7006570;chr4:7006652-7008358;chr4:7008454-7012379		chr4:7006571-7006651;chr4:7008359-7008453			82.35	NA	NA	100	17.65
N	coord_cassette	VPS33B	chr15	-	chr15:91557664-91565383	chr15:91557664-91560192;chr15:91560255-91561034;chr15:91561116-91565383		chr15:91560193-91560254;chr15:91561035-91561115			100	NA	NA	69.57	30.43
N	coord_cassette	VIK,ZNF655	chr7	+	chr7:99158319-99168882	chr7:99158319-99159510;chr7:99159597-99159990;chr7:99160118-99168882		chr7:99159511-99159596;chr7:99159991-99160117			100	NA	NA	58.33	41.67
N	coord_cassette	INPPL1	chr11	+	chr11:71940275-71940967	chr11:71940275-71940508;chr11:71940603-71940706;chr11:71940797-71940967		chr11:71940509-71940602;chr11:71940707-71940796			99.65	NA	NA	88.48	11.17
N	coord_cassette	KIAA1558,SAPS3	chr11	+	chr11:68305360-68331770	chr11:68305360-68312305;chr11:68312493-68315534;chr11:68315673-68331770		chr11:68312306-68312492;chr11:68315535-68315672			100	NA	NA	89.58	10.42
N	coord_cassette	KIN,Kin17	chr10	-	chr10:7822142-7829782	chr10:7822142-7822226;chr10:7822271-7825043;chr10:7825139-7829782		chr10:7822227-7822270;chr10:7825044-7825138			100	NA	NA	70	30
K	coord_cassette	KIAA0905	chr4	-	chr4:83816001-83821229	chr4:83816001-83816844;chr4:83816928-83819141;chr4:83819216-83821229		chr4:83816845-83816927;chr4:83819142-83819215			100	NA	NA	71.43	28.57
N	coord_cassette	PPP1R12A	chr12	-	chr12:80192365-80201005	chr12:80192365-80199371;chr12:80199549-80199945;chr12:80200114-80201005		chr12:80199372-80199548;chr12:80199946-80200113			100	NA	NA	76.67	23.33
N	coord_cassette	KLHL20,KLHLX	chr1	+	chr1:173735429-173751261	chr1:173735429-173743443;chr1:173743578-173744772;chr1:173744982-173751261		chr1:173743444-173743577;chr1:173744773-173744981			100	NA	NA	89.8	10.2
N	coord_cassette	SMC5	chr9	+	chr9:72879362-72895674	chr9:72879362-72882838;chr9:72882892-72892225;chr9:72892389-72893406;chr9:72893542-72895674		chr9:72882839-72882891;chr9:72892226-72892388;chr9:72893407-72893541			100	NA	NA	81.82	18.18
N	coord_cassette	CTNS	chr17	+	chr17:3540611-3558291	chr17:3540611-3543481;chr17:3543562-3550737;chr17:3550817-3558291		chr17:3543482-3543561;chr17:3550738-3550816			100	NA	NA	72	28
N	coord_cassette	DENND4B	chr1	-	chr1:153914590-153915353	chr1:153914590-153914662;chr1:153914833-153915031;chr1:153915102-153915353		chr1:153914663-153914832;chr1:153915032-153915101			70.27	NA	NA	33.33	36.94
N	coord_cassette	NSUN5	chr7	-	chr7:72719095-72722694	chr7:72719095-72721390;chr7:72721500-72721579;chr7:72721641-72722427;chr7:72722551-72722694		chr7:72721391-72721499;chr7:72721580-72721640;chr7:72722428-72722550			90.36	NA	NA	77.42	12.94
N	coord_cassette	MXD4	chr4	-	chr4:2259739-2263643	chr4:2259739-2262086;chr4:2262300-2263451;chr4:2263552-2263643		chr4:2262087-2262299;chr4:2263452-2263551			22.22	NA	NA	100	77.78
N	coord_cassette	DCAF6	chr1	+	chr1:168032998-168037595	chr1:168032998-168034827;chr1:168034985-168035614;chr1:168035704-168037595		chr1:168034828-168034984;chr1:168035615-168035703			100	NA	NA	84.85	15.15
N	coord_cassette	AHRR	chr5	+	chr5:354027-422843	chr5:354027-376724;chr5:376832-413458;chr5:413549-422843		chr5:376725-376831;chr5:413459-413548			100	NA	NA	85.29	14.71
N	coord_cassette	C18orf45	chr18	-	chr18:20936628-20950179	chr18:20936628-20945597;chr18:20945633-20948678;chr18:20948715-20950179		chr18:20945598-20945632;chr18:20948679-20948714			100	NA	NA	78.57	21.43
N	coord_cassette	GABBR1	chr6	-	chr6:29572766-29574673	chr6:29572766-29573345;chr6:29573474-29574167;chr6:29574262-29574673		chr6:29573346-29573473;chr6:29574168-29574261			100	NA	NA	28.57	71.43
K	coord_cassette	SGCE	chr7	-	chr7:94257672-94285301	chr7:94257672-94259030;chr7:94259154-94268652;chr7:94268761-94285301		chr7:94259031-94259153;chr7:94268653-94268760			0	NA	NA	50	50
N	coord_cassette	GNAQ	chr9	-	chr9:80343584-80430531	chr9:80343584-80409378;chr9:80409509-80412435;chr9:80412565-80430531		chr9:80409379-80409508;chr9:80412436-80412564			100	NA	NA	85.19	14.81
K	coord_cassette	MINPP1,MIPP	chr10	+	chr10:89268291-89311838	chr10:89268291-89272880;chr10:89272979-89280792;chr10:89280927-89311838		chr10:89272881-89272978;chr10:89280793-89280926			100	NA	NA	82.76	17.24
N	coord_cassette	RNF145	chr5	-	chr5:158596828-158621723	chr5:158596828-158600990;chr5:158601167-158603639;chr5:158603876-158621723		chr5:158600991-158601166;chr5:158603640-158603875			100	NA	NA	65.96	34.04
N	coord_cassette	ENTPD7	chr10	+	chr10:101419722-101439017	chr10:101419722-101420056;chr10:101420240-101421202;chr10:101421386-101439017		chr10:101420057-101420239;chr10:101421203-101421385			50	NA	NA	100	50
N	coord_cassette	RPRD1A	chr18	-	chr18:33611061-33647216	chr18:33611061-33613670;chr18:33613801-33620769;chr18:33620829-33647216		chr18:33613671-33613800;chr18:33620770-33620828			30.77	NA	NA	0	30.77
N	coord_cassette	CNOT4	chr7	-	chr7:135098363-135106904	chr7:135098363-135099079;chr7:135099182-135099924;chr7:135100012-135106904		chr7:135099080-135099181;chr7:135099925-135100011			100	NA	NA	89.66	10.34
N	coord_cassette	PDK1	chr2	+	chr2:173429802-173435453	chr2:173429802-173431583;chr2:173431662-173433468;chr2:173433546-173435453		chr2:173431584-173431661;chr2:173433469-173433545			100	NA	NA	74.07	25.93
N	coord_cassette	USP30	chr12	+	chr12:109490567-109505328	chr12:109490567-109494486;chr12:109494597-109495730;chr12:109495914-109505328		chr12:109494487-109494596;chr12:109495731-109495913			100	NA	NA	71.43	28.57
N	coord_cassette	ASCC3	chr6	-	chr6:100988264-101049685	chr6:100988264-101037509;chr6:101037645-101037823;chr6:101037936-101049685		chr6:101037510-101037644;chr6:101037824-101037935			100	NA	NA	78.05	21.95
N	coord_cassette	GDAP2	chr1	-	chr1:118426250-118439454	chr1:118426250-118429198;chr1:118429276-118430319;chr1:118430397-118439454		chr1:118429199-118429275;chr1:118430320-118430396			100	NA	NA	80	20
N	coord_cassette	MGAT5B	chr17	+	chr17:74899459-74902099	chr17:74899459-74900333;chr17:74900505-74901250;chr17:74901416-74902099		chr17:74900334-74900504;chr17:74901251-74901415			86.36	NA	NA	100	13.64
N	coord_cassette	OSBPL9	chr1	+	chr1:52082894-52179674	chr1:52082894-52117662;chr1:52117714-52135105;chr1:52135185-52179674		chr1:52117663-52117713;chr1:52135106-52135184			100	NA	NA	86.67	13.33
N	coord_cassette	KIAA1125,ZMYND8	chr20	-	chr20:45839543-45849964	chr20:45839543-45841286;chr20:45841371-45848908;chr20:45848976-45849964		chr20:45841287-45841370;chr20:45848909-45848975			100	NA	NA	75	25
N	coord_cassette	UBQLN1	chr9	-	chr9:86293515-86322414	chr9:86293515-86297865;chr9:86297982-86300918;chr9:86301071-86322414		chr9:86297866-86297981;chr9:86300919-86301070			92.55	NA	NA	74.58	17.97
N	coord_cassette	NCAPG2	chr7	-	chr7:158439256-158447286	chr7:158439256-158443523;chr7:158443665-158444984;chr7:158445173-158447286		chr7:158443524-158443664;chr7:158444985-158445172		chr7:158439152-158439255;chr7:158447287-158447386	100	NA	NA	61.29	38.71
N	coord_cassette	FAM49B	chr8	-	chr8:130891718-130983188	chr8:130891718-130892621;chr8:130892705-130915557;chr8:130915597-130983188		chr8:130892622-130892704;chr8:130915558-130915596			100	NA	NA	15.38	84.62
N	coord_cassette	BRCC3	chrX	+	chrX:154299926-154305444	chrX:154299926-154300601;chrX:154300619-154301648;chrX:154301707-154305444		chrX:154300602-154300618;chrX:154301649-154301706			100	NA	NA	88.24	11.76
N	coord_cassette	TLE1,TLE4	chr9	-	chr9:84235473-84300590	chr9:84235473-84267128;chr9:84267204-84268888;chr9:84268952-84300590		chr9:84267129-84267203;chr9:84268889-84268951			100	NA	NA	55.56	44.44
N	coord_cassette	TRMT2B	chrX	-	chrX:100276305-100290601	chrX:100276305-100276956;chrX:100277052-100278458;chrX:100278606-100290601		chrX:100276957-100277051;chrX:100278459-100278605			100	NA	NA	86.89	13.11
N	coord_cassette	ARMCX5	chrX	+	chrX:101854776-101860409	chrX:101854776-101855847;chrX:101855961-101856391;chrX:101856438-101860409		chrX:101855848-101855960;chrX:101856392-101856437			100	NA	NA	53.85	46.15
N	coord_cassette	SKA3	chr13	-	chr13:21729951-21750513	chr13:21729951-21732060;chr13:21732265-21734040;chr13:21734127-21750513		chr13:21732061-21732264;chr13:21734041-21734126			100	NA	NA	71.05	28.95
K	coord_cassette	SCMH1	chr1	-	chr1:41608785-41625396	chr1:41608785-41617285;chr1:41617357-41618270;chr1:41618414-41625396		chr1:41617286-41617356;chr1:41618271-41618413			100	NA	NA	71.43	28.57
N	coord_cassette	AHI1	chr6	-	chr6:135748446-135752345	chr6:135748446-135749766;chr6:135749898-135751019;chr6:135751139-135752345		chr6:135749767-135749897;chr6:135751020-135751138			100	NA	NA	73.68	26.32
N	coord_cassette	C18orf45	chr18	-	chr18:20979612-21017744	chr18:20979612-21001330;chr18:21001409-21010594;chr18:21010642-21017744		chr18:21001331-21001408;chr18:21010595-21010641			100	NA	NA	80.56	19.44
N	coord_cassette	C16orf93	chr16	-	chr16:30768976-30771604	chr16:30768976-30770498;chr16:30770569-30770662;chr16:30770780-30770974;chr16:30771046-30771604		chr16:30770499-30770568;chr16:30770663-30770779;chr16:30770975-30771045			23.08	NA	NA	50	26.92
N	coord_cassette	TMEM62	chr15	+	chr15:43427848-43440952	chr15:43427848-43430771;chr15:43430818-43438690;chr15:43438833-43440952		chr15:43430772-43430817;chr15:43438691-43438832			100	NA	NA	20	80
N	coord_cassette	ANO6	chr12	+	chr12:45610175-45725077	chr12:45610175-45664244;chr12:45664308-45695796;chr12:45695877-45725077		chr12:45664245-45664307;chr12:45695797-45695876			54.55	NA	NA	25.71	28.84
N	coord_cassette	MSRB3	chr12	+	chr12:65672646-65762777	chr12:65672646-65702308;chr12:65702436-65720605;chr12:65720715-65762777		chr12:65702309-65702435;chr12:65720606-65720714			100	NA	NA	50	50
N	coord_cassette	FAM134C,LOC162427	chr17	-	chr17:40738156-40744073	chr17:40738156-40738782;chr17:40738910-40739851;chr17:40739883-40744073		chr17:40738783-40738909;chr17:40739852-40739882			100	NA	NA	71.67	28.33
N	coord_cassette	C21orf60,DONSON	chr21	-	chr21:34954362-34956895	chr21:34954362-34954470;chr21:34954553-34955793;chr21:34955973-34956895		chr21:34954471-34954552;chr21:34955794-34955972			84.38	NA	NA	34.43	49.95
K	coord_cassette	TOX2	chr20	+	chr20:42683167-42695369	chr20:42683167-42693416;chr20:42693498-42694351;chr20:42694748-42695369		chr20:42693417-42693497;chr20:42694352-42694747			65	NA	NA	100	35
N	coord_cassette	EXOC3	chr5	+	chr5:454167-462074	chr5:454167-457003;chr5:457122-458014;chr5:458141-462074		chr5:457004-457121;chr5:458015-458140			91.67	NA	NA	80.37	11.3
N	coord_cassette	ZFAND1	chr8	-	chr8:82627350-82644433	chr8:82627350-82629483;chr8:82629524-82630416;chr8:82630460-82644433		chr8:82629484-82629523;chr8:82630417-82630459			100	NA	NA	82.98	17.02
K	coord_cassette	UBAC2	chr13	+	chr13:99890809-99966350	chr13:99890809-99896085;chr13:99896206-99896768;chr13:99896879-99966350		chr13:99896086-99896205;chr13:99896769-99896878			83.33	NA	NA	36.92	46.41
N	coord_cassette	FAM63B,KIAA1164	chr15	+	chr15:59102588-59139495	chr15:59102588-59113915;chr15:59114019-59123972;chr15:59124116-59139495		chr15:59113916-59114018;chr15:59123973-59124115			100	NA	NA	80	20
K	coord_cassette	C9orf85	chr9	+	chr9:74526753-74586420	chr9:74526753-74533340;chr9:74533472-74561921;chr9:74562029-74586420		chr9:74533341-74533471;chr9:74561922-74562028			0	NA	NA	20	20
N	coord_cassette	ATG5	chr6	-	chr6:106727699-106763975	chr6:106727699-106740902;chr6:106740982-106756238;chr6:106756367-106763975		chr6:106740903-106740981;chr6:106756239-106756366			100	NA	NA	86.67	13.33
N	coord_cassette	CAST	chr5	+	chr5:96058403-96064856	chr5:96058403-96062497;chr5:96062564-96063192;chr5:96063235-96064856		chr5:96062498-96062563;chr5:96063193-96063234			92.86	NA	NA	28.12	64.74
N	coord_cassette	NQO2	chr6	+	chr6:3006794-3017117	chr6:3006794-3010258;chr6:3010424-3012777;chr6:3012909-3017117		chr6:3010259-3010423;chr6:3012778-3012908			100	NA	NA	88.89	11.11
K	coord_cassette	HISPPD1,KIAA0433	chr5	+	chr5:102520446-102526542	chr5:102520446-102522020;chr5:102522141-102523014;chr5:102523078-102526542		chr5:102522021-102522140;chr5:102523015-102523077			30	NA	NA	15.56	14.44
N	coord_cassette	ARHGAP21	chr10	-	chr10:24924033-25010765	chr10:24924033-24955913;chr10:24955939-24959146;chr10:24959327-25010765		chr10:24955914-24955938;chr10:24959147-24959326			100	NA	NA	81.82	18.18
N	coord_cassette	CCDC50	chr3	+	chr3:191047513-191097947	chr3:191047513-191074876;chr3:191074940-191075786;chr3:191075914-191087707;chr3:191087826-191097947		chr3:191074877-191074939;chr3:191075787-191075913;chr3:191087708-191087825			100	NA	NA	89.36	10.64
N	coord_cassette	DIAPH3	chr13	-	chr13:60348958-60435540	chr13:60348958-60384921;chr13:60385058-60407240;chr13:60407406-60413457;chr13:60413583-60435540		chr13:60384922-60385057;chr13:60407241-60407405;chr13:60413458-60413582			100	NA	NA	73.53	26.47
N	coord_cassette	NSUN5B	chr7	+	chr7:75040858-75044162	chr7:75040858-75040937;chr7:75041043-75042066;chr7:75042211-75044162		chr7:75040938-75041042;chr7:75042067-75042210			100	NA	NA	66.67	33.33
N	coord_cassette	SEC11B	chr15	-	chr15:85214014-85259255	chr15:85214014-85234765;chr15:85234876-85257961;chr15:85258098-85259255		chr15:85234766-85234875;chr15:85257962-85258097			68.63	NA	NA	40	28.63
N	coord_cassette	PITPNC1	chr17	+	chr17:65529067-65574301	chr17:65529067-65548372;chr17:65548462-65549725;chr17:65549734-65574301		chr17:65548373-65548461;chr17:65549726-65549733			100	NA	NA	80	20
N	coord_cassette	THUMPD3	chr3	+	chr3:9416331-9424882	chr3:9416331-9419502;chr3:9419573-9422186;chr3:9422303-9424882		chr3:9419503-9419572;chr3:9422187-9422302			90.53	NA	NA	23.33	67.2
N	coord_cassette	PKN2	chr1	+	chr1:89226060-89237345	chr1:89226060-89236034;chr1:89236153-89237103;chr1:89237250-89237345		chr1:89236035-89236152;chr1:89237104-89237249			100	NA	NA	86.67	13.33
N	coord_cassette	BMCP1,SLC25A14	chrX	+	chrX:129473951-129483224	chrX:129473951-129479155;chrX:129479250-129480517;chrX:129480666-129483224		chrX:129479156-129479249;chrX:129480518-129480665			100	NA	NA	73.33	26.67
N	coord_cassette	SPNS1	chr16	+	chr16:28992937-28994177	chr16:28992937-28993221;chr16:28993378-28993676;chr16:28993867-28994177		chr16:28993222-28993377;chr16:28993677-28993866			100	NA	NA	88.32	11.68
N	coord_cassette	USP33	chr1	-	chr1:78178967-78183551	chr1:78178967-78180298;chr1:78180469-78181426;chr1:78181554-78183551		chr1:78180299-78180468;chr1:78181427-78181553			95.38	NA	NA	69.61	25.77
N	coord_cassette	GTF2F2	chr13	+	chr13:45710942-45781558	chr13:45710942-45723904;chr13:45723924-45725821;chr13:45725967-45781558		chr13:45723905-45723923;chr13:45725822-45725966			98.53	NA	NA	85.71	12.82
N	coord_cassette	FAM13B	chr5	-	chr5:137290066-137342678	chr5:137290066-137295304;chr5:137295453-137295854;chr5:137295904-137342678		chr5:137295305-137295452;chr5:137295855-137295903			100	NA	NA	82.61	17.39
N	coord_cassette	RBM3	chrX	+	chrX:48433672-48434701	chrX:48433672-48433948;chrX:48434056-48434202;chrX:48434472-48434701		chrX:48433949-48434055;chrX:48434203-48434471			87.8	NA	NA	65.52	22.28
N	coord_cassette	ATP11C	chrX	-	chrX:138840027-138850418	chrX:138840027-138844119;chrX:138844266-138845474;chrX:138845578-138850418		chrX:138844120-138844265;chrX:138845475-138845577			100	NA	NA	88.89	11.11
N	coord_cassette	MORC4	chrX	-	chrX:106224708-106236459	chrX:106224708-106228325;chrX:106228474-106229212;chrX:106229431-106236459		chrX:106228326-106228473;chrX:106229213-106229430			100	NA	NA	85.29	14.71
N	coord_cassette	SLC22A3	chr6	+	chr6:160831879-160863792	chr6:160831879-160857811;chr6:160857910-160858028;chr6:160858244-160863792		chr6:160857812-160857909;chr6:160858029-160858243			78.72	NA	NA	63.16	15.56
N	coord_cassette	MRPL48	chr11	+	chr11:73499038-73536752	chr11:73499038-73516071;chr11:73516125-73519357;chr11:73519396-73536752		chr11:73516072-73516124;chr11:73519358-73519395			93.14	NA	NA	63.83	29.31
N	coord_cassette	MAGP2,MFAP5	chr12	-	chr12:8808427-8815222	chr12:8808427-8813458;chr12:8813495-8814642;chr12:8814703-8815222		chr12:8813459-8813494;chr12:8814643-8814702			100	NA	NA	88.64	11.36
N	coord_cassette	MED30	chr8	+	chr8:118533293-118552121	chr8:118533293-118540889;chr8:118541049-118542961;chr8:118543067-118552121		chr8:118540890-118541048;chr8:118542962-118543066			87.1	NA	NA	100	12.9
N	coord_cassette	FBL4,FBXL4	chr6	-	chr6:99353547-99375580	chr6:99353547-99365249;chr6:99365596-99374352;chr6:99374937-99375580		chr6:99365250-99365595;chr6:99374353-99374936			100	NA	NA	85.19	14.81
N	coord_cassette	TMEM219	chr16	+	chr16:29979576-29984270	chr16:29979576-29982728;chr16:29982900-29983362;chr16:29983462-29984270		chr16:29982729-29982899;chr16:29983363-29983461			100	NA	NA	54.55	45.45
N	coord_cassette	RAG1AP1	chr1	+	chr1:155108853-155110454	chr1:155108853-155109303;chr1:155109428-155110036;chr1:155110199-155110454		chr1:155109304-155109427;chr1:155110037-155110198			87.21	NA	NA	69.17	18.04
N	coord_cassette	H10BH,UBE2CBP	chr6	-	chr6:83748205-83767544	chr6:83748205-83754146;chr6:83754379-83763866;chr6:83763958-83767544		chr6:83754147-83754378;chr6:83763867-83763957			100	NA	NA	80	20
N	coord_cassette	PAPST2,SLC35B3	chr6	-	chr6:8417229-8420953	chr6:8417229-8417634;chr6:8417728-8419812;chr6:8419911-8420953		chr6:8417635-8417727;chr6:8419813-8419910			100	NA	NA	77.27	22.73
N	coord_cassette	AK093416	chr4	+	chr4:129391705-129439910	chr4:129391705-129402827;chr4:129402906-129404483;chr4:129404643-129437011;chr4:129437154-129439910		chr4:129402828-129402905;chr4:129404484-129404642;chr4:129437012-129437153			100	NA	NA	28.57	71.43
N	coord_cassette	WDR43	chr2	+	chr2:29158474-29165177	chr2:29158474-29159787;chr2:29159820-29160796;chr2:29160861-29165177		chr2:29159788-29159819;chr2:29160797-29160860			100	NA	NA	81.25	18.75
N	coord_cassette	MARK3	chr14	+	chr14:103871605-103918254	chr14:103871605-103894723;chr14:103894778-103915255;chr14:103915305-103918254		chr14:103894724-103894777;chr14:103915256-103915304			100	NA	NA	87.23	12.77
N	coord_cassette	GMPPB	chr3	-	chr3:49759581-49760028	chr3:49759581-49759663;chr3:49759792-49759864;chr3:49759944-49760028		chr3:49759664-49759791;chr3:49759865-49759943			100	NA	NA	88.3	11.7
N	coord_cassette	CSAD,pcap	chr12	-	chr12:53565773-53567128	chr12:53565773-53566129;chr12:53566221-53566305;chr12:53566433-53567128		chr12:53566130-53566220;chr12:53566306-53566432			100	NA	NA	41.67	58.33
N	coord_cassette	RAB3GAP1	chr2	+	chr2:135810056-135870720	chr2:135810056-135848567;chr2:135848701-135851184;chr2:135851264-135870720		chr2:135848568-135848700;chr2:135851185-135851263			100	NA	NA	89.61	10.39
N	coord_cassette	C14orf2	chr14	-	chr14:104380322-104387806	chr14:104380322-104381402;chr14:104381527-104387276;chr14:104387546-104387806		chr14:104381403-104381526;chr14:104387277-104387545			58.33	NA	NA	100	41.67
N	coord_cassette	TNC	chr9	-	chr9:117819705-117826925	chr9:117819705-117822008;chr9:117822282-117826074;chr9:117826348-117826925		chr9:117822009-117822281;chr9:117826075-117826347			0	NA	NA	13.64	13.64
N	coord_cassette	NR2C1	chr12	-	chr12:95422301-95442843	chr12:95422301-95425124;chr12:95425265-95434251;chr12:95434374-95442843		chr12:95425125-95425264;chr12:95434252-95434373			100	NA	NA	83.33	16.67
N	coord_cassette	ANKRD12	chr18	+	chr18:9182518-9208654	chr18:9182518-9195548;chr18:9195697-9204473;chr18:9204543-9208654		chr18:9195549-9195696;chr18:9204474-9204542			100	NA	NA	55.56	44.44
K	coord_cassette	GSTO2	chr10	+	chr10:106037875-106058885	chr10:106037875-106039127;chr10:106039230-106057335;chr10:106057443-106058885		chr10:106039128-106039229;chr10:106057336-106057442			100	NA	NA	60	40
N	coord_cassette	RNF212	chr4	-	chr4:1090628-1107143	chr4:1090628-1093503;chr4:1093716-1102130;chr4:1102193-1107143		chr4:1093504-1093715;chr4:1102131-1102192			8.51	NA	NA	18.87	10.36
N	coord_cassette	FBXO28,KIAA0483	chr1	+	chr1:224318284-224345053	chr1:224318284-224321775;chr1:224321915-224340843;chr1:224341040-224345053		chr1:224321776-224321914;chr1:224340844-224341039			100	NA	NA	58.06	41.94
N	coord_cassette	NEXN	chr1	+	chr1:78383959-78395000	chr1:78383959-78392098;chr1:78392297-78392400;chr1:78392578-78395000		chr1:78392099-78392296;chr1:78392401-78392577			100	NA	NA	82.76	17.24
N	coord_cassette	RNF14	chr5	+	chr5:141353308-141359687	chr5:141353308-141354368;chr5:141354521-141357867;chr5:141358396-141359687		chr5:141354369-141354520;chr5:141357868-141358395			100	NA	NA	86.78	13.22
K	coord_cassette	METT10D	chr17	-	chr17:2367645-2380979	chr17:2367645-2371054;chr17:2371171-2376817;chr17:2376959-2380979		chr17:2371055-2371170;chr17:2376818-2376958			100	NA	NA	85.71	14.29
N	coord_cassette	POLB	chr8	+	chr8:42202538-42213033	chr8:42202538-42207524;chr8:42207584-42210036;chr8:42210087-42213033		chr8:42207525-42207583;chr8:42210037-42210086			100	NA	NA	80	20
N	coord_cassette	PLOD2	chr3	-	chr3:145791140-145796902	chr3:145791140-145794568;chr3:145794683-145795648;chr3:145795712-145796902		chr3:145794569-145794682;chr3:145795649-145795711			97.3	NA	NA	75	22.3
N	coord_cassette	WDR44	chrX	+	chrX:117575523-117578322	chrX:117575523-117576206;chrX:117576309-117576527;chrX:117576644-117577522;chrX:117577651-117578322		chrX:117576207-117576308;chrX:117576528-117576643;chrX:117577523-117577650			100	NA	NA	88.64	11.36
K	coord_cassette	MBNL1	chr3	+	chr3:152173367-152177059	chr3:152173367-152174055;chr3:152174151-152175918;chr3:152175983-152177059		chr3:152174056-152174150;chr3:152175919-152175982			2.5	NA	NA	25	22.5
N	coord_cassette	ANKRD13C	chr1	-	chr1:70728487-70742447	chr1:70728487-70736538;chr1:70736640-70740402;chr1:70740502-70742447		chr1:70736539-70736639;chr1:70740403-70740501			100	NA	NA	82.35	17.65
N	coord_cassette	UBE3A	chr15	-	chr15:25650650-25683635	chr15:25650650-25654234;chr15:25654355-25657054;chr15:25657119-25683635		chr15:25654235-25654354;chr15:25657055-25657118			47.5	NA	NA	30.95	16.55
N	coord_cassette	NAG,NBAS	chr2	-	chr2:15674766-15691616	chr2:15674766-15676541;chr2:15676676-15679346;chr2:15679481-15691616		chr2:15676542-15676675;chr2:15679347-15679480			100	NA	NA	55.56	44.44
N	coord_cassette	COL27A1,KIAA1870	chr9	+	chr9:116945356-116967381	chr9:116945356-116956683;chr9:116956738-116958238;chr9:116958293-116967381		chr9:116956684-116956737;chr9:116958239-116958292			100	NA	NA	75	25
N	coord_cassette	PLSCR1,hMmTRA1b	chr3	-	chr3:146251338-146262253	chr3:146251338-146254326;chr3:146254353-146255782;chr3:146255832-146262253		chr3:146254327-146254352;chr3:146255783-146255831			0	NA	NA	24.64	24.64
K	coord_cassette	DDX19B	chr16	+	chr16:70333258-70349871	chr16:70333258-70346511;chr16:70346561-70348804;chr16:70348859-70349871		chr16:70346512-70346560;chr16:70348805-70348858			100	NA	NA	81.82	18.18
N	coord_cassette	NCF2	chr1	-	chr1:183534915-183538276	chr1:183534915-183536054;chr1:183536124-183536338;chr1:183536481-183538276		chr1:183536055-183536123;chr1:183536339-183536480			95.65	NA	NA	57.14	38.51
K	coord_cassette	ARHGAP12	chr10	-	chr10:32120729-32132388	chr10:32120729-32128232;chr10:32128248-32128564;chr10:32128640-32132388		chr10:32128233-32128247;chr10:32128565-32128639			55.56	NA	NA	22.86	32.7
K	coord_cassette	ALG11,UTP14C	chr13	+	chr13:52586599-52602454	chr13:52586599-52593048;chr13:52593280-52598141;chr13:52599074-52602454		chr13:52593049-52593279;chr13:52598142-52599073			100	NA	NA	78.57	21.43
N	coord_cassette	HEMK1	chr3	+	chr3:50615005-50617274	chr3:50615005-50615256;chr3:50615307-50616251;chr3:50616358-50617274		chr3:50615257-50615306;chr3:50616252-50616357			100	NA	NA	85.71	14.29
N	coord_cassette	SSBP2	chr5	-	chr5:80733278-80756873	chr5:80733278-80738471;chr5:80738543-80742686;chr5:80742742-80744608;chr5:80744645-80756873		chr5:80738472-80738542;chr5:80742687-80742741;chr5:80744609-80744644			100	NA	NA	80	20
N	coord_cassette	SNURF-SNRPN	chr15	+	chr15:25342587-25345925	chr15:25342587-25343863;chr15:25343976-25344291;chr15:25344426-25345925		chr15:25343864-25343975;chr15:25344292-25344425			100	NA	NA	73.68	26.32
K	coord_cassette	UPP1	chr7	+	chr7:48134425-48146469	chr7:48134425-48139266;chr7:48139385-48141420;chr7:48141468-48146469		chr7:48139267-48139384;chr7:48141421-48141467			33.54	NA	NA	73.06	39.52
N	coord_cassette	PCNXL2	chr1	-	chr1:233395091-233398703	chr1:233395091-233397030;chr1:233397068-233397790;chr1:233397912-233398703		chr1:233397031-233397067;chr1:233397791-233397911			100	NA	NA	65	35
N	coord_cassette	MND1	chr4	+	chr4:154279775-154330122	chr4:154279775-154315413;chr4:154315489-154318370;chr4:154318486-154330122		chr4:154315414-154315488;chr4:154318371-154318485			100	NA	NA	86.67	13.33
N	coord_cassette	SMG1	chr16	-	chr16:18841078-18844261	chr16:18841078-18841247;chr16:18841438-18841540;chr16:18841692-18844261		chr16:18841248-18841437;chr16:18841541-18841691			100	NA	NA	78.05	21.95
N	coord_cassette	ANKRD17	chr4	-	chr4:73968265-73984404	chr4:73968265-73979508;chr4:73979626-73981537;chr4:73981634-73984404		chr4:73979509-73979625;chr4:73981538-73981633			100	NA	NA	82.09	17.91
N	coord_cassette	OSGEPL1	chr2	-	chr2:190612058-190617574	chr2:190612058-190615275;chr2:190615383-190617378;chr2:190617451-190617574		chr2:190615276-190615382;chr2:190617379-190617450			100	NA	NA	57.14	42.86
N	coord_cassette	ELP2	chr18	+	chr18:33721165-33734812	chr18:33721165-33722788;chr18:33722930-33724901;chr18:33724998-33725910;chr18:33726012-33734812		chr18:33722789-33722929;chr18:33724902-33724997;chr18:33725911-33726011			100	NA	NA	85.71	14.29
N	coord_cassette	NUBPL	chr14	+	chr14:32295921-32328323	chr14:32295921-32315676;chr14:32315798-32319324;chr14:32319408-32328323		chr14:32315677-32315797;chr14:32319325-32319407			100	NA	NA	43.48	56.52
N	coord_cassette	TRAF3	chr14	+	chr14:103342863-103363597	chr14:103342863-103355896;chr14:103355972-103357661;chr14:103357755-103363597		chr14:103355897-103355971;chr14:103357662-103357754			100	NA	NA	87.5	12.5
N	coord_cassette	PRH1,PROL4,PRR4	chr12	-	chr12:11001007-11324020	chr12:11001007-11126253;chr12:11126321-11199618;chr12:11199788-11324020		chr12:11126254-11126320;chr12:11199619-11199787			63.64	NA	NA	21.95	41.69
N	coord_cassette	TMX2	chr11	+	chr11:57505903-57506661	chr11:57505903-57506135;chr11:57506243-57506445;chr11:57506512-57506661		chr11:57506136-57506242;chr11:57506446-57506511			100	NA	NA	70.15	29.85
N	coord_cassette	BTN3A3	chr6	+	chr6:26444533-26448955	chr6:26444533-26445931;chr6:26446214-26448475;chr6:26448677-26448955		chr6:26445932-26446213;chr6:26448476-26448676			83.33	NA	NA	100	16.67
K	coord_cassette	COLQ,HACL1,PHYH2	chr3	-	chr3:15624497-15631046	chr3:15624497-15626754;chr3:15626850-15628031;chr3:15628110-15631046		chr3:15626755-15626849;chr3:15628032-15628109			100	NA	NA	77.27	22.73
N	coord_cassette	ZCCHC11	chr1	-	chr1:52943555-52954580	chr1:52943555-52947094;chr1:52947308-52947475;chr1:52947596-52954580		chr1:52947095-52947307;chr1:52947476-52947595			100	NA	NA	87.1	12.9
N	coord_cassette	KIAA0556	chr16	+	chr16:27642484-27689049	chr16:27642484-27659924;chr16:27660057-27665928;chr16:27666058-27689049		chr16:27659925-27660056;chr16:27665929-27666057			100	NA	NA	50	50
N	coord_cassette	STRBP	chr9	-	chr9:125920709-125932180	chr9:125920709-125921374;chr9:125921487-125922645;chr9:125922742-125923255;chr9:125923348-125932180		chr9:125921375-125921486;chr9:125922646-125922741;chr9:125923256-125923347			100	NA	NA	85.92	14.08
N	coord_cassette	KIF4A	chrX	+	chrX:69625756-69637737	chrX:69625756-69626108;chrX:69626205-69626742;chrX:69626926-69637737		chrX:69626109-69626204;chrX:69626743-69626925			100	NA	NA	86.36	13.64
N	coord_cassette	GPR153	chr1	-	chr1:6310685-6314609	chr1:6310685-6311397;chr1:6311591-6313777;chr1:6314208-6314609		chr1:6311398-6311590;chr1:6313778-6314207			100	NA	NA	42.86	57.14
K	coord_cassette	APP	chr21	-	chr21:27354791-27394155	chr21:27354791-27369674;chr21:27369732-27372329;chr21:27372498-27394155		chr21:27369675-27369731;chr21:27372330-27372497			92.23	NA	NA	79.59	12.64
N	coord_cassette	COPS8	chr2	+	chr2:237994686-237997247	chr2:237994686-237995374;chr2:237995440-237995769;chr2:237995841-237997247		chr2:237995375-237995439;chr2:237995770-237995840			100	NA	NA	46.15	53.85
N	coord_cassette	FKBP7	chr2	-	chr2:179330659-179343005	chr2:179330659-179334378;chr2:179334510-179341788;chr2:179341941-179343005		chr2:179334379-179334509;chr2:179341789-179341940			100	NA	NA	53.85	46.15
N	coord_cassette	DNAJB11	chr3	+	chr3:186293727-186299783	chr3:186293727-186295456;chr3:186295590-186299159;chr3:186299303-186299783		chr3:186295457-186295589;chr3:186299160-186299302			100	NA	NA	81.82	18.18
N	coord_cassette	CCDC77	chr12	+	chr12:547721-550939	chr12:547721-549782;chr12:549909-550009;chr12:550163-550939		chr12:549783-549908;chr12:550010-550162			89.47	NA	NA	58.54	30.93
N	coord_cassette	RFX2	chr19	-	chr19:6042135-6110403	chr19:6042135-6044203;chr19:6044294-6047417;chr19:6047516-6110403		chr19:6044204-6044293;chr19:6047418-6047515			100	NA	NA	71.43	28.57
N	coord_cassette	RNF7,ROC2	chr3	+	chr3:141457359-141464000	chr3:141457359-141461485;chr3:141461750-141462350;chr3:141462399-141464000		chr3:141461486-141461749;chr3:141462351-141462398			100	NA	NA	64.29	35.71
K	coord_cassette	POMT1	chr9	+	chr9:134378461-134381789	chr9:134378461-134379575;chr9:134379728-134381500;chr9:134381608-134381789		chr9:134379576-134379727;chr9:134381501-134381607			100	NA	NA	61.7	38.3
N	coord_cassette	CHD1L	chr1	+	chr1:146714481-146727467	chr1:146714481-146724277;chr1:146724391-146726524;chr1:146726632-146727467		chr1:146724278-146724390;chr1:146726525-146726631			100	NA	NA	85.29	14.71
N	coord_cassette	MIOS	chr7	+	chr7:7628195-7635887	chr7:7628195-7629035;chr7:7629195-7634610;chr7:7634764-7635887		chr7:7629036-7629194;chr7:7634611-7634763			100	NA	NA	85.19	14.81
K	coord_cassette	MAPK12	chr22	-	chr22:50695076-50696671	chr22:50695076-50695363;chr22:50695394-50695510;chr22:50695623-50696671		chr22:50695364-50695393;chr22:50695511-50695622			82.73	NA	NA	72.41	10.32
K	coord_cassette	TCTN3	chr10	-	chr10:97446917-97452676	chr10:97446917-97447003;chr10:97447113-97447348;chr10:97447477-97452676		chr10:97447004-97447112;chr10:97447349-97447476			100	NA	NA	88.89	11.11
N	coord_cassette	SLC41A3	chr3	-	chr3:125745323-125786789	chr3:125745323-125752449;chr3:125752522-125769740;chr3:125769894-125786789		chr3:125752450-125752521;chr3:125769741-125769893			100	NA	NA	73.91	26.09
N	coord_cassette	CCDC77	chr12	+	chr12:510851-520912	chr12:510851-514676;chr12:514731-518533;chr12:518588-520912		chr12:514677-514730;chr12:518534-518587			100	NA	NA	60	40
N	coord_cassette	HIAT1	chr1	+	chr1:100533752-100542720	chr1:100533752-100534028;chr1:100534143-100535169;chr1:100535242-100542720		chr1:100534029-100534142;chr1:100535170-100535241			100	NA	NA	88.5	11.5
N	coord_cassette	AUH	chr9	-	chr9:94060359-94123909	chr9:94060359-94118164;chr9:94118253-94118369;chr9:94118438-94123909		chr9:94118165-94118252;chr9:94118370-94118437			100	NA	NA	66.67	33.33
N	coord_cassette	SNX13	chr7	-	chr7:17879624-17890448	chr7:17879624-17885217;chr7:17885318-17889969;chr7:17890059-17890448		chr7:17885218-17885317;chr7:17889970-17890058			100	NA	NA	85.71	14.29
K	coord_cassette	BIN1	chr2	-	chr2:127808489-127816586	chr2:127808489-127808729;chr2:127808820-127815048;chr2:127815178-127816586		chr2:127808730-127808819;chr2:127815049-127815177			43.02	NA	NA	65.91	22.89
N	coord_cassette	TUFT1	chr1	+	chr1:151512903-151536379	chr1:151512903-151534566;chr1:151534642-151535060;chr1:151535163-151536379		chr1:151534567-151534641;chr1:151535061-151535162			86.11	NA	NA	63.64	22.47
K	coord_cassette	REPIN1	chr7	+	chr7:150066031-150068316	chr7:150066031-150066759;chr7:150066958-150067848;chr7:150067974-150068316		chr7:150066760-150066957;chr7:150067849-150067973			56	NA	NA	83.72	27.72
K	coord_cassette	PLEKHG2	chr19	+	chr19:39911493-39911922	chr19:39911493-39911588;chr19:39911637-39911714;chr19:39911754-39911922		chr19:39911589-39911636;chr19:39911715-39911753			100	NA	NA	66.67	33.33
N	coord_cassette	COPE	chr19	-	chr19:19011259-19023792	chr19:19011259-19015579;chr19:19015662-19016384;chr19:19016439-19023792		chr19:19015580-19015661;chr19:19016385-19016438			100	NA	NA	71.43	28.57
N	coord_cassette	GAS5	chr1	-	chr1:173834421-173835665	chr1:173834421-173834608;chr1:173834686-173834994;chr1:173835033-173835665		chr1:173834609-173834685;chr1:173834995-173835032			100	NA	NA	87.7	12.3
K	coord_cassette	NAV2	chr11	+	chr11:20070742-20075625	chr11:20070742-20071381;chr11:20071448-20072834;chr11:20072880-20075625		chr11:20071382-20071447;chr11:20072835-20072879			66.67	NA	NA	100	33.33
N	coord_cassette	IPO11	chr5	+	chr5:61811329-61846193	chr5:61811329-61826535;chr5:61826613-61832528;chr5:61832609-61833035;chr5:61833117-61846193		chr5:61826536-61826612;chr5:61832529-61832608;chr5:61833036-61833116			100	NA	NA	72.97	27.03
K	coord_cassette	GTDC1	chr2	-	chr2:144710411-144764748	chr2:144710411-144714761;chr2:144714907-144728219;chr2:144728330-144764748		chr2:144714762-144714906;chr2:144728220-144728329			62.5	NA	NA	100	37.5
N	coord_cassette	ALX1	chr12	+	chr12:85674266-85694932	chr12:85674266-85677349;chr12:85677655-85680630;chr12:85680760-85694932		chr12:85677350-85677654;chr12:85680631-85680759			100	NA	NA	59.09	40.91
N	coord_cassette	UBE2D3	chr4	-	chr4:103720658-103747641	chr4:103720658-103722610;chr4:103722717-103723717;chr4:103723796-103747641		chr4:103722611-103722716;chr4:103723718-103723795			100	NA	NA	77.78	22.22
K	coord_cassette	SLC25A27,UNQ772	chr6	+	chr6:46636531-46644383	chr6:46636531-46637871;chr6:46637965-46638862;chr6:46638966-46644383		chr6:46637872-46637964;chr6:46638863-46638965			100	NA	NA	33.33	66.67
N	coord_cassette	C5orf37	chr5	-	chr5:75001613-75013130	chr5:75001613-75003561;chr5:75003701-75008678;chr5:75008777-75013130		chr5:75003562-75003700;chr5:75008679-75008776			100	NA	NA	80.65	19.35
K	coord_cassette	RAB1A	chr2	-	chr2:65315825-65325104	chr2:65315825-65316072;chr2:65316205-65318116;chr2:65318213-65325104		chr2:65316073-65316204;chr2:65318117-65318212			100	NA	NA	73.48	26.52
N	coord_cassette	ENOSF1	chr18	-	chr18:675403-683245	chr18:675403-677344;chr18:677445-677742;chr18:677873-683245		chr18:677345-677444;chr18:677743-677872			78.33	NA	NA	63.93	14.4
N	coord_cassette	XPA	chr9	-	chr9:100447323-100455930	chr9:100447323-100449377;chr9:100449544-100451815;chr9:100451922-100455930		chr9:100449378-100449543;chr9:100451816-100451921			100	NA	NA	76.92	23.08
N	coord_cassette	DRAM1	chr12	+	chr12:102295212-102313886	chr12:102295212-102301963;chr12:102302142-102307951;chr12:102308011-102313886		chr12:102301964-102302141;chr12:102307952-102308010			75	NA	NA	89.55	14.55
K	coord_cassette	LTBP4	chr19	+	chr19:41125399-41129508	chr19:41125399-41128305;chr19:41128573-41128854;chr19:41128927-41129508		chr19:41128306-41128572;chr19:41128855-41128926			65.45	NA	NA	40	25.45
N	coord_cassette	TSTA3	chr8	-	chr8:144695988-144696956	chr8:144695988-144696333;chr8:144696399-144696489;chr8:144696624-144696956		chr8:144696334-144696398;chr8:144696490-144696623			100	NA	NA	88	12
N	coord_cassette	LRRC23	chr12	+	chr12:7016610-7023054	chr12:7016610-7019053;chr12:7019191-7021893;chr12:7022192-7023054		chr12:7019054-7019190;chr12:7021894-7022191			100	NA	NA	61.54	38.46
N	coord_cassette	ADIR,TOR3A	chr1	+	chr1:179051523-179063227	chr1:179051523-179052074;chr1:179052189-179054762;chr1:179055029-179063227		chr1:179052075-179052188;chr1:179054763-179055028			80	NA	NA	100	20
K	coord_cassette	PTPN12	chr7	+	chr7:77200504-77214859	chr7:77200504-77210743;chr7:77210821-77212871;chr7:77212968-77214859		chr7:77210744-77210820;chr7:77212872-77212967			94.37	NA	NA	62.5	31.87
K	coord_cassette	FBXO32	chr8	-	chr8:124518815-124544137	chr8:124518815-124525437;chr8:124525623-124526479;chr8:124526574-124544137		chr8:124525438-124525622;chr8:124526480-124526573			85.37	NA	NA	100	14.63
N	coord_cassette	PDZD2	chr5	+	chr5:31983763-32010435	chr5:31983763-31995681;chr5:31995825-32000244;chr5:32000378-32010435		chr5:31995682-31995824;chr5:32000245-32000377			50	NA	NA	100	50
N	coord_cassette	IGFN1	chr1	+	chr1:201190875-201194951	chr1:201190875-201191866;chr1:201191956-201193806;chr1:201194003-201194951		chr1:201191867-201191955;chr1:201193807-201194002			87.95	NA	NA	77.27	10.68
N	coord_cassette	TMEM161B,UNQ679	chr5	-	chr5:87516537-87536629	chr5:87516537-87521585;chr5:87521684-87524261;chr5:87524346-87536629		chr5:87521586-87521683;chr5:87524262-87524345			100	NA	NA	75	25
N	coord_cassette	AVL9	chr7	+	chr7:32593380-32598834	chr7:32593380-32594169;chr7:32594209-32598170;chr7:32598241-32598834		chr7:32594170-32594208;chr7:32598171-32598240			100	NA	NA	76.47	23.53
N	coord_cassette	PPWD1	chr5	+	chr5:64859334-64872705	chr5:64859334-64863339;chr5:64863443-64865458;chr5:64865560-64865704;chr5:64865826-64872705		chr5:64863340-64863442;chr5:64865459-64865559;chr5:64865705-64865825			100	NA	NA	57.14	42.86
N	coord_cassette	KIN,Kin17	chr10	-	chr10:7811309-7820800	chr10:7811309-7816793;chr10:7816855-7817713;chr10:7817763-7820800		chr10:7816794-7816854;chr10:7817714-7817762			100	NA	NA	58.33	41.67
N	coord_cassette	NOD1	chr7	-	chr7:30469074-30485756	chr7:30469074-30472711;chr7:30472796-30475613;chr7:30475698-30485756		chr7:30472712-30472795;chr7:30475614-30475697			100	NA	NA	60	40
K	coord_cassette	TRIM16L	chr17	+	chr17:18604759-18625549	chr17:18604759-18607931;chr17:18608079-18608375;chr17:18608478-18625549		chr17:18607932-18608078;chr17:18608376-18608477			100	NA	NA	61.54	38.46
N	coord_cassette	TBCEL	chr11	+	chr11:120918377-120957486	chr11:120918377-120925760;chr11:120926018-120929053;chr11:120929181-120930677;chr11:120930795-120957486		chr11:120925761-120926017;chr11:120929054-120929180;chr11:120930678-120930794			100	NA	NA	45	55
N	coord_cassette	RASA4	chr7	-	chr7:102240836-102249207	chr7:102240836-102242770;chr7:102242853-102246304;chr7:102246435-102249207		chr7:102242771-102242852;chr7:102246305-102246434			69.23	NA	NA	100	30.77
N	coord_cassette	2E4,KPTN	chr19	-	chr19:47986473-47987191	chr19:47986473-47986551;chr19:47986637-47986758;chr19:47986842-47987191		chr19:47986552-47986636;chr19:47986759-47986841			100	NA	NA	89.66	10.34
N	coord_cassette	PGM3	chr6	-	chr6:83885780-83891454	chr6:83885780-83888391;chr6:83888476-83889528;chr6:83889687-83891454		chr6:83888392-83888475;chr6:83889529-83889686			100	NA	NA	82.35	17.65
K	coord_cassette	RAPH1	chr2	-	chr2:204326649-204354306	chr2:204326649-204334961;chr2:204335037-204341798;chr2:204341880-204354306		chr2:204334962-204335036;chr2:204341799-204341879			5	NA	NA	17.07	12.07
K	coord_cassette	PPP2R4	chr9	+	chr9:131882890-131891263	chr9:131882890-131885330;chr9:131885418-131890242;chr9:131890348-131891263		chr9:131885331-131885417;chr9:131890243-131890347			92.11	NA	NA	61.76	30.35
N	coord_cassette	PPA2,SID6-306	chr4	-	chr4:106370561-106377837	chr4:106370561-106374754;chr4:106374800-106377404;chr4:106377449-106377837		chr4:106374755-106374799;chr4:106377405-106377448			100	NA	NA	50	50
K	coord_cassette	PLK1S1	chr20	+	chr20:21112801-21142511	chr20:21112801-21117030;chr20:21117194-21126205;chr20:21126296-21142511		chr20:21117031-21117193;chr20:21126206-21126295			100	NA	NA	33.33	66.67
N	coord_cassette	ANAPC10	chr4	-	chr4:145916756-146017136	chr4:145916756-145985723;chr4:145985845-146002811;chr4:146002903-146017136		chr4:145985724-145985844;chr4:146002812-146002902			100	NA	NA	33.33	66.67
N	coord_cassette	TRIM37	chr17	-	chr17:57134416-57148183	chr17:57134416-57138392;chr17:57138470-57139927;chr17:57140010-57148183		chr17:57138393-57138469;chr17:57139928-57140009			100	NA	NA	76.19	23.81
K	coord_cassette	ERBB2IP	chr5	+	chr5:65350780-65372143	chr5:65350780-65367996;chr5:65368120-65370851;chr5:65371059-65372143		chr5:65367997-65368119;chr5:65370852-65371058			11.11	NA	NA	0	11.11
N	coord_cassette	ARHGEF11	chr1	-	chr1:156939836-156947995	chr1:156939836-156941488;chr1:156941609-156946774;chr1:156946847-156947995		chr1:156941489-156941608;chr1:156946775-156946846			100	NA	NA	80	20
N	coord_cassette	ERLIN1	chr10	-	chr10:101935828-101943512	chr10:101935828-101937889;chr10:101937952-101938957;chr10:101939005-101943512		chr10:101937890-101937951;chr10:101938958-101939004			100	NA	NA	89.19	10.81
N	coord_cassette	NUPL2	chr7	+	chr7:23226766-23239076	chr7:23226766-23236298;chr7:23236386-23236791;chr7:23236850-23239076		chr7:23236299-23236385;chr7:23236792-23236849			100	NA	NA	52.63	47.37
N	coord_cassette	MLH3	chr14	-	chr14:75497419-75505042	chr14:75497419-75498770;chr14:75498883-75500121;chr14:75500194-75505042		chr14:75498771-75498882;chr14:75500122-75500193			100	NA	NA	75	25
N	coord_cassette	RNF212	chr4	-	chr4:1090628-1107436	chr4:1090628-1093503;chr4:1093716-1102130;chr4:1102193-1107436		chr4:1093504-1093715;chr4:1102131-1102192			22.22	NA	NA	100	77.78
N	coord_cassette	ZFYVE27	chr10	+	chr10:99498432-99509230	chr10:99498432-99504485;chr10:99504673-99508025;chr10:99508122-99509230		chr10:99504486-99504672;chr10:99508026-99508121			100	NA	NA	83.33	16.67
K	coord_cassette	RNF216	chr7	-	chr7:5770449-5800633	chr7:5770449-5778906;chr7:5778984-5780603;chr7:5781447-5792476;chr7:5792611-5800633		chr7:5778907-5778983;chr7:5780604-5781446;chr7:5792477-5792610			62.34	NA	NA	44.44	17.9
N	coord_cassette	ANAPC1	chr2	-	chr2:112580178-112583353	chr2:112580178-112582542;chr2:112582614-112582707;chr2:112582745-112583353		chr2:112582543-112582613;chr2:112582708-112582744			100	NA	NA	87.23	12.77
N	coord_cassette	FRMD8	chr11	+	chr11:65154593-65161511	chr11:65154593-65156831;chr11:65157000-65161043;chr11:65161146-65161511		chr11:65156832-65156999;chr11:65161044-65161145			100	NA	NA	62.5	37.5
N	coord_cassette	TFR2	chr7	-	chr7:100228676-100230623	chr7:100228676-100229428;chr7:100229569-100229704;chr7:100229822-100230623		chr7:100229429-100229568;chr7:100229705-100229821			100	NA	NA	76.47	23.53
N	coord_cassette	STRN3	chr14	-	chr14:31381389-31404368	chr14:31381389-31382729;chr14:31382864-31388171;chr14:31388313-31404368		chr14:31382730-31382863;chr14:31388172-31388312			100	NA	NA	33.33	66.67
N	coord_cassette	TPM1	chr15	+	chr15:63353473-63354774	chr15:63353473-63353911;chr15:63353988-63354413;chr15:63354477-63354774		chr15:63353912-63353987;chr15:63354414-63354476			100	NA	NA	88.31	11.69
N	coord_cassette	SSBP2	chr5	-	chr5:80809537-80946085	chr5:80809537-80911291;chr5:80911377-80932375;chr5:80932438-80946085		chr5:80911292-80911376;chr5:80932376-80932437			100	NA	NA	53.33	46.67
K	coord_cassette	BAX	chr19	+	chr19:49458220-49459454	chr19:49458220-49458804;chr19:49458857-49458943;chr19:49459091-49459454		chr19:49458805-49458856;chr19:49458944-49459090			97.49	NA	NA	82.3	15.19
K	coord_cassette	ZFP95,ZKSCAN5	chr7	+	chr7:99110215-99123435	chr7:99110215-99117449;chr7:99117533-99117791;chr7:99117928-99123435		chr7:99117450-99117532;chr7:99117792-99117927			57.89	NA	NA	14.63	43.26
N	coord_cassette	AL832184,BC038210	chr3	+	chr3:67705527-67797194	chr3:67705527-67720239;chr3:67720334-67721305;chr3:67721429-67797194		chr3:67720240-67720333;chr3:67721306-67721428			100	NA	NA	44.44	55.56
N	coord_cassette	SMILE,TMTC3	chr12	+	chr12:88536265-88553890	chr12:88536265-88542064;chr12:88542282-88547067;chr12:88547287-88548064;chr12:88548165-88553890		chr12:88542065-88542281;chr12:88547068-88547286;chr12:88548065-88548164			100	NA	NA	63.64	36.36
N	coord_cassette	AARSD1	chr17	-	chr17:41102746-41106892	chr17:41102746-41103816;chr17:41103912-41105740;chr17:41105796-41106892		chr17:41103817-41103911;chr17:41105741-41105795			96.15	NA	NA	74.47	21.68
N	coord_cassette	ZRANB3	chr2	-	chr2:136103206-136148371	chr2:136103206-136107553;chr2:136107786-136111019;chr2:136111199-136148371		chr2:136107554-136107785;chr2:136111020-136111198			100	NA	NA	60	40
N	coord_cassette	LRRC49	chr15	+	chr15:71256272-71300717	chr15:71256272-71272439;chr15:71272524-71276432;chr15:71276597-71300717		chr15:71272440-71272523;chr15:71276433-71276596			100	NA	NA	81.25	18.75
K	coord_cassette	ELP2	chr18	+	chr18:33718390-33721099	chr18:33718390-33718757;chr18:33718836-33719381;chr18:33719577-33721099		chr18:33718758-33718835;chr18:33719382-33719576			100	NA	NA	7.69	92.31
N	coord_cassette	PPAPDC1A	chr10	+	chr10:122263439-122334642	chr10:122263439-122273422;chr10:122273514-122278344;chr10:122278409-122334642		chr10:122273423-122273513;chr10:122278345-122278408			28.57	NA	NA	14.29	14.28
N	coord_cassette	CGGBP1	chr3	-	chr3:88105150-88190119	chr3:88105150-88106340;chr3:88106443-88107168;chr3:88107374-88190119		chr3:88106341-88106442;chr3:88107169-88107373			71.43	NA	NA	100	28.57
N	coord_cassette	KDELC2	chr11	-	chr11:108350223-108356883	chr11:108350223-108351906;chr11:108352104-108352732;chr11:108352950-108356883		chr11:108351907-108352103;chr11:108352733-108352949			100	NA	NA	87.18	12.82
N	coord_cassette	C9orf6	chr9	+	chr9:111696846-111701475	chr9:111696846-111697917;chr9:111697970-111698587;chr9:111698718-111701475		chr9:111697918-111697969;chr9:111698588-111698717			100	NA	NA	77.42	22.58
K	coord_cassette	FOXP1,hFKHLB	chr3	-	chr3:71096247-71161686	chr3:71096247-71101687;chr3:71101775-71102786;chr3:71102925-71161686		chr3:71101688-71101774;chr3:71102787-71102924			100	NA	NA	52.63	47.37
N	coord_cassette	EBPL,EBRP	chr13	-	chr13:50235345-50265389	chr13:50235345-50237192;chr13:50237332-50243912;chr13:50243983-50265389		chr13:50237193-50237331;chr13:50243913-50243982			70.91	NA	NA	31.34	39.57
N	coord_cassette	NT5C2	chr10	-	chr10:104865559-104934614	chr10:104865559-104866345;chr10:104866464-104871501;chr10:104871563-104899162;chr10:104899237-104934614		chr10:104866346-104866463;chr10:104871502-104871562;chr10:104899163-104899236			100	NA	NA	36.36	63.64
N	coord_cassette	UBE2E3	chr2	+	chr2:181848821-181927517	chr2:181848821-181922419;chr2:181922553-181925391;chr2:181925540-181927517		chr2:181922420-181922552;chr2:181925392-181925539			100	NA	NA	77.78	22.22
N	coord_cassette	ARHGAP12	chr10	-	chr10:32132515-32150322	chr10:32132515-32141444;chr10:32141526-32142993;chr10:32143135-32150322		chr10:32141445-32141525;chr10:32142994-32143134			100	NA	NA	58.82	41.18
K	coord_cassette	NY-CO-8,SDCCAG8	chr1	+	chr1:243542166-243589728	chr1:243542166-243579003;chr1:243579132-243581269;chr1:243581379-243589728		chr1:243579004-243579131;chr1:243581270-243581378			82.35	NA	NA	50	32.35
N	coord_cassette	GINS1	chr20	+	chr20:25388532-25405846	chr20:25388532-25397739;chr20:25397839-25398740;chr20:25398832-25405846		chr20:25397740-25397838;chr20:25398741-25398831			100	NA	NA	74.19	25.81
N	coord_cassette	ALDH3A2	chr17	+	chr17:19568361-19578870	chr17:19568361-19575033;chr17:19575270-19576463;chr17:19576589-19578870		chr17:19575034-19575269;chr17:19576464-19576588			100	NA	NA	69.23	30.77
K	coord_cassette	SNRPA1	chr15	-	chr15:101827908-101835301	chr15:101827908-101832166;chr15:101832246-101833229;chr15:101833378-101835301		chr15:101832167-101832245;chr15:101833230-101833377			73.91	NA	NA	35.29	38.62
K	coord_cassette	MELK,MELKv2,MELKv3	chr9	+	chr9:36573005-36589532	chr9:36573005-36581640;chr9:36581737-36583623;chr9:36583710-36589532		chr9:36581641-36581736;chr9:36583624-36583709			88.31	NA	NA	45.37	42.94
N	coord_cassette	OK/SW-cl.69,TPD52L2	chr20	+	chr20:62514174-62521202	chr20:62514174-62518916;chr20:62518959-62520542;chr20:62520592-62521202		chr20:62518917-62518958;chr20:62520543-62520591			40	NA	NA	100	60
K	coord_cassette	DIAPH3,diap3	chr13	-	chr13:60667867-60737720	chr13:60667867-60686143;chr13:60686321-60707090;chr13:60707124-60737720		chr13:60686144-60686320;chr13:60707091-60707123			100	NA	NA	89.66	10.34
K	coord_cassette	CCDC75	chr2	+	chr2:37315584-37319058	chr2:37315584-37316782;chr2:37317010-37317823;chr2:37317866-37319058		chr2:37316783-37317009;chr2:37317824-37317865			84.21	NA	NA	100	15.79
N	coord_cassette	RWDD2B	chr21	-	chr21:30378973-30380715	chr21:30378973-30380081;chr21:30380445-30380560;chr21:30380629-30380715		chr21:30380082-30380444;chr21:30380561-30380628			100	NA	NA	89.19	10.81
N	coord_cassette	AUTS2	chr7	+	chr7:70236631-70242088	chr7:70236631-70239013;chr7:70239086-70240342;chr7:70240373-70242088		chr7:70239014-70239085;chr7:70240343-70240372			100	NA	NA	86.67	13.33
N	coord_cassette	EED	chr11	+	chr11:85968639-85988021	chr11:85968639-85975213;chr11:85975306-85977124;chr11:85977259-85979497;chr11:85979604-85988021		chr11:85975214-85975305;chr11:85977125-85977258;chr11:85979498-85979603			100	NA	NA	88.89	11.11
N	coord_cassette	RNF212	chr4	-	chr4:1073477-1090552	chr4:1073477-1079683;chr4:1079743-1084569;chr4:1084627-1090552		chr4:1079684-1079742;chr4:1084570-1084626			100	NA	NA	63.16	36.84
N	coord_cassette	HCF-2,HCFC2	chr12	+	chr12:104461886-104476277	chr12:104461886-104473222;chr12:104473432-104474523;chr12:104474609-104476277		chr12:104473223-104473431;chr12:104474524-104474608			100	NA	NA	35.71	64.29
N	coord_cassette	DGUOK	chr2	+	chr2:74154180-74177711	chr2:74154180-74166036;chr2:74166150-74173845;chr2:74174034-74177711		chr2:74166037-74166149;chr2:74173846-74174033			100	NA	NA	79.49	20.51
N	coord_cassette	RPN2	chr20	+	chr20:35862499-35869705	chr20:35862499-35864982;chr20:35865113-35866804;chr20:35866853-35869705		chr20:35864983-35865112;chr20:35866805-35866852			82.76	NA	NA	92.78	10.02
N	coord_cassette	COQ3	chr6	-	chr6:99825362-99841949	chr6:99825362-99828064;chr6:99828218-99831573;chr6:99831701-99841949		chr6:99828065-99828217;chr6:99831574-99831700			90.62	NA	NA	74.29	16.33
N	coord_cassette	REPS2	chrX	+	chrX:17024468-17047648	chrX:17024468-17040245;chrX:17040395-17043181;chrX:17043309-17047648		chrX:17040246-17040394;chrX:17043182-17043308			75	NA	NA	100	25
N	coord_cassette	FAM188B	chr7	+	chr7:30876381-30890069	chr7:30876381-30878815;chr7:30878933-30880375;chr7:30880465-30890069		chr7:30878816-30878932;chr7:30880376-30880464			100	NA	NA	60	40
K	coord_cassette	NAE1	chr16	-	chr16:66860487-66864749	chr16:66860487-66860579;chr16:66860684-66861882;chr16:66861981-66864749		chr16:66860580-66860683;chr16:66861883-66861980			53.85	NA	NA	0	53.85
K	coord_cassette	SUOX	chr12	+	chr12:56391124-56395995	chr12:56391124-56391398;chr12:56391508-56393116;chr12:56393243-56395995		chr12:56391399-56391507;chr12:56393117-56393242			33.33	NA	NA	11.11	22.22
K	coord_cassette	GALT	chr9	+	chr9:34647256-34647828	chr9:34647256-34647488;chr9:34647565-34647653;chr9:34647703-34647828		chr9:34647489-34647564;chr9:34647654-34647702			100	NA	NA	60	40
K	coord_cassette	RAD51L3,TRAD	chr17	-	chr17:33434467-33446129	chr17:33434467-33443877;chr17:33444057-33445519;chr17:33445639-33446129		chr17:33443878-33444056;chr17:33445520-33445638			0	NA	NA	20	20
N	coord_cassette	MADD	chr11	+	chr11:47307142-47310941	chr11:47307142-47307983;chr11:47308086-47310518;chr11:47310579-47310941		chr11:47307984-47308085;chr11:47310519-47310578			100	NA	NA	56.41	43.59
N	coord_cassette	RNF212	chr4	-	chr4:1052182-1107143	chr4:1052182-1090552;chr4:1090628-1093503;chr4:1093716-1107143		chr4:1090553-1090627;chr4:1093504-1093715			84.62	NA	NA	100	15.38
N	coord_cassette	GUF1	chr4	+	chr4:44691993-44696428	chr4:44691993-44692733;chr4:44692878-44693682;chr4:44693817-44696428		chr4:44692734-44692877;chr4:44693683-44693816			100	NA	NA	64.71	35.29
N	coord_cassette	NME7	chr1	-	chr1:169279319-169336945	chr1:169279319-169292354;chr1:169292522-169293630;chr1:169293739-169336945		chr1:169292355-169292521;chr1:169293631-169293738			88.89	NA	NA	76.67	12.22
N	coord_cassette	PEX7	chr6	+	chr6:137147608-137219279	chr6:137147608-137166752;chr6:137166831-137167210;chr6:137167320-137219279		chr6:137166753-137166830;chr6:137167211-137167319			100	NA	NA	25	75
N	alternative_donor	BRPF1	chr3	+	chr3:9773823-9775814	chr3:9775055-9775814		chr3:9773823-9775054	chr3:9773822-9773823		6.67	NA	NA	20.93	14.26
K	alternative_donor	RUVBL2,TIP49b	chr19	+	chr19:49497160-49502575	chr19:49497181-49502575		chr19:49497160-49497180	chr19:49497159-49497160		91.53	NA	NA	79.55	11.98
N	alternative_donor	RBPMS	chr8	+	chr8:30402142-30404808	chr8:30402738-30404808		chr8:30402142-30402737	chr8:30402141-30402142		5.5	NA	NA	32.93	27.43
N	alternative_donor	SASS6	chr1	-	chr1:100588846-100591437	chr1:100588846-100589427		chr1:100589428-100591437	chr1:100591437-100591438		8.33	NA	NA	22.22	13.89
N	alternative_donor		chr15	+	chr15:28886728-28894025	chr15:28887711-28894025		chr15:28886728-28887710	chr15:28886727-28886728		100	NA	NA	40	60
N	alternative_donor	POLG2	chr17	-	chr17:62489139-62492524;chr17:62489139-62491757	chr17:62489139-62492649		chr17:62491758-62492524;chr17:62492525-62492649	chr17:62492524-62492525;chr17:62492649-62492650		16	NA	NA	40.91	24.91
N	alternative_donor	MST154,ZNF181	chr19	+	chr19:35230515-35231515	chr19:35230527-35231515		chr19:35230515-35230526	chr19:35230514-35230515		29.41	NA	NA	9.43	19.98
N	alternative_donor	DNM2	chr19	+	chr19:10904454-10906047	chr19:10904532-10906047		chr19:10904454-10904531	chr19:10904453-10904454		100	NA	NA	84.82	15.18
K	alternative_donor	C12orf32,HKMT1188	chr12	+	chr12:2994659-2997076	chr12:2994701-2997076		chr12:2994659-2994700	chr12:2994658-2994659		100	NA	NA	87.63	12.37
N	alternative_donor		chr20	-	chr20:33865736-33865848	chr20:33865736-33865811		chr20:33865812-33865848	chr20:33865848-33865849		17.65	NA	NA	33.33	15.68
N	alternative_donor		chr7	-	chr7:19153547-19156293	chr7:19153547-19153828		chr7:19153829-19156293	chr7:19156293-19156294		53.85	NA	NA	26.47	27.38
N	alternative_donor	ARHGAP17,MST066	chr16	-	chr16:24990327-25026055;chr16:24990327-25025996;chr16:24990327-25026821;chr16:24990327-25025183	chr16:24990327-25026529		chr16:25025184-25025996;chr16:25025997-25026055;chr16:25026056-25026529;chr16:25026530-25026821	chr16:25025996-25025997;chr16:25026055-25026056;chr16:25026529-25026530;chr16:25026821-25026822		100	NA	NA	88.57	11.43
K	alternative_donor	C1D	chr2	-	chr2:68274452-68290089	chr2:68274452-68290076		chr2:68290077-68290089	chr2:68290089-68290090		100	NA	NA	78.26	21.74
N	alternative_donor	KIAA1002,R3HDM2	chr12	-	chr12:57660615-57662092	chr12:57660615-57662085		chr12:57662086-57662092	chr12:57662092-57662093		100	NA	NA	89.19	10.81
N	alternative_donor	CYBASC3	chr11	-	chr11:61125301-61129251;chr11:61125301-61129211;chr11:61125301-61129204	chr11:61125301-61129478		chr11:61129205-61129211;chr11:61129212-61129251;chr11:61129252-61129478	chr11:61129211-61129212;chr11:61129251-61129252;chr11:61129478-61129479		0	NA	NA	12.77	12.77
N	alternative_donor	C8orf58	chr8	+	chr8:22457274-22458394	chr8:22457965-22458394		chr8:22457274-22457964	chr8:22457273-22457274		55.56	NA	NA	100	44.44
N	alternative_donor	BC100293,CR601950	chr17	+	chr17:74553940-74555026	chr17:74554683-74555026		chr17:74553940-74554682	chr17:74553939-74553940		42.11	NA	NA	65.62	23.51
N	alternative_donor	SLC7A1	chr13	-	chr13:30127998-30169552	chr13:30127998-30169280		chr13:30169281-30169552	chr13:30169552-30169553		16.67	NA	NA	29.29	12.62
N	alternative_donor	MOSC2	chr1	+	chr1:220953405-220953509	chr1:220953422-220953509		chr1:220953405-220953421	chr1:220953404-220953405		100	NA	NA	80	20
N	alternative_donor	TTC39C	chr18	+	chr18:21660876-21662876	chr18:21660904-21662876		chr18:21660876-21660903	chr18:21660875-21660876		100	NA	NA	76.92	23.08
N	alternative_donor	PLXNB2	chr22	-	chr22:50733208-50738705;chr22:50733208-50733805;chr22:50733208-50739775	chr22:50733208-50745981		chr22:50733806-50738705;chr22:50738706-50739775;chr22:50739776-50745981	chr22:50738705-50738706;chr22:50739775-50739776;chr22:50745981-50745982		95.45	NA	NA	62.5	32.95
N	alternative_donor	PSME1	chr14	+	chr14:24607315-24607404	chr14:24607327-24607404		chr14:24607315-24607326	chr14:24607314-24607315		100	NA	NA	89.29	10.71
N	alternative_donor	CHD3	chr17	+	chr17:7812657-7813745	chr17:7812703-7813745		chr17:7812657-7812702	chr17:7812656-7812657		13.24	NA	NA	23.86	10.62
N	alternative_donor	NOM1	chr7	+	chr7:156752869-156754844	chr7:156752948-156754844		chr7:156752869-156752947	chr7:156752868-156752869		12.5	NA	NA	31.82	19.32
N	alternative_donor		chr1	+	chr1:155658966-155664581	chr1:155659035-155664581		chr1:155658966-155659034	chr1:155658965-155658966		100	NA	NA	68.75	31.25
N	alternative_donor	BC034319	chr8	+	chr8:32899262-32901884	chr8:32899290-32901884		chr8:32899262-32899289	chr8:32899261-32899262		75	NA	NA	100	25
N	alternative_donor	SHISA4	chr1	+	chr1:201858196-201858572;chr1:201857910-201858572	chr1:201855931-201858572		chr1:201855931-201857909;chr1:201857910-201858195	chr1:201855930-201855931;chr1:201857909-201857910		0	NA	NA	75	75
N	alternative_donor		chr10	-	chr10:75473091-75478917	chr10:75473091-75475876		chr10:75475877-75478917	chr10:75478917-75478918		100	NA	NA	44.44	55.56
N	alternative_donor	CHPF2	chr7	+	chr7:150932699-150933493	chr7:150932715-150933493		chr7:150932699-150932714	chr7:150932698-150932699		2.86	NA	NA	19.23	16.37
N	alternative_donor	RNF2	chr1	+	chr1:185060868-185062192	chr1:185060872-185062192		chr1:185060868-185060871	chr1:185060867-185060868		100	NA	NA	80.77	19.23
N	alternative_donor		chr1	+	chr1:220971357-220972173	chr1:220971618-220972173		chr1:220971357-220971617	chr1:220971356-220971357		100	NA	NA	18.18	81.82
N	alternative_donor	FLJ00182,WDR81	chr17	+	chr17:1636071-1636820	chr17:1636126-1636820		chr17:1636071-1636125	chr17:1636070-1636071		100	NA	NA	89.58	10.42
N	alternative_donor	TBCD	chr17	+	chr17:80772811-80828099	chr17:80772901-80828099		chr17:80772811-80772900	chr17:80772810-80772811		43.1	NA	NA	20	23.1
N	alternative_donor	C5orf56	chr5	+	chr5:131785382-131811358	chr5:131806747-131811358		chr5:131785382-131806746	chr5:131785381-131785382		16.67	NA	NA	100	83.33
N	alternative_donor	BBS1	chr11	+	chr11:66283401-66287087	chr11:66283405-66287087		chr11:66283401-66283404	chr11:66283400-66283401		100	NA	NA	84.85	15.15
K	alternative_donor	CCNT2	chr2	+	chr2:135703717-135705305	chr2:135704036-135705305		chr2:135703717-135704035	chr2:135703716-135703717		41.38	NA	NA	65.12	23.74
N	alternative_donor	EIF4E2	chr2	+	chr2:233431925-233445613	chr2:233439052-233445613		chr2:233431925-233439051	chr2:233431924-233431925		40	NA	NA	57.14	17.14
N	alternative_donor	PLCG1	chr20	+	chr20:39792587-39792720	chr20:39792647-39792720		chr20:39792587-39792646	chr20:39792586-39792587		100	NA	NA	89.09	10.91
N	alternative_donor	NOL8	chr9	-	chr9:95086492-95087187;chr9:95086492-95087599;chr9:95086492-95087587	chr9:95086492-95087461		chr9:95087188-95087461;chr9:95087462-95087587;chr9:95087588-95087599	chr9:95087461-95087462;chr9:95087587-95087588;chr9:95087599-95087600		33.33	NA	NA	9.68	23.65
N	alternative_donor	RHBDD1	chr2	+	chr2:227704344-227729319;chr2:227702555-227729319;chr2:227702871-227729319	chr2:227700804-227729319		chr2:227700804-227702554;chr2:227702555-227702870;chr2:227702871-227704343	chr2:227700803-227700804;chr2:227702554-227702555;chr2:227702870-227702871		45	NA	NA	0	45
N	alternative_donor		chr9	+	chr9:74863255-74865519	chr9:74863323-74865519		chr9:74863255-74863322	chr9:74863254-74863255		100	NA	NA	78.57	21.43
N	alternative_donor	NRBP2	chr8	-	chr8:144921581-144921907	chr8:144921581-144921680		chr8:144921681-144921907	chr8:144921907-144921908		100	NA	NA	81.25	18.75
N	alternative_donor		chr19	+	chr19:13869825-13872304	chr19:13870087-13872304		chr19:13869825-13870086	chr19:13869824-13869825		100	NA	NA	84.21	15.79
N	alternative_donor	LOC284023	chr17	-	chr17:7818896-7819501	chr17:7818896-7818996		chr17:7818997-7819501	chr17:7819501-7819502		100	NA	NA	58.33	41.67
N	alternative_donor	TMEM68	chr8	-	chr8:56676540-56685827	chr8:56676540-56685785		chr8:56685786-56685827	chr8:56685827-56685828		15	NA	NA	4.17	10.83
N	alternative_donor	LOC339047	chr16	-	chr16:18466712-18468809	chr16:18466712-18468688		chr16:18468689-18468809	chr16:18468809-18468810		86.84	NA	NA	67.74	19.1
N	alternative_donor	NUP214	chr9	+	chr9:134002938-134003718	chr9:134003107-134003718		chr9:134002938-134003106	chr9:134002937-134002938		100	NA	NA	87.5	12.5
K	alternative_donor	TBC1D22B	chr6	+	chr6:37250729-37252111	chr6:37250790-37252111		chr6:37250729-37250789	chr6:37250728-37250729		0	NA	NA	11.11	11.11
N	alternative_donor	CCDC21	chr1	+	chr1:26582097-26584087	chr1:26582357-26584087		chr1:26582097-26582356	chr1:26582096-26582097		100	NA	NA	88.31	11.69
N	alternative_donor	CEP110	chr9	+	chr9:123932095-123933685	chr9:123933482-123933685		chr9:123932095-123933481	chr9:123932094-123932095		6.67	NA	NA	100	93.33
N	alternative_donor		chr16	+	chr16:68386219-68387297	chr16:68386313-68387297		chr16:68386219-68386312	chr16:68386218-68386219		100	NA	NA	72.22	27.78
N	alternative_donor	KIAA1172,SFRS15	chr21	-	chr21:33065798-33066528	chr21:33065798-33066516		chr21:33066517-33066528	chr21:33066528-33066529		100	NA	NA	85.29	14.71
K	alternative_donor	MORC4	chrX	-	chrX:106184863-106185205	chrX:106184863-106185167		chrX:106185168-106185205	chrX:106185205-106185206		20.37	NA	NA	44.44	24.07
K	alternative_donor	ACOT1,ACOT2	chr14	+	chr14:74036101-74040091	chr14:74036588-74040091		chr14:74036101-74036587	chr14:74036100-74036101		64.41	NA	NA	50.78	13.63
N	alternative_donor	DRAM2,UNQ154	chr1	-	chr1:111662582-111663266;chr1:111662582-111663291;chr1:111662582-111663153	chr1:111662582-111663137		chr1:111663138-111663153;chr1:111663154-111663266;chr1:111663267-111663291	chr1:111663153-111663154;chr1:111663266-111663267;chr1:111663291-111663292		77.05	NA	NA	90	12.95
N	alternative_donor	EEF1B2	chr2	+	chr2:207025698-207026069;chr2:207025435-207026069	chr2:207025857-207026069		chr2:207025435-207025697;chr2:207025698-207025856	chr2:207025434-207025435;chr2:207025697-207025698		30.43	NA	NA	56.25	25.82
K	alternative_donor	SIRT3	chr11	-	chr11:216719-218831	chr11:216719-218777		chr11:218778-218831	chr11:218831-218832		22.22	NA	NA	0	22.22
N	alternative_donor		chr3	+	chr3:23958665-23959327	chr3:23958731-23959327		chr3:23958665-23958730	chr3:23958664-23958665		100	NA	NA	61.11	38.89
K	alternative_donor	PAX6	chr11	-	chr11:31832564-31832760	chr11:31832564-31832662		chr11:31832663-31832760	chr11:31832760-31832761		100	NA	NA	56.25	43.75
N	alternative_donor	RNF212	chr4	-	chr4:1102193-1107499;chr4:1102193-1107436;chr4:1102193-1105549;chr4:1102193-1104983;chr4:1102193-1105498	chr4:1102193-1107143		chr4:1104984-1105498;chr4:1105499-1105549;chr4:1105550-1107143;chr4:1107144-1107436;chr4:1107437-1107499	chr4:1105498-1105499;chr4:1105549-1105550;chr4:1107143-1107144;chr4:1107436-1107437;chr4:1107499-1107500		96.15	NA	NA	82.05	14.1
N	alternative_donor		chr7	+	chr7:140396643-140400669	chr7:140396875-140400669		chr7:140396643-140396874	chr7:140396642-140396643		23.53	NA	NA	7.41	16.12
N	alternative_donor	NADSYN1	chr11	+	chr11:71159932-71166155	chr11:71164428-71166155		chr11:71159932-71164427	chr11:71159931-71159932		58.33	NA	NA	100	41.67
N	alternative_donor	MRPS27	chr5	-	chr5:71523103-71524092	chr5:71523103-71523472		chr5:71523473-71524092	chr5:71524092-71524093		100	NA	NA	35.29	64.71
N	alternative_donor	MRPS28	chr8	-	chr8:80915416-80941995;chr8:80915416-80942270;chr8:80915416-80942255	chr8:80915416-80942288		chr8:80941996-80942255;chr8:80942256-80942270;chr8:80942271-80942288	chr8:80942255-80942256;chr8:80942270-80942271;chr8:80942288-80942289		50	NA	NA	31.03	18.97
N	alternative_donor	SLC22A5	chr5	+	chr5:131720013-131721019;chr5:131720007-131721019	chr5:131719994-131721019		chr5:131719994-131720006;chr5:131720007-131720012	chr5:131719993-131719994;chr5:131720006-131720007		100	NA	NA	89.19	10.81
N	alternative_donor	RPS29	chr14	-	chr14:50052768-50065117	chr14:50052768-50053002		chr14:50053003-50065117	chr14:50065117-50065118		100	NA	NA	56.86	43.14
N	alternative_donor		chr9	-	chr9:35743324-35744293	chr9:35743324-35744215		chr9:35744216-35744293	chr9:35744293-35744294		26.83	NA	NA	15.49	11.34
N	alternative_donor	ARRDC1	chr9	+	chr9:140500288-140507347	chr9:140507026-140507347		chr9:140500288-140507025	chr9:140500287-140500288	chr9:140507348-140507458;chr9:140500096-140500287	19.05	NA	NA	50	30.95
N	alternative_donor		chr5	-	chr5:159535622-159540233;chr5:159535622-159543695	chr5:159535622-159545811		chr5:159540234-159543695;chr5:159543696-159545811	chr5:159543695-159543696;chr5:159545811-159545812		0	NA	NA	75	75
N	alternative_donor	MYD88	chr3	+	chr3:38182041-38182247	chr3:38182060-38182247		chr3:38182041-38182059	chr3:38182040-38182041		87.5	NA	NA	100	12.5
N	alternative_donor	MCM3AP	chr21	-	chr21:47666319-47666694	chr21:47666319-47666541		chr21:47666542-47666694	chr21:47666694-47666695		100	NA	NA	80.26	19.74
N	alternative_donor	GCC2	chr2	+	chr2:109065737-109066088	chr2:109065746-109066088		chr2:109065737-109065745	chr2:109065736-109065737		0	NA	NA	16.67	16.67
K	alternative_donor	RFWD2	chr1	-	chr1:176132125-176132962	chr1:176132125-176132950		chr1:176132951-176132962	chr1:176132962-176132963		63.89	NA	NA	41.67	22.22
N	alternative_donor	CDK10	chr16	+	chr16:89754224-89755659;chr16:89753206-89755659	chr16:89753168-89755659		chr16:89753168-89753205;chr16:89753206-89754223	chr16:89753167-89753168;chr16:89753205-89753206		44.19	NA	NA	56	11.81
K	alternative_donor	TRIM3	chr11	-	chr11:6479078-6479299	chr11:6479078-6479294		chr11:6479295-6479299	chr11:6479299-6479300		100	NA	NA	69.23	30.77
K	alternative_donor	RIOK3	chr18	+	chr18:21053448-21054911	chr18:21053591-21054911		chr18:21053448-21053590	chr18:21053447-21053448		96.1	NA	NA	72.59	23.51
N	alternative_donor	C18orf21	chr18	+	chr18:33552804-33554858	chr18:33552871-33554858		chr18:33552804-33552870	chr18:33552803-33552804		61.76	NA	NA	86.96	25.2
N	alternative_donor	HEMK1	chr3	+	chr3:50607006-50608361	chr3:50607144-50608361		chr3:50607006-50607143	chr3:50607005-50607006		0	NA	NA	10.53	10.53
K	alternative_donor	KIAA1430	chr4	-	chr4:186112367-186125051	chr4:186112367-186124938		chr4:186124939-186125051	chr4:186125051-186125052		12.9	NA	NA	26.09	13.19
N	alternative_donor	XYLB	chr3	+	chr3:38420830-38436995	chr3:38420834-38436995		chr3:38420830-38420833	chr3:38420829-38420830		100	NA	NA	73.68	26.32
N	alternative_donor	PUS7	chr7	-	chr7:105108911-105111207	chr7:105108911-105111134		chr7:105111135-105111207	chr7:105111207-105111208		100	NA	NA	89.55	10.45
K	alternative_donor	B4GALT4,UNQ552	chr3	-	chr3:118935192-118937558	chr3:118935192-118937496		chr3:118937497-118937558	chr3:118937558-118937559		100	NA	NA	75	25
N	alternative_donor		chr16	-	chr16:54925578-54957496	chr16:54925578-54927233		chr16:54927234-54957496	chr16:54957496-54957497		100	NA	NA	25	75
N	alternative_donor	KCTD15	chr19	+	chr19:34302458-34303694	chr19:34302944-34303694		chr19:34302458-34302943	chr19:34302457-34302458		11.54	NA	NA	21.88	10.34
N	alternative_donor	ACAD8	chr11	+	chr11:134132517-134134801	chr11:134133450-134134801		chr11:134132517-134133449	chr11:134132516-134132517		7.32	NA	NA	18.42	11.1
N	alternative_donor		chr5	-	chr5:80535180-80597105	chr5:80535180-80536146		chr5:80536147-80597105	chr5:80597105-80597106		0	NA	NA	100	100
N	alternative_donor	ST7L	chr1	-	chr1:113159467-113161818	chr1:113159467-113161530		chr1:113161531-113161818	chr1:113161818-113161819		100	NA	NA	73.91	26.09
N	alternative_donor	UBE2V1	chr20	-	chr20:48700792-48729643	chr20:48700792-48713019		chr20:48713020-48729643	chr20:48729643-48729644		16.67	NA	NA	2.94	13.73
N	alternative_donor	RANBP1	chr22	+	chr22:20105540-20106535;chr22:20105188-20106535;chr22:20105837-20106535;chr22:20105436-20106535	chr22:20103954-20106535		chr22:20103954-20105187;chr22:20105188-20105435;chr22:20105436-20105539;chr22:20105540-20105836	chr22:20103953-20103954;chr22:20105187-20105188;chr22:20105435-20105436;chr22:20105539-20105540		11.76	NA	NA	0	11.76
N	alternative_donor	FAM86A	chr16	-	chr16:5145516-5147644	chr16:5145516-5147280		chr16:5147281-5147644	chr16:5147644-5147645		13.79	NA	NA	24.14	10.35
K	alternative_donor	SFRS16	chr19	+	chr19:45561141-45562525	chr19:45561157-45562525		chr19:45561141-45561156	chr19:45561140-45561141		91.18	NA	NA	79.45	11.73
N	alternative_donor	LINS1	chr15	-	chr15:101110323-101112098	chr15:101110323-101110655		chr15:101110656-101112098	chr15:101112098-101112099		4.55	NA	NA	19.35	14.8
N	alternative_donor	GTF2B	chr1	-	chr1:89353051-89357289	chr1:89353051-89357165		chr1:89357166-89357289	chr1:89357289-89357290		100	NA	NA	88.37	11.63
N	alternative_donor	PLXND1	chr3	-	chr3:129284382-129284740	chr3:129284382-129284729		chr3:129284730-129284740	chr3:129284740-129284741		100	NA	NA	82.05	17.95
N	alternative_donor	GCAT	chr22	+	chr22:38211842-38212206	chr22:38211884-38212206		chr22:38211842-38211883	chr22:38211841-38211842		10.91	NA	NA	0	10.91
N	alternative_donor		chr1	-	chr1:36186582-36202514	chr1:36186582-36189220		chr1:36189221-36202514	chr1:36202514-36202515		100	NA	NA	37.93	62.07
N	alternative_donor	KIAA1602,NCKAP5L	chr12	-	chr12:50185835-50186228	chr12:50185835-50186149		chr12:50186150-50186228	chr12:50186228-50186229		9.09	NA	NA	41.38	32.29
N	alternative_donor	NUP62CL	chrX	-	chrX:106391040-106396401	chrX:106391040-106394085		chrX:106394086-106396401	chrX:106396401-106396402		0	NA	NA	12.5	12.5
N	alternative_donor	WDR24	chr16	-	chr16:736187-736743	chr16:736187-736739		chr16:736740-736743	chr16:736743-736744		6.25	NA	NA	16.33	10.08
N	alternative_donor	PEX10	chr1	-	chr1:2338335-2339894	chr1:2338335-2339890		chr1:2339891-2339894	chr1:2339894-2339895		100	NA	NA	70.83	29.17
K	alternative_donor	ARFGEF1	chr8	-	chr8:68123851-68128842	chr8:68123851-68128824		chr8:68128825-68128842	chr8:68128842-68128843		78.57	NA	NA	56	22.57
N	alternative_donor	DOK7	chr4	+	chr4:3486888-3487265;chr4:3486571-3487265	chr4:3487069-3487265		chr4:3486571-3486887;chr4:3486888-3487068	chr4:3486570-3486571;chr4:3486887-3486888		30.77	NA	NA	11.11	19.66
N	alternative_donor	FCHSD1,FLJ00007	chr5	-	chr5:141024258-141024475	chr5:141024258-141024425		chr5:141024426-141024475	chr5:141024475-141024476		100	NA	NA	76.92	23.08
N	alternative_donor	FLJ00182,WDR81	chr17	+	chr17:1637468-1638865;chr17:1637525-1638865	chr17:1637511-1638865		chr17:1637468-1637510;chr17:1637511-1637524	chr17:1637467-1637468;chr17:1637510-1637511		100	NA	NA	86.96	13.04
N	alternative_donor	GIT2	chr12	-	chr12:110385310-110389016	chr12:110385310-110388971		chr12:110388972-110389016	chr12:110389016-110389017		100	NA	NA	76.92	23.08
K	alternative_donor	TOM1	chr22	+	chr22:35718013-35719020	chr22:35718031-35719020		chr22:35718013-35718030	chr22:35718012-35718013		86.27	NA	NA	100	13.73
N	alternative_donor	TRIP12	chr2	-	chr2:230744845-230785986;chr2:230744845-230786595;chr2:230744845-230786279	chr2:230744845-230787597		chr2:230785987-230786279;chr2:230786280-230786595;chr2:230786596-230787597	chr2:230786279-230786280;chr2:230786595-230786596;chr2:230787597-230787598		50	NA	NA	75.86	25.86
N	alternative_donor	PEX26,TUBA8	chr22	+	chr22:18561373-18562639	chr22:18562023-18562639		chr22:18561373-18562022	chr22:18561372-18561373		5.41	NA	NA	18.6	13.19
N	alternative_donor	UBN1	chr16	+	chr16:4910955-4918833	chr16:4911104-4918833		chr16:4910955-4911103	chr16:4910954-4910955		100	NA	NA	83.33	16.67
N	alternative_donor	ARHGAP11B	chr15	+	chr15:30927392-30927689	chr15:30927611-30927689		chr15:30927392-30927610	chr15:30927391-30927392		50	NA	NA	23.33	26.67
N	alternative_donor	COMTD1,UNQ766	chr10	-	chr10:76994751-76994817;chr10:76994751-76994821	chr10:76994751-76995174		chr10:76994818-76994821;chr10:76994822-76995174	chr10:76994821-76994822;chr10:76995174-76995175		0	NA	NA	11.11	11.11
K	alternative_donor	ZNF184	chr6	-	chr6:27440213-27440751	chr6:27440213-27440507		chr6:27440508-27440751	chr6:27440751-27440752		57.14	NA	NA	100	42.86
K	alternative_donor	NOL5A,NOP56	chr20	+	chr20:2636681-2637046	chr20:2636861-2637046		chr20:2636681-2636860	chr20:2636680-2636681		17.55	NA	NA	37.39	19.84
K	alternative_donor	CLK4	chr5	-	chr5:178043950-178045556	chr5:178043950-178044344		chr5:178044345-178045556	chr5:178045556-178045557		54.55	NA	NA	27.59	26.96
N	alternative_donor	PPP1R14B	chr11	-	chr11:64012760-64013525;chr11:64012760-64013514;chr11:64012760-64012848;chr11:64012760-64013141;chr11:64012760-64013080	chr11:64012760-64013887		chr11:64012849-64013080;chr11:64013081-64013141;chr11:64013142-64013514;chr11:64013515-64013525;chr11:64013526-64013887	chr11:64013080-64013081;chr11:64013141-64013142;chr11:64013514-64013515;chr11:64013525-64013526;chr11:64013887-64013888		42.37	NA	NA	61.22	18.85
N	alternative_donor	ZNF777	chr7	-	chr7:149153129-149157905	chr7:149153129-149157120		chr7:149157121-149157905	chr7:149157905-149157906		100	NA	NA	42.86	57.14
K	alternative_donor	ANAPC13	chr3	-	chr3:134201774-134204542;chr3:134201774-134204793	chr3:134201774-134204161		chr3:134204162-134204542;chr3:134204543-134204793	chr3:134204542-134204543;chr3:134204793-134204794		62.96	NA	NA	74.16	11.2
N	alternative_donor	KIAA1787,NEURL4	chr17	-	chr17:7228793-7228971	chr17:7228793-7228959		chr17:7228960-7228971	chr17:7228971-7228972		100	NA	NA	88.57	11.43
N	alternative_donor	ILKAP	chr2	-	chr2:239096899-239098499;chr2:239096899-239098493	chr2:239096899-239098503		chr2:239098494-239098499;chr2:239098500-239098503	chr2:239098499-239098500;chr2:239098503-239098504		0	NA	NA	40.54	40.54
K	alternative_donor	SLC39A11	chr17	-	chr17:70845944-70943890	chr17:70845944-70943869		chr17:70943870-70943890	chr17:70943890-70943891		16.67	NA	NA	38.46	21.79
N	alternative_donor	ZCCHC8	chr12	-	chr12:122977337-122984519	chr12:122977337-122983373		chr12:122983374-122984519	chr12:122984519-122984520		28.57	NA	NA	100	71.43
N	alternative_donor		chr10	-	chr10:124610037-124615160	chr10:124610037-124610745		chr10:124610746-124615160	chr10:124615160-124615161		69.23	NA	NA	29.79	39.44
N	alternative_donor	KIRREL	chr1	+	chr1:158057593-158057795	chr1:158057651-158057795		chr1:158057593-158057650	chr1:158057592-158057593		100	NA	NA	85.96	14.04
N	alternative_donor	E4F1	chr16	+	chr16:2273772-2278372	chr16:2273931-2278372		chr16:2273772-2273930	chr16:2273771-2273772		0	NA	NA	12.82	12.82
N	alternative_donor	ARAF,ARAF1	chrX	+	chrX:47422679-47424195	chrX:47422729-47424195		chrX:47422679-47422728	chrX:47422678-47422679		100	NA	NA	89.22	10.78
N	alternative_donor	HNRNPA3	chr2	+	chr2:178081669-178082432;chr2:178081479-178082432	chr2:178081609-178082432		chr2:178081479-178081608;chr2:178081609-178081668	chr2:178081478-178081479;chr2:178081608-178081609		0	NA	NA	12.5	12.5
N	alternative_donor	ABHD14A,ACY1	chr3	+	chr3:52007922-52011886	chr3:52009221-52011886		chr3:52007922-52009220	chr3:52007921-52007922		63.64	NA	NA	100	36.36
K	alternative_donor	FBXL12	chr19	-	chr19:9929294-9929429	chr19:9929294-9929403		chr19:9929404-9929429	chr19:9929429-9929430		86.36	NA	NA	52	34.36
N	alternative_donor	CCNE1	chr19	+	chr19:30312725-30313146	chr19:30313038-30313146		chr19:30312725-30313037	chr19:30312724-30312725		100	NA	NA	68.42	31.58
K	alternative_donor	CABYR	chr18	+	chr18:21736007-21739435	chr18:21736964-21739435		chr18:21736007-21736963	chr18:21736006-21736007		40	NA	NA	100	60
N	alternative_donor		chr5	+	chr5:65372778-65381274	chr5:65378724-65381274		chr5:65372778-65378723	chr5:65372777-65372778		100	NA	NA	65.52	34.48
K	alternative_donor	ATP11B,KIAA0956	chr3	+	chr3:182598736-182602540	chr3:182598770-182602540		chr3:182598736-182598769	chr3:182598735-182598736		100	NA	NA	86.21	13.79
N	alternative_donor		chr10	+	chr10:3161062-3167288	chr10:3166770-3167288		chr10:3161062-3166769	chr10:3161061-3161062		100	NA	NA	84	16
N	alternative_donor	CCDC18	chr1	+	chr1:93730459-93744019	chr1:93736372-93744019		chr1:93730459-93736371	chr1:93730458-93730459		18.18	NA	NA	100	81.82
K	alternative_donor	TTC26	chr7	+	chr7:138819468-138822592	chr7:138819539-138822592		chr7:138819468-138819538	chr7:138819467-138819468		88.89	NA	NA	100	11.11
N	alternative_donor	CCDC92	chr12	-	chr12:124428912-124457075	chr12:124428912-124429215		chr12:124429216-124457075	chr12:124457075-124457076		10	NA	NA	100	90
N	alternative_donor	SLC30A5,ZTL1	chr5	+	chr5:68412263-68413065	chr5:68412430-68413065		chr5:68412263-68412429	chr5:68412262-68412263		100	NA	NA	86.84	13.16
K	alternative_donor	OBFC2A	chr2	+	chr2:192542968-192543715	chr2:192543432-192543715		chr2:192542968-192543431	chr2:192542967-192542968		63.41	NA	NA	83.64	20.23
N	alternative_donor		chr9	-	chr9:140006622-140007404	chr9:140006622-140007171		chr9:140007172-140007404	chr9:140007404-140007405		100	NA	NA	41.67	58.33
K	alternative_donor	FSD1	chr19	+	chr19:4323144-4323344	chr19:4323235-4323344		chr19:4323144-4323234	chr19:4323143-4323144		89.66	NA	NA	100	10.34
N	alternative_donor	CHMP2A	chr19	-	chr19:59065604-59066231;chr19:59065604-59066143;chr19:59065604-59066181;chr19:59065604-59066039	chr19:59065604-59066354		chr19:59066040-59066143;chr19:59066144-59066181;chr19:59066182-59066231;chr19:59066232-59066354	chr19:59066143-59066144;chr19:59066181-59066182;chr19:59066231-59066232;chr19:59066354-59066355		60.48	NA	NA	72.79	12.31
N	alternative_donor	BC015159	chr22	-	chr22:27620270-27622489	chr22:27620270-27620483		chr22:27620484-27622489	chr22:27622489-27622490		44.44	NA	NA	0	44.44
N	alternative_donor	SNURF-SNRPN	chr15	+	chr15:25299115-25301629	chr15:25300378-25301629		chr15:25299115-25300377	chr15:25299114-25299115		100	NA	NA	25	75
K	alternative_donor	USF1	chr1	-	chr1:161012008-161012375	chr1:161012008-161012344		chr1:161012345-161012375	chr1:161012375-161012376		53.45	NA	NA	36.84	16.61
N	alternative_donor	SEPT13	chr7	-	chr7:45798774-45808258	chr7:45798774-45805304		chr7:45805305-45808258	chr7:45808258-45808259		27.27	NA	NA	2.94	24.33
N	alternative_donor	ACSF3	chr16	+	chr16:89160401-89164998	chr16:89160405-89164998		chr16:89160401-89160404	chr16:89160400-89160401		100	NA	NA	50	50
N	alternative_donor		chr7	-	chr7:98992397-98995484	chr7:98992397-98993998		chr7:98993999-98995484	chr7:98995484-98995485		100	NA	NA	85.94	14.06
N	alternative_donor	HNRNPA3	chr2	+	chr2:178077600-178080266;chr2:178078147-178080266	chr2:178077534-178080266		chr2:178077534-178077599;chr2:178077600-178078146	chr2:178077533-178077534;chr2:178077599-178077600		12.5	NA	NA	0	12.5
N	alternative_donor	SLC25A37	chr8	+	chr8:23424454-23425834;chr8:23424327-23425834	chr8:23423850-23425834		chr8:23423850-23424326;chr8:23424327-23424453	chr8:23423849-23423850;chr8:23424326-23424327		15.19	NA	NA	40	24.81
K	alternative_donor	C21orf66,GCFC	chr21	-	chr21:34123530-34127540	chr21:34123530-34127523		chr21:34127524-34127540	chr21:34127540-34127541		10	NA	NA	28.57	18.57
N	alternative_donor	FAM86C	chr11	+	chr11:71498934-71500828;chr11:71498679-71500828	chr11:71498777-71500828		chr11:71498679-71498776;chr11:71498777-71498933	chr11:71498678-71498679;chr11:71498776-71498777		10.71	NA	NA	33.33	22.62
N	alternative_donor	UBR4	chr1	-	chr1:19528310-19536652	chr1:19528310-19536566		chr1:19536567-19536652	chr1:19536652-19536653		85.71	NA	NA	100	14.29
N	alternative_donor	RAG1AP1	chr1	+	chr1:155108449-155108774;chr1:155108474-155108774;chr1:155108468-155108774	chr1:155108157-155108774		chr1:155108157-155108448;chr1:155108449-155108467;chr1:155108468-155108473	chr1:155108156-155108157;chr1:155108448-155108449;chr1:155108467-155108468		11.43	NA	NA	24.14	12.71
N	alternative_donor		chr16	-	chr16:70024777-70029971	chr16:70024777-70026813		chr16:70026814-70029971	chr16:70029971-70029972		5.56	NA	NA	21.43	15.87
N	alternative_donor	FAM82B	chr8	-	chr8:87519342-87520344;chr8:87519342-87520720	chr8:87519342-87526470		chr8:87520345-87520720;chr8:87520721-87526470	chr8:87520720-87520721;chr8:87526470-87526471		0	NA	NA	66.67	66.67
N	alternative_donor	GABPA	chr21	+	chr21:27112344-27113883;chr21:27107890-27113883;chr21:27107382-27113883	chr21:27107697-27113883		chr21:27107382-27107696;chr21:27107697-27107889;chr21:27107890-27112343	chr21:27107381-27107382;chr21:27107696-27107697;chr21:27107889-27107890		6.67	NA	NA	17.5	10.83
N	alternative_donor	GLTSCR1	chr19	+	chr19:48179174-48182577	chr19:48180534-48182577		chr19:48179174-48180533	chr19:48179173-48179174		7.69	NA	NA	26.67	18.98
N	alternative_donor	RECQL	chr12	-	chr12:21652550-21654346;chr12:21652550-21654396	chr12:21652550-21654103		chr12:21654104-21654346;chr12:21654347-21654396	chr12:21654346-21654347;chr12:21654396-21654397		82.14	NA	NA	100	17.86
N	alternative_donor		chr7	+	chr7:112112917-112123468	chr7:112115732-112123468		chr7:112112917-112115731	chr7:112112916-112112917		100	NA	NA	62.5	37.5
N	alternative_donor	RILPL1	chr12	-	chr12:124008193-124017720	chr12:124008193-124008574		chr12:124008575-124017720	chr12:124017720-124017721		9.09	NA	NA	20	10.91
N	alternative_donor	ANKRD10	chr13	-	chr13:111555887-111558379	chr13:111555887-111557091		chr13:111557092-111558379	chr13:111558379-111558380		57.14	NA	NA	90	32.86
N	alternative_donor	TNK2	chr3	-	chr3:195615478-195622923;chr3:195615478-195624037	chr3:195615478-195635355		chr3:195622924-195624037;chr3:195624038-195635355	chr3:195624037-195624038;chr3:195635355-195635356		83.33	NA	NA	66.67	16.66
N	alternative_donor	SGMS2	chr4	+	chr4:108745950-108779627	chr4:108746410-108779627		chr4:108745950-108746409	chr4:108745949-108745950		66.67	NA	NA	42.86	23.81
N	alternative_donor	C2orf68	chr2	-	chr2:85836710-85838790	chr2:85836710-85838440		chr2:85838441-85838790	chr2:85838790-85838791		18.6	NA	NA	33.33	14.73
N	alternative_donor	TANC2	chr17	+	chr17:61176608-61271351;chr17:61228742-61271351	chr17:61176719-61271351		chr17:61176608-61176718;chr17:61176719-61228741	chr17:61176607-61176608;chr17:61176718-61176719		100	NA	NA	89.47	10.53
N	alternative_donor	C18orf25	chr18	+	chr18:43753679-43795776	chr18:43754297-43795776		chr18:43753679-43754296	chr18:43753678-43753679		63.64	NA	NA	100	36.36
N	alternative_donor	S100PBP	chr1	+	chr1:33283448-33290913;chr1:33287781-33290913	chr1:33283291-33290913		chr1:33283291-33283447;chr1:33283448-33287780	chr1:33283290-33283291;chr1:33283447-33283448		78.57	NA	NA	94.59	16.02
N	alternative_donor	ZNF266	chr19	-	chr19:9529308-9529892;chr19:9529308-9529437	chr19:9529308-9529726		chr19:9529438-9529726;chr19:9529727-9529892	chr19:9529726-9529727;chr19:9529892-9529893		19.05	NA	NA	47.62	28.57
K	alternative_donor	TRMT61B	chr2	-	chr2:29073272-29073964	chr2:29073272-29073937		chr2:29073938-29073964	chr2:29073964-29073965		87.5	NA	NA	59.09	28.41
K	alternative_donor	CDKN2AIP	chr4	+	chr4:184366788-184367240	chr4:184366819-184367240		chr4:184366788-184366818	chr4:184366787-184366788		61.76	NA	NA	17.78	43.98
N	alternative_donor	KLHDC4	chr16	-	chr16:87795647-87799397	chr16:87795647-87798671		chr16:87798672-87799397	chr16:87799397-87799398		0	NA	NA	25	25
N	alternative_donor	MTIF2	chr2	-	chr2:55495876-55496348	chr2:55495876-55496304		chr2:55496305-55496348	chr2:55496348-55496349		100	NA	NA	87.5	12.5
N	alternative_donor	TSEN34	chr19	+	chr19:54694302-54695211;chr19:54694223-54695211	chr19:54694014-54695211		chr19:54694014-54694222;chr19:54694223-54694301	chr19:54694013-54694014;chr19:54694222-54694223		20	NA	NA	0	20
N	alternative_donor	DST	chr6	-	chr6:56465020-56475224	chr6:56465020-56466240		chr6:56466241-56475224	chr6:56475224-56475225		46.15	NA	NA	16	30.15
N	alternative_donor	GTF3C6	chr6	+	chr6:111280450-111281616	chr6:111280456-111281616		chr6:111280450-111280455	chr6:111280449-111280450		100	NA	NA	85.29	14.71
N	alternative_donor	HEATR3	chr16	+	chr16:50100451-50102690	chr16:50100894-50102690		chr16:50100451-50100893	chr16:50100450-50100451		5.56	NA	NA	44.44	38.88
N	alternative_donor	CCPG1,DYX1C1,EKN1	chr15	-	chr15:55783455-55789912	chr15:55783455-55789909		chr15:55789910-55789912	chr15:55789912-55789913		80	NA	NA	100	20
N	alternative_donor	ROM1	chr11	+	chr11:62381344-62381729;chr11:62379393-62381729;chr11:62381248-62381729;chr11:62379564-62381729	chr11:62379571-62381729		chr11:62379393-62379563;chr11:62379564-62379570;chr11:62379571-62381247;chr11:62381248-62381343	chr11:62379392-62379393;chr11:62379563-62379564;chr11:62379570-62379571;chr11:62381247-62381248		0	NA	NA	10.53	10.53
N	alternative_donor	ACIN1	chr14	-	chr14:23540396-23540642	chr14:23540396-23540635		chr14:23540636-23540642	chr14:23540642-23540643		100	NA	NA	88.89	11.11
N	alternative_donor	EPHA2	chr1	-	chr1:16477459-16481124;chr1:16477459-16482342;chr1:16477459-16479647	chr1:16477459-16483622		chr1:16479648-16481124;chr1:16481125-16482342;chr1:16482343-16483622	chr1:16481124-16481125;chr1:16482342-16482343;chr1:16483622-16483623		0	NA	NA	25.81	25.81
N	alternative_donor	PER3	chr1	+	chr1:7846897-7848104	chr1:7847307-7848104		chr1:7846897-7847306	chr1:7846896-7846897		9.09	NA	NA	44.44	35.35
N	alternative_donor	TCFL5	chr20	-	chr20:61491661-61492375	chr20:61491661-61492181		chr20:61492182-61492375	chr20:61492375-61492376		14.81	NA	NA	34.38	19.57
N	alternative_donor	CCDC41	chr12	-	chr12:94703884-94706689	chr12:94703884-94706347		chr12:94706348-94706689	chr12:94706689-94706690		0	NA	NA	11.11	11.11
N	alternative_donor	KIAA1885,VARS2	chr6	+	chr6:30884007-30884654	chr6:30884027-30884654		chr6:30884007-30884026	chr6:30884006-30884007		100	NA	NA	84.62	15.38
N	alternative_donor	ALS2	chr2	-	chr2:202609153-202611350	chr2:202609153-202611288		chr2:202611289-202611350	chr2:202611350-202611351		100	NA	NA	84	16
N	alternative_donor	L3MBTL2	chr22	+	chr22:41613207-41615422	chr22:41613849-41615422		chr22:41613207-41613848	chr22:41613206-41613207		0.99	NA	NA	11.67	10.68
N	alternative_donor	POFUT2	chr21	-	chr21:46698085-46702263	chr21:46698085-46698212		chr21:46698213-46702263	chr21:46702263-46702264		8.57	NA	NA	31.58	23.01
K	alternative_donor	DNAH14	chr1	+	chr1:225155217-225156460	chr1:225155286-225156460		chr1:225155217-225155285	chr1:225155216-225155217		100	NA	NA	83.87	16.13
N	alternative_donor	TSG101	chr11	-	chr11:18541151-18548321;chr11:18541151-18547207	chr11:18541151-18549112		chr11:18547208-18548321;chr11:18548322-18549112	chr11:18548321-18548322;chr11:18549112-18549113		0	NA	NA	12	12
N	alternative_donor	NEIL2	chr8	+	chr8:11629095-11637106	chr8:11629100-11637106		chr8:11629095-11629099	chr8:11629094-11629095		0	NA	NA	14.29	14.29
N	alternative_donor	ZSWIM4	chr19	+	chr19:13919730-13919883	chr19:13919799-13919883		chr19:13919730-13919798	chr19:13919729-13919730		86.36	NA	NA	100	13.64
N	alternative_donor	FAM3A	chrX	-	chrX:153744137-153744233;chrX:153744137-153744292	chrX:153744137-153744328		chrX:153744234-153744292;chrX:153744293-153744328	chrX:153744292-153744293;chrX:153744328-153744329		0	NA	NA	20	20
N	alternative_donor		chr2	-	chr2:44586890-44588555	chr2:44586890-44588518		chr2:44588519-44588555	chr2:44588555-44588556		100	NA	NA	76.47	23.53
N	alternative_donor	PELI2	chr14	+	chr14:56757175-56763317	chr14:56762950-56763317		chr14:56757175-56762949	chr14:56757174-56757175		12.5	NA	NA	50	37.5
K	alternative_donor	ZC3H18	chr16	+	chr16:88643784-88653007	chr16:88644135-88653007		chr16:88643784-88644134	chr16:88643783-88643784		100	NA	NA	89.13	10.87
N	alternative_donor	HUWE1	chrX	-	chrX:53627270-53629551	chrX:53627270-53629524		chrX:53629525-53629551	chrX:53629551-53629552		94.92	NA	NA	82.09	12.83
N	alternative_donor		chr12	+	chr12:7267816-7270862	chr12:7270625-7270862		chr12:7267816-7270624	chr12:7267815-7267816		100	NA	NA	54.55	45.45
N	alternative_donor		chr3	-	chr3:52440339-52440844	chr3:52440339-52440771		chr3:52440772-52440844	chr3:52440844-52440845		9.76	NA	NA	25.71	15.95
N	alternative_donor	FIGNL1	chr7	-	chr7:50515988-50517276;chr7:50515988-50517260;chr7:50515988-50517197;chr7:50515988-50516815	chr7:50515988-50517242		chr7:50516816-50517197;chr7:50517198-50517242;chr7:50517243-50517260;chr7:50517261-50517276	chr7:50517197-50517198;chr7:50517242-50517243;chr7:50517260-50517261;chr7:50517276-50517277		14.29	NA	NA	0	14.29
N	alternative_donor	C5orf22	chr5	+	chr5:31534433-31535850;chr5:31535650-31535850	chr5:31534525-31535850		chr5:31534433-31534524;chr5:31534525-31535649	chr5:31534432-31534433;chr5:31534524-31534525		85.88	NA	NA	73.79	12.09
N	alternative_donor		chr13	-	chr13:79889129-79892955;chr13:79889129-79893669	chr13:79889129-79896483		chr13:79892956-79893669;chr13:79893670-79896483	chr13:79893669-79893670;chr13:79896483-79896484		35.71	NA	NA	15.79	19.92
N	alternative_donor	MCEE	chr2	-	chr2:71351674-71357309	chr2:71351674-71356846		chr2:71356847-71357309	chr2:71357309-71357310		13.33	NA	NA	36.36	23.03
N	alternative_donor	TRAPPC10	chr21	+	chr21:45452054-45457672	chr21:45452817-45457672		chr21:45452054-45452816	chr21:45452053-45452054		0	NA	NA	10.53	10.53
N	alternative_donor	ADCY3	chr2	-	chr2:25042984-25043592	chr2:25042984-25043252		chr2:25043253-25043592	chr2:25043592-25043593		55.28	NA	NA	81.56	26.28
N	alternative_donor	PALB2	chr16	-	chr16:23649451-23649779;chr16:23649451-23652447	chr16:23649451-23652430		chr16:23649780-23652430;chr16:23652431-23652447	chr16:23652430-23652431;chr16:23652447-23652448		70	NA	NA	57.14	12.86
N	alternative_donor	IDUA	chr4	+	chr4:981738-994399	chr4:993853-994399		chr4:981738-993852	chr4:981737-981738		28.57	NA	NA	100	71.43
N	alternative_donor	AKT1S1	chr19	-	chr19:50376560-50381426;chr19:50376560-50379859;chr19:50376560-50380493	chr19:50376560-50380281		chr19:50379860-50380281;chr19:50380282-50380493;chr19:50380494-50381426	chr19:50380281-50380282;chr19:50380493-50380494;chr19:50381426-50381427		21.62	NA	NA	11.11	10.51
N	alternative_donor	ZNF79	chr9	+	chr9:130190962-130191110;chr9:130187083-130191110	chr9:130187190-130191110		chr9:130187083-130187189;chr9:130187190-130190961	chr9:130187082-130187083;chr9:130187189-130187190		75	NA	NA	33.33	41.67
N	alternative_donor	TOP3B	chr22	-	chr22:22330180-22330352;chr22:22330180-22336810	chr22:22330180-22337126		chr22:22330353-22336810;chr22:22336811-22337126	chr22:22336810-22336811;chr22:22337126-22337127		75.86	NA	NA	61.54	14.32
N	alternative_donor	KIAA0321,ZFYVE26	chr14	-	chr14:68260957-68264392;chr14:68260957-68262059	chr14:68260957-68264388		chr14:68262060-68264388;chr14:68264389-68264392	chr14:68264388-68264389;chr14:68264392-68264393		78.26	NA	NA	100	21.74
N	alternative_donor	PYGO1	chr15	-	chr15:55841194-55880032	chr15:55841194-55879658		chr15:55879659-55880032	chr15:55880032-55880033		0	NA	NA	18.18	18.18
K	alternative_donor	ZNF621	chr3	+	chr3:40566530-40567269	chr3:40566766-40567269		chr3:40566530-40566765	chr3:40566529-40566530		100	NA	NA	81.48	18.52
N	alternative_donor	NT5C2	chr10	-	chr10:104857132-104858703	chr10:104857132-104858687		chr10:104858688-104858703	chr10:104858703-104858704		100	NA	NA	88.64	11.36
K	alternative_donor	POP3,POPDC3	chr6	-	chr6:105607695-105609670	chr6:105607695-105609299		chr6:105609300-105609670	chr6:105609670-105609671		34.18	NA	NA	46.83	12.65
N	alternative_donor	FLYWCH1	chr16	+	chr16:2962156-2964176	chr16:2963252-2964176		chr16:2962156-2963251	chr16:2962155-2962156		10.34	NA	NA	26.32	15.98
N	alternative_donor	AK311398	chr5	+	chr5:43067737-43068071	chr5:43067889-43068071		chr5:43067737-43067888	chr5:43067736-43067737		13.33	NA	NA	34.62	21.29
N	alternative_donor		chr3	-	chr3:119963326-120053708	chr3:119963326-120003875		chr3:120003876-120053708	chr3:120053708-120053709		100	NA	NA	83.33	16.67
N	alternative_donor	RAB24	chr5	-	chr5:176730322-176730411	chr5:176730322-176730407		chr5:176730408-176730411	chr5:176730411-176730412		100	NA	NA	89.29	10.71
N	alternative_donor	SEC13	chr3	-	chr3:10360857-10362192;chr3:10360857-10360940	chr3:10360857-10362733		chr3:10360941-10362192;chr3:10362193-10362733	chr3:10362192-10362193;chr3:10362733-10362734		57.69	NA	NA	82.14	24.45
N	alternative_donor	PDE10A,PDE10A2	chr6	-	chr6:165829770-165832122	chr6:165829770-165831840		chr6:165831841-165832122	chr6:165832122-165832123		0	NA	NA	13.04	13.04
K	alternative_donor	FMNL1	chr17	+	chr17:43309818-43310590	chr17:43309848-43310590		chr17:43309818-43309847	chr17:43309817-43309818		60.95	NA	NA	76.47	15.52
N	alternative_donor	KIAA0141	chr5	+	chr5:141314152-141316762	chr5:141316580-141316762		chr5:141314152-141316579	chr5:141314151-141314152		31.11	NA	NA	18.71	12.4
N	alternative_donor	DLST,DLSTP	chr14	+	chr14:75357810-75359536;chr14:75357871-75359536	chr14:75358003-75359536		chr14:75357810-75357870;chr14:75357871-75358002	chr14:75357809-75357810;chr14:75357870-75357871		9.38	NA	NA	20.69	11.31
N	alternative_donor	WDR85	chr9	-	chr9:140472056-140473076	chr9:140472056-140472961		chr9:140472962-140473076	chr9:140473076-140473077		4.88	NA	NA	20	15.12
N	alternative_donor	IDH3B	chr20	-	chr20:2639169-2639272;chr20:2639169-2639283;chr20:2639169-2639404	chr20:2639169-2640170		chr20:2639273-2639283;chr20:2639284-2639404;chr20:2639405-2640170	chr20:2639283-2639284;chr20:2639404-2639405;chr20:2640170-2640171		10	NA	NA	29.81	19.81
K	alternative_donor	TMEM22	chr3	+	chr3:136538057-136573284;chr3:136538471-136573284	chr3:136538206-136573284		chr3:136538057-136538205;chr3:136538206-136538470	chr3:136538056-136538057;chr3:136538205-136538206		0	NA	NA	20	20
N	alternative_donor	WDR27	chr6	-	chr6:170089109-170101646	chr6:170089109-170089222		chr6:170089223-170101646	chr6:170101646-170101647		100	NA	NA	20	80
N	alternative_donor	ARMC6	chr19	+	chr19:19144740-19144939	chr19:19144823-19144939		chr19:19144740-19144822	chr19:19144739-19144740		13.33	NA	NA	40	26.67
N	alternative_donor		chr3	+	chr3:44903508-44903849	chr3:44903609-44903849		chr3:44903508-44903608	chr3:44903507-44903508		100	NA	NA	63.64	36.36
N	alternative_donor		chr8	+	chr8:17143937-17153843	chr8:17152565-17153843		chr8:17143937-17152564	chr8:17143936-17143937		100	NA	NA	37.5	62.5
N	alternative_donor	MLL	chr11	+	chr11:118369205-118370017	chr11:118369244-118370017		chr11:118369205-118369243	chr11:118369204-118369205		100	NA	NA	78.57	21.43
N	alternative_donor	KIAA0948,TBRG4	chr7	-	chr7:45141214-45141451	chr7:45141214-45141423		chr7:45141424-45141451	chr7:45141451-45141452		92.86	NA	NA	82.84	10.02
K	alternative_donor	C14orf109	chr14	+	chr14:93651378-93652604	chr14:93651831-93652604		chr14:93651378-93651830	chr14:93651377-93651378		25.64	NA	NA	60	34.36
N	alternative_donor		chr5	+	chr5:149398261-149404067	chr5:149403972-149404067		chr5:149398261-149403971	chr5:149398260-149398261		100	NA	NA	5.36	94.64
N	alternative_donor	NDUFC1	chr4	-	chr4:140216301-140216457;chr4:140216301-140216885	chr4:140216301-140223569		chr4:140216458-140216885;chr4:140216886-140223569	chr4:140216885-140216886;chr4:140223569-140223570		0	NA	NA	23.53	23.53
K	alternative_donor	NUDT12	chr5	-	chr5:102895170-102895797	chr5:102895170-102895743		chr5:102895744-102895797	chr5:102895797-102895798		100	NA	NA	62.96	37.04
N	alternative_donor	SLC26A6	chr3	-	chr3:48671069-48672163;chr3:48671069-48671948	chr3:48671069-48672803		chr3:48671949-48672163;chr3:48672164-48672803	chr3:48672163-48672164;chr3:48672803-48672804		80.33	NA	NA	69.23	11.1
N	alternative_donor	UBE2O	chr17	-	chr17:74396003-74396302	chr17:74396003-74396227		chr17:74396228-74396302	chr17:74396302-74396303		100	NA	NA	83.33	16.67
N	alternative_donor	SPEG	chr2	+	chr2:220343913-220344504	chr2:220343924-220344504		chr2:220343913-220343923	chr2:220343912-220343913		100	NA	NA	77.78	22.22
K	alternative_donor	MYNN,OSZF	chr3	+	chr3:169492220-169496555	chr3:169492350-169496555		chr3:169492220-169492349	chr3:169492219-169492220		100	NA	NA	84.85	15.15
N	alternative_donor	LANCL1	chr2	-	chr2:211341137-211341445;chr2:211341137-211342173	chr2:211341137-211341343		chr2:211341344-211341445;chr2:211341446-211342173	chr2:211341445-211341446;chr2:211342173-211342174		33.33	NA	NA	46.67	13.34
N	alternative_donor	GTF2I	chr7	+	chr7:74152446-74157787	chr7:74156201-74157787		chr7:74152446-74156200	chr7:74152445-74152446		0	NA	NA	18.75	18.75
N	alternative_donor	GOLGA3	chr12	-	chr12:133351892-133352746;chr12:133351892-133353140;chr12:133351892-133353061	chr12:133351892-133353219		chr12:133352747-133353061;chr12:133353062-133353140;chr12:133353141-133353219	chr12:133353061-133353062;chr12:133353140-133353141;chr12:133353219-133353220		29.17	NA	NA	51.85	22.68
N	alternative_donor	FLNB	chr3	+	chr3:58090944-58092406;chr3:58090839-58092406	chr3:58089773-58092406		chr3:58089773-58090838;chr3:58090839-58090943	chr3:58089772-58089773;chr3:58090838-58090839		0	NA	NA	15.25	15.25
N	alternative_donor	CLIP1	chr12	-	chr12:122865106-122907464;chr12:122865106-122891302;chr12:122865106-122884678;chr12:122865106-122884327	chr12:122865106-122907067		chr12:122884328-122884678;chr12:122884679-122891302;chr12:122891303-122907067;chr12:122907068-122907464	chr12:122884678-122884679;chr12:122891302-122891303;chr12:122907067-122907068;chr12:122907464-122907465		100	NA	NA	55.56	44.44
K	alternative_donor	CLK3	chr15	+	chr15:74912567-74914834	chr15:74914558-74914834		chr15:74912567-74914557	chr15:74912566-74912567		85.19	NA	NA	50	35.19
K	alternative_donor	MIER1	chr1	+	chr1:67450276-67452085	chr1:67450336-67452085		chr1:67450276-67450335	chr1:67450275-67450276		35.71	NA	NA	11.32	24.39
N	alternative_donor		chrX	+	chrX:73164498-73218602	chrX:73182637-73218602		chrX:73164498-73182636	chrX:73164497-73164498		40	NA	NA	11.76	28.24
N	alternative_donor	CCNG2	chr4	+	chr4:78085633-78086953	chr4:78085774-78086953		chr4:78085633-78085773	chr4:78085632-78085633		3.92	NA	NA	32.65	28.73
N	alternative_donor	KLHL29	chr2	+	chr2:23907408-23914543	chr2:23913417-23914543		chr2:23907408-23913416	chr2:23907407-23907408		20	NA	NA	38.89	18.89
K	alternative_donor	PPP2R5E	chr14	-	chr14:63842827-63848788	chr14:63842827-63848773		chr14:63848774-63848788	chr14:63848788-63848789		88.37	NA	NA	100	11.63
N	alternative_donor	TPI1	chr12	+	chr12:6978120-6978421	chr12:6978348-6978421		chr12:6978120-6978347	chr12:6978119-6978120		100	NA	NA	74.73	25.27
N	alternative_donor	SH3D19	chr4	-	chr4:152147239-152245984	chr4:152147239-152147319		chr4:152147320-152245984	chr4:152245984-152245985		0	NA	NA	33.33	33.33
N	alternative_donor	ZNF146	chr19	+	chr19:36706099-36709023;chr19:36706092-36709023	chr19:36706058-36709023		chr19:36706058-36706091;chr19:36706092-36706098	chr19:36706057-36706058;chr19:36706091-36706092		0	NA	NA	20.59	20.59
N	alternative_donor	ITGB5	chr3	-	chr3:124592379-124606446	chr3:124592379-124605777		chr3:124605778-124606446	chr3:124606446-124606447		84.38	NA	NA	100	15.62
K	alternative_donor	ATAD2	chr8	-	chr8:124359647-124360426	chr8:124359647-124360422		chr8:124360423-124360426	chr8:124360426-124360427		100	NA	NA	86.21	13.79
N	alternative_donor	LOC388796	chr20	-	chr20:37049746-37049861;chr20:37049746-37050733;chr20:37049746-37050738;chr20:37049746-37050742;chr20:37049746-37050936	chr20:37049746-37055066		chr20:37049862-37050733;chr20:37050734-37050738;chr20:37050739-37050742;chr20:37050743-37050936;chr20:37050937-37055066	chr20:37050733-37050734;chr20:37050738-37050739;chr20:37050742-37050743;chr20:37050936-37050937;chr20:37055066-37055067		0	NA	NA	13.89	13.89
N	alternative_donor	FBRSL1	chr12	+	chr12:133124619-133144066	chr12:133136817-133144066		chr12:133124619-133136816	chr12:133124618-133124619		5.88	NA	NA	30	24.12
N	alternative_donor	CICE	chr3	-	chr3:10059756-10065243	chr3:10059756-10065213		chr3:10065214-10065243	chr3:10065243-10065244		31.58	NA	NA	12.82	18.76
N	alternative_donor	HTT	chr4	+	chr4:3131727-3132031	chr4:3131775-3132031		chr4:3131727-3131774	chr4:3131726-3131727		100	NA	NA	86.67	13.33
N	alternative_donor	C14orf135	chr14	+	chr14:60559138-60581417	chr14:60575046-60581417		chr14:60559138-60575045	chr14:60559137-60559138		23.08	NA	NA	7.14	15.94
N	alternative_donor	GLG1	chr16	-	chr16:74486030-74487068	chr16:74486030-74486128		chr16:74486129-74487068	chr16:74487068-74487069		75.67	NA	NA	62.13	13.54
N	alternative_donor	RPL23A	chr17	+	chr17:27047049-27047724	chr17:27047449-27047724		chr17:27047049-27047448	chr17:27047048-27047049		69.57	NA	NA	100	30.43
N	alternative_donor	AP2A1	chr19	+	chr19:50306711-50308917	chr19:50308834-50308917		chr19:50306711-50308833	chr19:50306710-50306711		100	NA	NA	70.59	29.41
N	alternative_donor	HNRNPH1,HNRPH1	chr5	-	chr5:179050166-179050281;chr5:179050166-179050636;chr5:179050166-179051317;chr5:179050166-179061065	chr5:179050166-179050595		chr5:179050282-179050595;chr5:179050596-179050636;chr5:179050637-179051317;chr5:179051318-179061065	chr5:179050595-179050596;chr5:179050636-179050637;chr5:179051317-179051318;chr5:179061065-179061066		66.67	NA	NA	34.62	32.05
N	alternative_donor	RAPGEF1	chr9	-	chr9:134464374-134465847	chr9:134464374-134465272		chr9:134465273-134465847	chr9:134465847-134465848		100	NA	NA	88.37	11.63
N	alternative_donor	C1orf25	chr1	-	chr1:185097880-185106737	chr1:185097880-185106573		chr1:185106574-185106737	chr1:185106737-185106738		0	NA	NA	19.05	19.05
N	alternative_donor	DEAF1	chr11	-	chr11:691599-694758	chr11:691599-693488		chr11:693489-694758	chr11:694758-694759		4	NA	NA	36.84	32.84
N	alternative_donor	ATR	chr3	-	chr3:142168445-142171969	chr3:142168445-142169307		chr3:142169308-142171969	chr3:142171969-142171970		22.35	NA	NA	61.11	38.76
N	alternative_donor		chr1	+	chr1:155282071-155287756	chr1:155282187-155287756		chr1:155282071-155282186	chr1:155282070-155282071		97.18	NA	NA	75.1	22.08
N	alternative_donor		chr19	+	chr19:582331-582517	chr19:582335-582517		chr19:582331-582334	chr19:582330-582331		71.43	NA	NA	100	28.57
N	alternative_donor	TTC37	chr5	-	chr5:94886355-94888213;chr5:94886355-94890639	chr5:94886355-94888710		chr5:94888214-94888710;chr5:94888711-94890639	chr5:94888710-94888711;chr5:94890639-94890640		0	NA	NA	11.76	11.76
K	alternative_donor	ANKLE1	chr19	+	chr19:17394694-17394897	chr19:17394772-17394897		chr19:17394694-17394771	chr19:17394693-17394694		100	NA	NA	68.75	31.25
N	alternative_donor	THOP1	chr19	+	chr19:2807779-2808240	chr19:2807807-2808240		chr19:2807779-2807806	chr19:2807778-2807779		100	NA	NA	87.5	12.5
N	alternative_donor	DUS1L	chr17	-	chr17:80019860-80020770	chr17:80019860-80020736		chr17:80020737-80020770	chr17:80020770-80020771		95.4	NA	NA	85.31	10.09
N	alternative_donor	KIAA1712	chr4	+	chr4:175205292-175219116;chr4:175218754-175219116;chr4:175205213-175219116;chr4:175205095-175219116	chr4:175205084-175219116		chr4:175205084-175205094;chr4:175205095-175205212;chr4:175205213-175205291;chr4:175205292-175218753	chr4:175205083-175205084;chr4:175205094-175205095;chr4:175205212-175205213;chr4:175205291-175205292		0	NA	NA	13.64	13.64
N	alternative_donor	MON1B	chr16	+	chr16:77227675-77228231	chr16:77227687-77228231		chr16:77227675-77227686	chr16:77227674-77227675		6.41	NA	NA	17.65	11.24
N	alternative_donor	KIAA1638,WDR19	chr4	+	chr4:39276579-39278639	chr4:39278500-39278639		chr4:39276579-39278499	chr4:39276578-39276579		5.71	NA	NA	31.25	25.54
N	alternative_donor	DNAJB5	chr9	+	chr9:34989829-34993196	chr9:34992984-34993196		chr9:34989829-34992983	chr9:34989828-34989829		0	NA	NA	11.11	11.11
N	alternative_donor	PPP1R12B	chr1	+	chr1:202411701-202418116	chr1:202414357-202418116		chr1:202411701-202414356	chr1:202411700-202411701		0	NA	NA	100	100
N	alternative_donor	UGCGL1,UGGT1	chr2	+	chr2:128849171-128855002;chr2:128848972-128855002;chr2:128848990-128855002	chr2:128848957-128855002		chr2:128848957-128848971;chr2:128848972-128848989;chr2:128848990-128849170	chr2:128848956-128848957;chr2:128848971-128848972;chr2:128848989-128848990		24.32	NA	NA	0	24.32
N	alternative_donor		chr4	+	chr4:140307385-140311454	chr4:140310252-140311454		chr4:140307385-140310251	chr4:140307384-140307385		100	NA	NA	33.33	66.67
K	alternative_donor	ALS2CL	chr3	-	chr3:46722898-46722993	chr3:46722898-46722989		chr3:46722990-46722993	chr3:46722993-46722994		100	NA	NA	78.95	21.05
N	alternative_donor	CASD1	chr7	+	chr7:94178934-94180649	chr7:94178947-94180649		chr7:94178934-94178946	chr7:94178933-94178934		100	NA	NA	76.19	23.81
N	alternative_donor	TRMT5	chr14	-	chr14:61446605-61447741	chr14:61446605-61447680		chr14:61447681-61447741	chr14:61447741-61447742		100	NA	NA	55	45
N	alternative_donor	XRCC3	chr14	-	chr14:104179269-104181760;chr14:104179269-104180441	chr14:104179269-104180206		chr14:104180207-104180441;chr14:104180442-104181760	chr14:104180441-104180442;chr14:104181760-104181761		33.33	NA	NA	20	13.33
N	alternative_donor	CS	chr12	-	chr12:56692476-56693943	chr12:56692476-56693611		chr12:56693612-56693943	chr12:56693943-56693944		50	NA	NA	27.27	22.73
N	alternative_donor	SLC12A8	chr3	-	chr3:124829180-124837612	chr3:124829180-124829255		chr3:124829256-124837612	chr3:124837612-124837613		16.67	NA	NA	0	16.67
N	alternative_donor	EIF4H	chr7	+	chr7:73588773-73604002	chr7:73602736-73604002		chr7:73588773-73602735	chr7:73588772-73588773		100	NA	NA	62.07	37.93
N	alternative_donor	HES4	chr1	-	chr1:934813-934912	chr1:934813-934905		chr1:934906-934912	chr1:934912-934913		100	NA	NA	81.82	18.18
N	alternative_donor	GOLGA7,gcp16	chr8	+	chr8:41348086-41348351	chr8:41348137-41348351		chr8:41348086-41348136	chr8:41348085-41348086		100	NA	NA	69.23	30.77
N	alternative_donor	TRIM28	chr19	+	chr19:59055579-59056791	chr19:59056465-59056791		chr19:59055579-59056464	chr19:59055578-59055579		100	NA	NA	88.61	11.39
N	alternative_donor	CPSF3L	chr1	-	chr1:1256474-1261399	chr1:1256474-1259960		chr1:1259961-1261399	chr1:1261399-1261400		100	NA	NA	80	20
K	alternative_donor	SEC23B	chr20	+	chr20:18488617-18491465;chr20:18488314-18491465	chr20:18488635-18491465		chr20:18488314-18488616;chr20:18488617-18488634	chr20:18488313-18488314;chr20:18488616-18488617		42.86	NA	NA	65.22	22.36
N	alternative_donor	C20orf72	chr20	+	chr20:17950774-17956326	chr20:17953395-17956326		chr20:17950774-17953394	chr20:17950773-17950774		100	NA	NA	77.78	22.22
N	alternative_donor	KIAA0460	chr1	+	chr1:150443457-150444358	chr1:150444219-150444358		chr1:150443457-150444218	chr1:150443456-150443457		100	NA	NA	84.25	15.75
N	alternative_donor	C20orf24	chr20	+	chr20:35235225-35236117;chr20:35207370-35236117	chr20:35235533-35236117		chr20:35207370-35235224;chr20:35235225-35235532	chr20:35207369-35207370;chr20:35235224-35235225		90	NA	NA	37.5	52.5
N	alternative_donor	BHD,FLCN	chr17	-	chr17:17120497-17122336	chr17:17120497-17122332		chr17:17122333-17122336	chr17:17122336-17122337		100	NA	NA	89.66	10.34
N	alternative_donor	SH3KBP1	chrX	-	chrX:19764560-19854268	chrX:19764560-19854242		chrX:19854243-19854268	chrX:19854268-19854269		91.3	NA	NA	80.77	10.53
N	alternative_donor	C18orf54	chr18	+	chr18:51888802-51889140;chr18:51888319-51889140	chr18:51888262-51889140		chr18:51888262-51888318;chr18:51888319-51888801	chr18:51888261-51888262;chr18:51888318-51888319		47.06	NA	NA	0	47.06
N	alternative_donor	KIAA1429	chr8	-	chr8:95539592-95541303	chr8:95539592-95541297		chr8:95541298-95541303	chr8:95541303-95541304		100	NA	NA	69.57	30.43
K	alternative_donor	LRCH3	chr3	+	chr3:197562610-197566191	chr3:197562694-197566191		chr3:197562610-197562693	chr3:197562609-197562610	chr3:197566192-197566268;chr3:197562545-197562609	82.61	NA	NA	100	17.39
N	alternative_donor		chr5	-	chr5:179225577-179226064	chr5:179225577-179225927		chr5:179225928-179226064	chr5:179226064-179226065		100	NA	NA	85.98	14.02
N	alternative_donor	PEX16	chr11	-	chr11:45939045-45939138;chr11:45939045-45939250;chr11:45939045-45939254;chr11:45939045-45939672;chr11:45939045-45939324	chr11:45939045-45940264		chr11:45939139-45939250;chr11:45939251-45939254;chr11:45939255-45939324;chr11:45939325-45939672;chr11:45939673-45940264	chr11:45939250-45939251;chr11:45939254-45939255;chr11:45939324-45939325;chr11:45939672-45939673;chr11:45940264-45940265		0	NA	NA	21.74	21.74
N	alternative_donor		chr16	+	chr16:28877999-28878694	chr16:28878355-28878694		chr16:28877999-28878354	chr16:28877998-28877999		100	NA	NA	85.37	14.63
N	alternative_donor	EIF4B,eIF4B	chr12	+	chr12:53419130-53421565;chr12:53416391-53421565	chr12:53416412-53421565		chr12:53416391-53416411;chr12:53416412-53419129	chr12:53416390-53416391;chr12:53416411-53416412		68.35	NA	NA	57.65	10.7
N	alternative_donor	DOHH	chr19	-	chr19:3492498-3494025	chr19:3492498-3492611		chr19:3492612-3494025	chr19:3494025-3494026		10.34	NA	NA	25	14.66
N	alternative_donor	LSMD1	chr17	-	chr17:7760162-7786552;chr17:7760162-7760302	chr17:7760162-7760332		chr17:7760303-7760332;chr17:7760333-7786552	chr17:7760332-7760333;chr17:7786552-7786553		71.43	NA	NA	87.5	16.07
N	alternative_donor	SLC2A4RG	chr20	+	chr20:62366129-62371729	chr20:62371392-62371729		chr20:62366129-62371391	chr20:62366128-62366129		100	NA	NA	84.38	15.62
N	alternative_donor	TTLL5	chr14	+	chr14:76127731-76129397	chr14:76127981-76129397		chr14:76127731-76127980	chr14:76127730-76127731		35.29	NA	NA	12.5	22.79
N	alternative_donor	C21orf67	chr21	-	chr21:46355806-46359507	chr21:46355806-46358358		chr21:46358359-46359507	chr21:46359507-46359508		100	NA	NA	55.56	44.44
N	alternative_donor	PLK4	chr4	+	chr4:128813554-128814439	chr4:128813670-128814439		chr4:128813554-128813669	chr4:128813553-128813554		100	NA	NA	81.82	18.18
N	alternative_donor	C6orf167	chr6	-	chr6:97711325-97715757	chr6:97711325-97715747		chr6:97715748-97715757	chr6:97715757-97715758		88.57	NA	NA	100	11.43
N	alternative_donor	HLTF	chr3	-	chr3:148778475-148781260	chr3:148778475-148778565		chr3:148778566-148781260	chr3:148781260-148781261		100	NA	NA	40	60
N	alternative_donor	MYNN,OSZF	chr3	+	chr3:169497334-169498377	chr3:169497350-169498377		chr3:169497334-169497349	chr3:169497333-169497334		100	NA	NA	88.89	11.11
N	alternative_donor	ZMYM6	chr1	-	chr1:35476199-35476551	chr1:35476199-35476358		chr1:35476359-35476551	chr1:35476551-35476552		100	NA	NA	80	20
N	alternative_donor	CNTLN	chr9	+	chr9:17135235-17143285	chr9:17135424-17143285		chr9:17135235-17135423	chr9:17135234-17135235		100	NA	NA	73.91	26.09
N	alternative_donor	SPCS2	chr11	+	chr11:74660445-74676078	chr11:74660695-74676078		chr11:74660445-74660694	chr11:74660444-74660445		11.11	NA	NA	26.67	15.56
N	alternative_donor	TRA2A	chr7	-	chr7:23561460-23561739;chr7:23561460-23561972	chr7:23561460-23561750		chr7:23561740-23561750;chr7:23561751-23561972	chr7:23561750-23561751;chr7:23561972-23561973		0	NA	NA	12	12
N	alternative_donor	ZNF770	chr15	-	chr15:35279875-35280703	chr15:35279875-35280316		chr15:35280317-35280703	chr15:35280703-35280704		100	NA	NA	83.33	16.67
K	alternative_donor	FLJ00323,MCM8	chr20	+	chr20:5952684-5958521	chr20:5953843-5958521		chr20:5952684-5953842	chr20:5952683-5952684		100	NA	NA	76.47	23.53
N	alternative_donor	FAM21A,FAM21B	chr10	+	chr10:51857521-51859737	chr10:51857563-51859737		chr10:51857521-51857562	chr10:51857520-51857521		100	NA	NA	71.21	28.79
N	alternative_donor	PPIL2	chr22	+	chr22:22024252-22024854	chr22:22024666-22024854		chr22:22024252-22024665	chr22:22024251-22024252		1.92	NA	NA	29.41	27.49
N	alternative_donor	CUL7	chr6	-	chr6:43014146-43014617	chr6:43014146-43014248		chr6:43014249-43014617	chr6:43014617-43014618		100	NA	NA	81.82	18.18
N	alternative_donor	NBEAL1	chr2	+	chr2:203974923-203976701	chr2:203975006-203976701		chr2:203974923-203975005	chr2:203974922-203974923		100	NA	NA	57.14	42.86
N	alternative_donor	TXNDC15	chr5	+	chr5:134210174-134223384	chr5:134210221-134223384		chr5:134210174-134210220	chr5:134210173-134210174		100	NA	NA	89.19	10.81
N	alternative_donor	LTBP2	chr14	-	chr14:75070409-75081415	chr14:75070409-75078153		chr14:75078154-75081415	chr14:75081415-75081416		100	NA	NA	70	30
K	alternative_donor	C19orf29	chr19	-	chr19:3613585-3614394	chr19:3613585-3614383		chr19:3614384-3614394	chr19:3614394-3614395		3.57	NA	NA	20	16.43
N	alternative_donor	ACLY	chr17	-	chr17:40070154-40075132;chr17:40070154-40073062	chr17:40070154-40086610		chr17:40073063-40075132;chr17:40075133-40086610	chr17:40075132-40075133;chr17:40086610-40086611		33.33	NA	NA	0	33.33
N	alternative_donor	RABGGTB	chr1	+	chr1:76251960-76253181;chr1:76252551-76253181	chr1:76252483-76253181		chr1:76251960-76252482;chr1:76252483-76252550	chr1:76251959-76251960;chr1:76252482-76252483		35	NA	NA	8.33	26.67
N	alternative_donor	SAMD11	chr1	+	chr1:871277-874419	chr1:874331-874419		chr1:871277-874330	chr1:871276-871277		0	NA	NA	20	20
N	alternative_donor	CRLF3	chr17	-	chr17:29131127-29151544	chr17:29131127-29151540		chr17:29151541-29151544	chr17:29151544-29151545		100	NA	NA	73.91	26.09
N	alternative_donor	PRCP	chr11	-	chr11:82571160-82612634	chr11:82571160-82611276		chr11:82611277-82612634	chr11:82612634-82612635		81.25	NA	NA	100	18.75
N	alternative_donor	ZNF330	chr4	+	chr4:142142232-142143519;chr4:142142209-142143519;chr4:142142263-142143519	chr4:142142171-142143519		chr4:142142171-142142208;chr4:142142209-142142231;chr4:142142232-142142262	chr4:142142170-142142171;chr4:142142208-142142209;chr4:142142231-142142232		0	NA	NA	10.68	10.68
N	alternative_donor	DBT	chr1	-	chr1:100676328-100680372	chr1:100676328-100676595		chr1:100676596-100680372	chr1:100680372-100680373		20	NA	NA	9.38	10.62
N	alternative_donor	C5orf42	chr5	-	chr5:37247848-37248947;chr5:37247848-37249303	chr5:37247848-37249346		chr5:37248948-37249303;chr5:37249304-37249346	chr5:37249303-37249304;chr5:37249346-37249347		58.33	NA	NA	0	58.33
N	alternative_donor	PLA2G6	chr22	-	chr22:38522457-38525460	chr22:38522457-38522768		chr22:38522769-38525460	chr22:38525460-38525461		28.57	NA	NA	100	71.43
N	alternative_donor	FBXO45	chr3	+	chr3:196295659-196304323	chr3:196296174-196304323		chr3:196295659-196296173	chr3:196295658-196295659		100	NA	NA	75	25
N	alternative_donor	LOC729020,RPE	chr2	+	chr2:210882284-210884392	chr2:210882946-210884392		chr2:210882284-210882945	chr2:210882283-210882284		7.41	NA	NA	19.44	12.03
N	alternative_donor		chr3	-	chr3:53265445-53267171	chr3:53265445-53266754		chr3:53266755-53267171	chr3:53267171-53267172		100	NA	NA	13.33	86.67
K	alternative_donor	PWWP2B	chr10	+	chr10:134219491-134230564	chr10:134219794-134230564		chr10:134219491-134219793	chr10:134219490-134219491		75	NA	NA	52	23
N	alternative_donor		chr16	-	chr16:88782386-88782768	chr16:88782386-88782504		chr16:88782505-88782768	chr16:88782768-88782769		100	NA	NA	36.36	63.64
N	alternative_donor	UBAP2L	chr1	+	chr1:154234174-154238976	chr1:154235913-154238976		chr1:154234174-154235912	chr1:154234173-154234174		40.29	NA	NA	21.19	19.1
K	alternative_donor	CCDC115	chr2	-	chr2:131099518-131099611;chr2:131099518-131099587	chr2:131099518-131099706		chr2:131099588-131099611;chr2:131099612-131099706	chr2:131099611-131099612;chr2:131099706-131099707		38.1	NA	NA	0	38.1
N	alternative_donor	LOC253039	chr9	+	chr9:123605718-123607270	chr9:123607178-123607270		chr9:123605718-123607177	chr9:123605717-123605718		88.89	NA	NA	65.85	23.04
N	alternative_donor	STYXL1	chr7	-	chr7:75659846-75662953;chr7:75659846-75677129	chr7:75659846-75676979		chr7:75662954-75676979;chr7:75676980-75677129	chr7:75676979-75676980;chr7:75677129-75677130		30.43	NA	NA	11.76	18.67
N	alternative_donor	COL7A1	chr3	-	chr3:48612676-48612833	chr3:48612676-48612771		chr3:48612772-48612833	chr3:48612833-48612834		100	NA	NA	88.64	11.36
N	alternative_donor	TREX1	chr3	+	chr3:48501819-48502107	chr3:48501831-48502107		chr3:48501819-48501830	chr3:48501818-48501819		100	NA	NA	75	25
K	alternative_donor	C22orf29,GNB1L,KIAA1645	chr22	-	chr22:19842063-19842342	chr22:19842063-19842182		chr22:19842183-19842342	chr22:19842342-19842343		12.5	NA	NA	33.33	20.83
N	alternative_donor	KIAA1513,POGK	chr1	+	chr1:166808842-166810191	chr1:166809007-166810191		chr1:166808842-166809006	chr1:166808841-166808842		0	NA	NA	12.5	12.5
N	alternative_donor	ARFIP1	chr4	+	chr4:153728401-153750776;chr4:153701379-153750776	chr4:153701244-153750776		chr4:153701244-153701378;chr4:153701379-153728400	chr4:153701243-153701244;chr4:153701378-153701379		45.95	NA	NA	27.27	18.68
N	alternative_donor	PPIL5	chr14	+	chr14:50065922-50069087	chr14:50067416-50069087		chr14:50065922-50067415	chr14:50065921-50065922		17.2	NA	NA	7.1	10.1
K	alternative_donor	IDN3,NIPBL	chr5	+	chr5:37064081-37064628	chr5:37064122-37064628		chr5:37064081-37064121	chr5:37064080-37064081		40.71	NA	NA	77.53	36.82
N	alternative_donor	TTC28	chr22	-	chr22:28392248-28394527	chr22:28392248-28392326		chr22:28392327-28394527	chr22:28394527-28394528		3.85	NA	NA	20	16.15
K	alternative_donor	FAM193A,RES4-22D	chr4	+	chr4:2696810-2698089	chr4:2696857-2698089		chr4:2696810-2696856	chr4:2696809-2696810		100	NA	NA	88.89	11.11
N	alternative_donor		chr3	+	chr3:9792108-9796387	chr3:9793642-9796387		chr3:9792108-9793641	chr3:9792107-9792108		100	NA	NA	89.66	10.34
N	alternative_donor	GBA2	chr9	-	chr9:35739798-35740008	chr9:35739798-35739994		chr9:35739995-35740008	chr9:35740008-35740009		100	NA	NA	87.34	12.66
N	alternative_donor	C21orf18,SETD4	chr21	-	chr21:37425919-37429406	chr21:37425919-37426752		chr21:37426753-37429406	chr21:37429406-37429407		0	NA	NA	10.42	10.42
N	alternative_donor	CCNL2	chr1	-	chr1:1326956-1328169	chr1:1326956-1328058		chr1:1328059-1328169	chr1:1328169-1328170		75.76	NA	NA	52.5	23.26
N	alternative_donor	CTU2	chr16	+	chr16:88778770-88779029	chr16:88778792-88779029		chr16:88778770-88778791	chr16:88778769-88778770		100	NA	NA	68.75	31.25
K	alternative_donor	CAMK2G	chr10	-	chr10:75583843-75585078	chr10:75583843-75585036		chr10:75585037-75585078	chr10:75585078-75585079		58.62	NA	NA	82.14	23.52
K	alternative_donor	SNRNP70,SNRP70	chr19	+	chr19:49605443-49607890;chr19:49606845-49607890	chr19:49605431-49607890		chr19:49605431-49605442;chr19:49605443-49606844	chr19:49605430-49605431;chr19:49605442-49605443		10.43	NA	NA	30	19.57
N	alternative_donor	ZSCAN2	chr15	+	chr15:85144367-85147050	chr15:85144420-85147050		chr15:85144367-85144419	chr15:85144366-85144367		0	NA	NA	11.43	11.43
N	alternative_donor		chr1	-	chr1:154918153-154919892	chr1:154918153-154918965		chr1:154918966-154919892	chr1:154919892-154919893		100	NA	NA	50	50
N	alternative_donor	BMCP1,SLC25A14	chrX	+	chrX:129483320-129484619	chrX:129483842-129484619		chrX:129483320-129483841	chrX:129483319-129483320		6.25	NA	NA	23.08	16.83
N	alternative_donor	MAX	chr14	-	chr14:65544147-65544630	chr14:65544147-65544280		chr14:65544281-65544630	chr14:65544630-65544631		100	NA	NA	52.38	47.62
N	alternative_donor	PRKD3	chr2	-	chr2:37520415-37543379;chr2:37520415-37551340	chr2:37520415-37551823		chr2:37543380-37551340;chr2:37551341-37551823	chr2:37551340-37551341;chr2:37551823-37551824		57.14	NA	NA	84.21	27.07
N	alternative_donor	AK027541	chr2	+	chr2:162101407-162103385	chr2:162101979-162103385		chr2:162101407-162101978	chr2:162101406-162101407		33.33	NA	NA	100	66.67
N	alternative_donor	NDUFAF1	chr15	-	chr15:41689339-41694644;chr15:41689339-41694341	chr15:41689339-41694457		chr15:41694342-41694457;chr15:41694458-41694644	chr15:41694457-41694458;chr15:41694644-41694645		0	NA	NA	18.18	18.18
N	alternative_donor	TMEM132A	chr11	+	chr11:60692206-60694675	chr11:60694194-60694675		chr11:60692206-60694193	chr11:60692205-60692206		11.32	NA	NA	23.08	11.76
N	alternative_donor		chr8	-	chr8:99120942-99129259	chr8:99120942-99125865		chr8:99125866-99129259	chr8:99129259-99129260		25	NA	NA	100	75
K	alternative_donor	PARP6	chr15	-	chr15:72552003-72552878	chr15:72552003-72552818		chr15:72552819-72552878	chr15:72552878-72552879		30.95	NA	NA	42.57	11.62
N	alternative_donor	ZNF333	chr19	+	chr19:14810094-14815865	chr19:14812697-14815865		chr19:14810094-14812696	chr19:14810093-14810094		16.67	NA	NA	30.77	14.1
K	alternative_donor	LOC93622	chr4	+	chr4:6676365-6676719	chr4:6676434-6676719		chr4:6676365-6676433	chr4:6676364-6676365		37.93	NA	NA	61.29	23.36
N	alternative_donor	STARD4	chr5	-	chr5:110835805-110836699;chr5:110835805-110835964;chr5:110835805-110836783	chr5:110835805-110836249		chr5:110835965-110836249;chr5:110836250-110836699;chr5:110836700-110836783	chr5:110836249-110836250;chr5:110836699-110836700;chr5:110836783-110836784		2.38	NA	NA	19.4	17.02
N	alternative_donor	SNUPN	chr15	-	chr15:75891023-75893478	chr15:75891023-75892977		chr15:75892978-75893478	chr15:75893478-75893479		2.92	NA	NA	15.38	12.46
K	alternative_donor	SLC36A4	chr11	-	chr11:92914953-92916000	chr11:92914953-92915971		chr11:92915972-92916000	chr11:92916000-92916001		80.39	NA	NA	66.67	13.72
N	alternative_donor	KIF20B	chr10	+	chr10:91477249-91477332	chr10:91477253-91477332		chr10:91477249-91477252	chr10:91477248-91477249		100	NA	NA	64.29	35.71
N	alternative_donor	ZNF34	chr8	-	chr8:146005666-146006259;chr8:146005666-146012663	chr8:146005666-146007211		chr8:146006260-146007211;chr8:146007212-146012663	chr8:146007211-146007212;chr8:146012663-146012664		0	NA	NA	20	20
N	alternative_donor	ZBTB40	chr1	+	chr1:22828043-22828791	chr1:22828178-22828791		chr1:22828043-22828177	chr1:22828042-22828043		100	NA	NA	76.47	23.53
N	alternative_donor	ATP5SL	chr19	-	chr19:41939579-41942282;chr19:41939579-41942333	chr19:41939579-41942296		chr19:41942283-41942296;chr19:41942297-41942333	chr19:41942296-41942297;chr19:41942333-41942334		100	NA	NA	88.89	11.11
N	alternative_donor	C19orf62	chr19	+	chr19:17378326-17379564	chr19:17378337-17379564		chr19:17378326-17378336	chr19:17378325-17378326		100	NA	NA	75	25
N	alternative_donor	STAT1	chr2	-	chr2:191839659-191840537	chr2:191839659-191840035		chr2:191840036-191840537	chr2:191840537-191840538		7.84	NA	NA	18.07	10.23
N	alternative_donor	SLC39A6	chr18	-	chr18:33706980-33709076;chr18:33706980-33709063	chr18:33706980-33707993		chr18:33707994-33709063;chr18:33709064-33709076	chr18:33709063-33709064;chr18:33709076-33709077		0.97	NA	NA	12.05	11.08
N	alternative_donor	SUV420H2	chr19	+	chr19:55851326-55853161	chr19:55852083-55853161		chr19:55851326-55852082	chr19:55851325-55851326		30.77	NA	NA	55.56	24.79
N	alternative_donor	ADAR2g,ADARB1	chr21	+	chr21:46644026-46645461;chr21:46640813-46645461;chr21:46642023-46645461	chr21:46643493-46645461		chr21:46640813-46642022;chr21:46642023-46643492;chr21:46643493-46644025	chr21:46640812-46640813;chr21:46642022-46642023;chr21:46643492-46643493		54.35	NA	NA	68.75	14.4
N	alternative_donor	PARN,parn	chr16	-	chr16:14723532-14723963;chr16:14723532-14723828	chr16:14723532-14724046		chr16:14723829-14723963;chr16:14723964-14724046	chr16:14723963-14723964;chr16:14724046-14724047		0	NA	NA	10.64	10.64
K	alternative_donor	SMG7	chr1	+	chr1:183511500-183513487	chr1:183511638-183513487		chr1:183511500-183511637	chr1:183511499-183511500		29.89	NA	NA	11.54	18.35
K	alternative_donor	KIAA1308,RALGDS	chr9	-	chr9:135975770-135976906	chr9:135975770-135975882		chr9:135975883-135976906	chr9:135976906-135976907		11.9	NA	NA	24.24	12.34
K	alternative_donor	ZC3H7A	chr16	-	chr16:11852396-11855323	chr16:11852396-11855261		chr16:11855262-11855323	chr16:11855323-11855324		100	NA	NA	76.32	23.68
N	alternative_donor		chr12	-	chr12:110834188-110841331	chr12:110834188-110839157		chr12:110839158-110841331	chr12:110841331-110841332		100	NA	NA	10.34	89.66
N	alternative_donor		chr22	+	chr22:43547611-43551620	chr22:43548227-43551620		chr22:43547611-43548226	chr22:43547610-43547611		85	NA	NA	43.48	41.52
N	alternative_donor	TPCN2	chr11	+	chr11:68816575-68821500	chr11:68817054-68821500		chr11:68816575-68817053	chr11:68816574-68816575		0	NA	NA	11.54	11.54
N	alternative_donor	TTC19	chr17	+	chr17:15903560-15905228	chr17:15903697-15905228		chr17:15903560-15903696	chr17:15903559-15903560		5.8	NA	NA	16.25	10.45
N	alternative_donor	BBS7	chr4	-	chr4:122766852-122768558	chr4:122766852-122768169		chr4:122768170-122768558	chr4:122768558-122768559		0	NA	NA	18.18	18.18
N	alternative_donor	NARG2	chr15	-	chr15:60720887-60723618;chr15:60720887-60724132	chr15:60720887-60724136		chr15:60723619-60724132;chr15:60724133-60724136	chr15:60724132-60724133;chr15:60724136-60724137		0	NA	NA	22.22	22.22
N	alternative_donor	FAM35A	chr10	+	chr10:88854546-88856690	chr10:88855006-88856690		chr10:88854546-88855005	chr10:88854545-88854546		100	NA	NA	83.33	16.67
N	alternative_donor	GSN	chr9	+	chr9:124088961-124089585	chr9:124089071-124089585		chr9:124088961-124089070	chr9:124088960-124088961		33.33	NA	NA	22.22	11.11
N	alternative_donor	HSPBAP1	chr3	-	chr3:122459723-122464230	chr3:122459723-122459849		chr3:122459850-122464230	chr3:122464230-122464231		100	NA	NA	50	50
N	alternative_donor	KIAA0649	chr9	+	chr9:138371869-138374528;chr9:138374198-138374528	chr9:138371571-138374528		chr9:138371571-138371868;chr9:138371869-138374197	chr9:138371570-138371571;chr9:138371868-138371869		0	NA	NA	55.56	55.56
N	alternative_donor	APOL2	chr22	-	chr22:36629502-36630281;chr22:36629502-36635181;chr22:36629502-36632641	chr22:36629502-36635486		chr22:36630282-36632641;chr22:36632642-36635181;chr22:36635182-36635486	chr22:36632641-36632642;chr22:36635181-36635182;chr22:36635486-36635487		88.24	NA	NA	54.55	33.69
N	alternative_donor	TMEM208	chr16	+	chr16:67262740-67262878	chr16:67262785-67262878		chr16:67262740-67262784	chr16:67262739-67262740		92.54	NA	NA	80.7	11.84
N	alternative_donor	CC2D1A	chr19	+	chr19:14038804-14038939	chr19:14038844-14038939		chr19:14038804-14038843	chr19:14038803-14038804		100	NA	NA	73.68	26.32
N	alternative_donor	KIAA0356,PLEKHM1	chr17	-	chr17:43517593-43522835	chr17:43517593-43519212		chr17:43519213-43522835	chr17:43522835-43522836		11.76	NA	NA	31.03	19.27
N	alternative_donor	FAM86C	chr11	+	chr11:71507355-71510606;chr11:71507213-71510606	chr11:71508127-71510606		chr11:71507213-71507354;chr11:71507355-71508126	chr11:71507212-71507213;chr11:71507354-71507355		21.05	NA	NA	36.84	15.79
N	alternative_donor	ATR	chr3	-	chr3:142204125-142212074	chr3:142204125-142211973		chr3:142211974-142212074	chr3:142212074-142212075		100	NA	NA	82.35	17.65
N	alternative_donor	KIAA1047,NCOR1	chr17	-	chr17:15943809-15950303	chr17:15943809-15950264		chr17:15950265-15950303	chr17:15950303-15950304		95.95	NA	NA	78.33	17.62
N	alternative_donor	BTBD2	chr19	-	chr19:1997463-2015295	chr19:1997463-2013545		chr19:2013546-2015295	chr19:2015295-2015296		2.8	NA	NA	13.33	10.53
N	alternative_donor	ATP5S	chr14	+	chr14:50789438-50790662	chr14:50789525-50790662		chr14:50789438-50789524	chr14:50789437-50789438		28	NA	NA	4.88	23.12
K	alternative_donor	CREB3L4,hJAL	chr1	+	chr1:153941116-153941405	chr1:153941176-153941405		chr1:153941116-153941175	chr1:153941115-153941116		68.75	NA	NA	100	31.25
N	alternative_donor	WDR90	chr16	+	chr16:705886-706301	chr16:705890-706301		chr16:705886-705889	chr16:705885-705886		100	NA	NA	66.67	33.33
N	alternative_donor		chr15	+	chr15:90809631-90818678	chr15:90815064-90818678		chr15:90809631-90815063	chr15:90809630-90809631		85.45	NA	NA	69.12	16.33
N	alternative_donor	VPS16	chr20	+	chr20:2844730-2844824	chr20:2844732-2844824		chr20:2844730-2844731	chr20:2844729-2844730		0	NA	NA	12.12	12.12
K	alternative_donor	TMEM128	chr4	-	chr4:4248071-4249832	chr4:4248071-4249327		chr4:4249328-4249832	chr4:4249832-4249833		12.9	NA	NA	26.47	13.57
N	alternative_donor	CELSR3,MEGF2	chr3	-	chr3:48680318-48680420	chr3:48680318-48680399		chr3:48680400-48680420	chr3:48680420-48680421		100	NA	NA	87.5	12.5
N	alternative_donor	CORO2A	chr9	-	chr9:100887188-100888924	chr9:100887188-100888830		chr9:100888831-100888924	chr9:100888924-100888925		88.89	NA	NA	100	11.11
N	alternative_donor	ADCK5	chr8	+	chr8:145608432-145615870	chr8:145614537-145615870		chr8:145608432-145614536	chr8:145608431-145608432		11.11	NA	NA	30.77	19.66
N	alternative_donor	C9orf21	chr9	-	chr9:99417056-99417533	chr9:99417056-99417371		chr9:99417372-99417533	chr9:99417533-99417534		76.47	NA	NA	100	23.53
K	alternative_donor	SNX14	chr6	-	chr6:86253479-86256833	chr6:86253479-86256829		chr6:86256830-86256833	chr6:86256833-86256834		100	NA	NA	80	20
N	alternative_donor	SEMA3F	chr3	+	chr3:50192581-50197007	chr3:50192998-50197007		chr3:50192581-50192997	chr3:50192580-50192581		79.17	NA	NA	100	20.83
K	alternative_donor	KLC1	chr14	+	chr14:104145856-104151322	chr14:104145883-104151322		chr14:104145856-104145882	chr14:104145855-104145856		71.6	NA	NA	52.88	18.72
N	alternative_donor	C5orf45	chr5	-	chr5:179264886-179267871	chr5:179264886-179266582		chr5:179266583-179267871	chr5:179267871-179267872		78.95	NA	NA	54.05	24.9
K	alternative_donor	CTAGE5	chr14	+	chr14:39746160-39748540	chr14:39746270-39748540		chr14:39746160-39746269	chr14:39746159-39746160		100	NA	NA	72.73	27.27
N	alternative_donor	ZFYVE16	chr5	+	chr5:79735852-79738941;chr5:79737069-79738941	chr5:79736775-79738941		chr5:79735852-79736774;chr5:79736775-79737068	chr5:79735851-79735852;chr5:79736774-79736775		0	NA	NA	11.54	11.54
N	alternative_donor	C6orf57	chr6	+	chr6:71276708-71289116	chr6:71286566-71289116		chr6:71276708-71286565	chr6:71276707-71276708		4.17	NA	NA	25	20.83
N	alternative_donor	ZNF746	chr7	-	chr7:149191162-149318218	chr7:149191162-149191294		chr7:149191295-149318218	chr7:149318218-149318219		33.33	NA	NA	100	66.67
N	alternative_donor		chr12	+	chr12:6646171-6646278	chr12:6646177-6646278		chr12:6646171-6646176	chr12:6646170-6646171		100	NA	NA	68.42	31.58
N	alternative_donor		chrX	-	chrX:151124333-151125754	chrX:151124333-151124508		chrX:151124509-151125754	chrX:151125754-151125755		90.62	NA	NA	58.11	32.51
N	alternative_donor	BCL2L11,bim-alpha1	chr2	+	chr2:111902098-111907620;chr2:111881447-111907620	chr2:111881717-111907620		chr2:111881447-111881716;chr2:111881717-111902097	chr2:111881446-111881447;chr2:111881716-111881717		100	NA	NA	76.92	23.08
N	alternative_donor	PCOTH	chr13	+	chr13:24463151-24464138	chr13:24463877-24464138		chr13:24463151-24463876	chr13:24463150-24463151		30	NA	NA	7.41	22.59
N	alternative_donor	ANKRD42	chr11	+	chr11:82905077-82909520	chr11:82905771-82909520		chr11:82905077-82905770	chr11:82905076-82905077		100	NA	NA	83.33	16.67
N	alternative_donor	KIF14	chr1	-	chr1:200567550-200569177	chr1:200567550-200568746		chr1:200568747-200569177	chr1:200569177-200569178		0	NA	NA	13.64	13.64
N	alternative_donor		chr19	-	chr19:2324192-2328410	chr19:2324192-2328385		chr19:2328386-2328410	chr19:2328410-2328411		77.78	NA	NA	100	22.22
N	alternative_donor	ELMOD2	chr4	+	chr4:141445430-141446573	chr4:141445435-141446573		chr4:141445430-141445434	chr4:141445429-141445430		100	NA	NA	66.67	33.33
N	alternative_donor	METTL11A	chr9	+	chr9:132395145-132396332;chr9:132395261-132396332	chr9:132395081-132396332		chr9:132395081-132395144;chr9:132395145-132395260	chr9:132395080-132395081;chr9:132395144-132395145		9.64	NA	NA	25.68	16.04
N	alternative_donor	BC024732	chr19	+	chr19:28284559-28296512;chr19:28289085-28296512;chr19:28284518-28296512	chr19:28285031-28296512		chr19:28284518-28284558;chr19:28284559-28285030;chr19:28285031-28289084	chr19:28284517-28284518;chr19:28284558-28284559;chr19:28285030-28285031		0	NA	NA	17.39	17.39
N	alternative_donor	CCDC111	chr4	+	chr4:185612867-185615675	chr4:185615525-185615675		chr4:185612867-185615524	chr4:185612866-185612867		7.41	NA	NA	22.22	14.81
N	alternative_donor	IMAA	chr16	-	chr16:21498938-21512824;chr16:21498938-21513097;chr16:21498938-21527592	chr16:21498938-21531148		chr16:21512825-21513097;chr16:21513098-21527592;chr16:21527593-21531148	chr16:21513097-21513098;chr16:21527592-21527593;chr16:21531148-21531149		62.5	NA	NA	77.14	14.64
N	alternative_donor	FASTKD2	chr2	+	chr2:207630472-207631367;chr2:207630379-207631367;chr2:207630487-207631367	chr2:207630243-207631367		chr2:207630243-207630378;chr2:207630379-207630471;chr2:207630472-207630486	chr2:207630242-207630243;chr2:207630378-207630379;chr2:207630471-207630472		0	NA	NA	13.16	13.16
N	alternative_donor	LSM14A	chr19	+	chr19:34706563-34710295	chr19:34706567-34710295		chr19:34706563-34706566	chr19:34706562-34706563		100	NA	NA	88.89	11.11
N	alternative_donor	TPI1	chr12	+	chr12:6978555-6978851	chr12:6978610-6978851		chr12:6978555-6978609	chr12:6978554-6978555		6.12	NA	NA	25	18.88
N	alternative_donor	WDR90	chr16	+	chr16:712845-715678	chr16:713554-715678		chr16:712845-713553	chr16:712844-712845		60.42	NA	NA	82.35	21.93
N	alternative_donor	ZDHHC7	chr16	-	chr16:85029614-85044891	chr16:85029614-85044711		chr16:85044712-85044891	chr16:85044891-85044892		6.25	NA	NA	17.65	11.4
N	alternative_donor		chr7	-	chr7:27565488-27570810	chr7:27565488-27565759		chr7:27565760-27570810	chr7:27570810-27570811		100	NA	NA	66.67	33.33
N	alternative_donor	SFRS14	chr19	-	chr19:19101959-19104456;chr19:19101959-19102148;chr19:19101959-19104446	chr19:19101959-19105174		chr19:19102149-19104446;chr19:19104447-19104456;chr19:19104457-19105174	chr19:19104446-19104447;chr19:19104456-19104457;chr19:19105174-19105175		9.41	NA	NA	26.54	17.13
N	alternative_donor		chr2	-	chr2:111966239-112101637	chr2:111966239-111966332		chr2:111966333-112101637	chr2:112101637-112101638		12.5	NA	NA	40	27.5
N	alternative_donor	ELKS,ERC1	chr12	+	chr12:1107649-1136913;chr12:1099796-1136913;chr12:1100654-1136913;chr12:1100489-1136913	chr12:1100786-1136913		chr12:1099796-1100488;chr12:1100489-1100653;chr12:1100654-1100785;chr12:1100786-1107648	chr12:1099795-1099796;chr12:1100488-1100489;chr12:1100653-1100654;chr12:1100785-1100786		0	NA	NA	11.11	11.11
K	alternative_donor	PLEKHH3	chr17	-	chr17:40822724-40823020	chr17:40822724-40823011		chr17:40823012-40823020	chr17:40823020-40823021		48.15	NA	NA	100	51.85
N	alternative_donor	DHX30,KIAA0890	chr3	+	chr3:47844486-47846815	chr3:47844703-47846815		chr3:47844486-47844702	chr3:47844485-47844486		100	NA	NA	76.47	23.53
N	alternative_donor	NARG1L	chr13	+	chr13:41947917-41948877	chr13:41948017-41948877		chr13:41947917-41948016	chr13:41947916-41947917		9.09	NA	NA	35.29	26.2
N	alternative_donor	NUP50	chr22	+	chr22:45567565-45571774	chr22:45569900-45571774		chr22:45567565-45569899	chr22:45567564-45567565		54.55	NA	NA	26.32	28.23
N	alternative_donor	REPIN1	chr7	+	chr7:150066653-150066759;chr7:150066103-150066759	chr7:150065408-150066759		chr7:150065408-150066102;chr7:150066103-150066652	chr7:150065407-150065408;chr7:150066102-150066103		0	NA	NA	47.83	47.83
K	alternative_donor	TTC23	chr15	-	chr15:99781765-99789621	chr15:99781765-99789375		chr15:99789376-99789621	chr15:99789621-99789622		100	NA	NA	46.15	53.85
N	alternative_donor	NDST1	chr5	+	chr5:149901330-149907365;chr5:149865971-149907365	chr5:149865587-149907365		chr5:149865587-149865970;chr5:149865971-149901329	chr5:149865586-149865587;chr5:149865970-149865971		0	NA	NA	42.86	42.86
N	alternative_donor	SAT2,SSAT2	chr17	-	chr17:7530733-7530874;chr17:7530733-7530878;chr17:7530733-7530887	chr17:7530733-7530870		chr17:7530871-7530874;chr17:7530875-7530878;chr17:7530879-7530887	chr17:7530874-7530875;chr17:7530878-7530879;chr17:7530887-7530888		40.48	NA	NA	55.56	15.08
N	alternative_donor	CBR4	chr4	-	chr4:169928908-169931098	chr4:169928908-169930102		chr4:169930103-169931098	chr4:169931098-169931099		3.7	NA	NA	16.67	12.97
N	alternative_donor	CR610292	chr4	+	chr4:120384135-120414487	chr4:120409873-120414487		chr4:120384135-120409872	chr4:120384134-120384135		16.67	NA	NA	36.36	19.69
N	alternative_donor	DIAPH1	chr5	-	chr5:140914001-140930065;chr5:140914001-140950994	chr5:140914001-140951492		chr5:140930066-140950994;chr5:140950995-140951492	chr5:140950994-140950995;chr5:140951492-140951493		0	NA	NA	38.46	38.46
N	alternative_donor	GPI7,PIGG	chr4	+	chr4:515731-517247	chr4:516200-517247		chr4:515731-516199	chr4:515730-515731		14.61	NA	NA	46.88	32.27
N	alternative_donor	CCDC66	chr3	+	chr3:56600769-56600977;chr3:56600767-56600977	chr3:56600788-56600977		chr3:56600767-56600768;chr3:56600769-56600787	chr3:56600766-56600767;chr3:56600768-56600769		100	NA	NA	54.55	45.45
K	alternative_donor	C4orf46	chr4	-	chr4:159590921-159593148	chr4:159590921-159592767		chr4:159592768-159593148	chr4:159593148-159593149		100	NA	NA	85.71	14.29
N	alternative_donor	TSSC4	chr11	+	chr11:2422029-2423523	chr11:2423378-2423523		chr11:2422029-2423377	chr11:2422028-2422029		11.63	NA	NA	24	12.37
N	alternative_donor	RPL11	chr1	+	chr1:24018320-24019101	chr1:24018551-24019101		chr1:24018320-24018550	chr1:24018319-24018320		0	NA	NA	19.44	19.44
N	alternative_donor	VPS11,hVPS11	chr11	+	chr11:118944110-118944509;chr11:118944251-118944509	chr11:118944043-118944509		chr11:118944043-118944109;chr11:118944110-118944250	chr11:118944042-118944043;chr11:118944109-118944110		0	NA	NA	11.63	11.63
N	alternative_donor	KLHL17	chr1	+	chr1:897110-897205	chr1:897131-897205		chr1:897110-897130	chr1:897109-897110		100	NA	NA	86.36	13.64
N	alternative_donor	UTP14A,UTP14C	chrX	+	chrX:129059997-129060215	chrX:129060089-129060215		chrX:129059997-129060088	chrX:129059996-129059997		100	NA	NA	84.62	15.38
K	alternative_donor	SLC39A1	chr1	-	chr1:153935224-153935652	chr1:153935224-153935534		chr1:153935535-153935652	chr1:153935652-153935653		28.21	NA	NA	39.44	11.23
N	alternative_donor	KCNN4,hSK4	chr19	-	chr19:44280789-44285378;chr19:44280789-44285388;chr19:44280789-44284854;chr19:44280789-44287279	chr19:44280789-44288649		chr19:44284855-44285378;chr19:44285379-44285388;chr19:44285389-44287279;chr19:44287280-44288649	chr19:44285378-44285379;chr19:44285388-44285389;chr19:44287279-44287280;chr19:44288649-44288650		0	NA	NA	20	20
N	alternative_donor	CEP170	chr1	-	chr1:243303410-243305587;chr1:243303410-243305668	chr1:243303410-243305617		chr1:243305588-243305617;chr1:243305618-243305668	chr1:243305617-243305618;chr1:243305668-243305669		73.17	NA	NA	56.14	17.03
N	alternative_donor	BC008049	chr7	+	chr7:44808714-44809053	chr7:44808824-44809053		chr7:44808714-44808823	chr7:44808713-44808714		100	NA	NA	57.89	42.11
N	alternative_donor	RTTN	chr18	-	chr18:67857956-67860523	chr18:67857956-67860343		chr18:67860344-67860523	chr18:67860523-67860524		0	NA	NA	15	15
N	alternative_donor	SVIL	chr10	-	chr10:29762919-29769478	chr10:29762919-29769465		chr10:29769466-29769478	chr10:29769478-29769479		100	NA	NA	80	20
N	alternative_donor	AK310228	chr16	+	chr16:16466379-16466520	chr16:16466397-16466520		chr16:16466379-16466396	chr16:16466378-16466379		15.62	NA	NA	100	84.38
N	alternative_donor	RMND5B	chr5	+	chr5:177565260-177569583	chr5:177565398-177569583		chr5:177565260-177565397	chr5:177565259-177565260		2.86	NA	NA	15	12.14
N	alternative_donor		chr2	+	chr2:191227414-191231573	chr2:191229929-191231573		chr2:191227414-191229928	chr2:191227413-191227414		50	NA	NA	25	25
K	alternative_donor	TRAFD1,fln29	chr12	+	chr12:112563423-112568314	chr12:112563954-112568314		chr12:112563423-112563953	chr12:112563422-112563423		11.54	NA	NA	25	13.46
N	alternative_donor	ABTB1	chr3	+	chr3:127396687-127398827	chr3:127398523-127398827		chr3:127396687-127398522	chr3:127396686-127396687		28.12	NA	NA	41.51	13.39
N	alternative_donor		chr1	-	chr1:205744220-205744529	chr1:205744220-205744501		chr1:205744502-205744529	chr1:205744529-205744530		66.67	NA	NA	100	33.33
K	alternative_donor	ZNF598	chr16	-	chr16:2051193-2051592	chr16:2051193-2051583		chr16:2051584-2051592	chr16:2051592-2051593		76.19	NA	NA	64.29	11.9
N	alternative_donor	CANT1	chr17	-	chr17:76994369-77005745	chr17:76994369-76996181		chr17:76996182-77005745	chr17:77005745-77005746		40	NA	NA	100	60
K	alternative_donor	PUS1	chr12	+	chr12:132413950-132414451;chr12:132414342-132414451	chr12:132413926-132414451		chr12:132413926-132413949;chr12:132413950-132414341	chr12:132413925-132413926;chr12:132413949-132413950		0	NA	NA	24.14	24.14
N	alternative_donor		chr20	+	chr20:11871603-11898425	chr20:11881085-11898425		chr20:11871603-11881084	chr20:11871602-11871603		0	NA	NA	20	20
N	alternative_donor		chr5	+	chr5:21461976-21473465	chr5:21471756-21473465		chr5:21461976-21471755	chr5:21461975-21461976		30.43	NA	NA	15.38	15.05
N	alternative_donor	EDEM3	chr1	-	chr1:184677479-184679584	chr1:184677479-184679527		chr1:184679528-184679584	chr1:184679584-184679585		100	NA	NA	89.74	10.26
N	alternative_donor	KIAA0415	chr7	+	chr7:4823058-4823319	chr7:4823092-4823319		chr7:4823058-4823091	chr7:4823057-4823058		100	NA	NA	88.33	11.67
N	alternative_donor	CRTC2,TORC2	chr1	-	chr1:153926083-153927313	chr1:153926083-153926730		chr1:153926731-153927313	chr1:153927313-153927314		100	NA	NA	86.21	13.79
N	alternative_donor	CPNE7	chr16	+	chr16:89653511-89655082;chr16:89653991-89655082	chr16:89654674-89655082		chr16:89653511-89653990;chr16:89653991-89654673	chr16:89653510-89653511;chr16:89653990-89653991		27.59	NA	NA	72.73	45.14
K	alternative_donor	GDAP1	chr8	+	chr8:75263557-75272371	chr8:75263702-75272371		chr8:75263557-75263701	chr8:75263556-75263557		100	NA	NA	69.23	30.77
N	alternative_donor	KIAA1632	chr18	-	chr18:43532610-43534359	chr18:43532610-43533220		chr18:43533221-43534359	chr18:43534359-43534360		5.26	NA	NA	33.33	28.07
N	alternative_donor		chr12	+	chr12:48539099-48543086	chr12:48539530-48543086		chr12:48539099-48539529	chr12:48539098-48539099		100	NA	NA	78.87	21.13
K	alternative_donor	YTHDF3	chr8	+	chr8:64081374-64081945	chr8:64081461-64081945		chr8:64081374-64081460	chr8:64081373-64081374		89.19	NA	NA	69.64	19.55
N	alternative_donor		chr4	-	chr4:843251-843679	chr4:843251-843365		chr4:843366-843679	chr4:843679-843680		100	NA	NA	75	25
N	alternative_donor	AURKB,aik2	chr17	-	chr17:8110207-8110635	chr17:8110207-8110493		chr17:8110494-8110635	chr17:8110635-8110636		92.26	NA	NA	76.99	15.27
N	alternative_donor	NCBP2	chr3	-	chr3:196664503-196666263	chr3:196664503-196666082		chr3:196666083-196666263	chr3:196666263-196666264		48.48	NA	NA	32.16	16.32
N	alternative_donor	KIAA0693	chr20	+	chr20:60718946-60729336	chr20:60729232-60729336		chr20:60718946-60729231	chr20:60718945-60718946		20	NA	NA	7.14	12.86
N	alternative_donor	FAM122B	chrX	-	chrX:133905385-133915850	chrX:133905385-133906172		chrX:133906173-133915850	chrX:133915850-133915851		25	NA	NA	100	75
N	alternative_donor	ESPL1	chr12	+	chr12:53663404-53664161;chr12:53663868-53664161	chr12:53663870-53664161		chr12:53663404-53663867;chr12:53663868-53663869	chr12:53663403-53663404;chr12:53663867-53663868		97.5	NA	NA	85.51	11.99
N	alternative_donor	C20orf43	chr20	+	chr20:55043823-55047381	chr20:55046726-55047381		chr20:55043823-55046725	chr20:55043822-55043823		16.67	NA	NA	100	83.33
N	alternative_donor	USP10	chr16	+	chr16:84793051-84793496	chr16:84793079-84793496		chr16:84793051-84793078	chr16:84793050-84793051		100	NA	NA	81.82	18.18
N	alternative_donor	PM20D2	chr6	+	chr6:89856329-89858983	chr6:89858294-89858983		chr6:89856329-89858293	chr6:89856328-89856329		12.5	NA	NA	0	12.5
N	alternative_donor		chr8	+	chr8:9627773-9630038	chr8:9629934-9630038		chr8:9627773-9629933	chr8:9627772-9627773		100	NA	NA	16.67	83.33
N	alternative_donor	FAM53B	chr10	-	chr10:126395457-126448886	chr10:126395457-126432581		chr10:126432582-126448886	chr10:126448886-126448887		100	NA	NA	50	50
N	alternative_donor	LRRFIP2	chr3	-	chr3:37216097-37217308;chr3:37216097-37217550	chr3:37216097-37217859		chr3:37217309-37217550;chr3:37217551-37217859	chr3:37217550-37217551;chr3:37217859-37217860		0	NA	NA	11.36	11.36
N	alternative_donor	PEX10	chr1	-	chr1:2341891-2342068;chr1:2341891-2343829	chr1:2341891-2345035		chr1:2342069-2343829;chr1:2343830-2345035	chr1:2343829-2343830;chr1:2345035-2345036		27.27	NA	NA	0	27.27
N	alternative_donor	NSUN5B	chr7	+	chr7:75045695-75045764	chr7:75045699-75045764		chr7:75045695-75045698	chr7:75045694-75045695		100	NA	NA	80	20
K	alternative_donor	GGA1	chr22	+	chr22:38026166-38026909	chr22:38026178-38026909		chr22:38026166-38026177	chr22:38026165-38026166		100	NA	NA	80	20
N	alternative_donor	RPL12	chr9	-	chr9:130213084-130213563;chr9:130213084-130213559	chr9:130213084-130213328		chr9:130213329-130213559;chr9:130213560-130213563	chr9:130213559-130213560;chr9:130213563-130213564		22.43	NA	NA	33.94	11.51
K	alternative_donor	SGOL1	chr3	-	chr3:20212725-20216496	chr3:20212725-20215740		chr3:20215741-20216496	chr3:20216496-20216497		76.32	NA	NA	53.64	22.68
N	alternative_donor	PORCN	chrX	+	chrX:48368096-48369753	chrX:48368345-48369753		chrX:48368096-48368344	chrX:48368095-48368096		100	NA	NA	88.89	11.11
N	alternative_donor		chr12	+	chr12:2929327-2929953	chr12:2929392-2929953		chr12:2929327-2929391	chr12:2929326-2929327		100	NA	NA	66.67	33.33
N	alternative_donor	DNASE1L1	chrX	-	chrX:153633425-153633795	chrX:153633425-153633774		chrX:153633775-153633795	chrX:153633795-153633796		100	NA	NA	88.57	11.43
K	alternative_donor	BTAF1,TAF-172	chr10	+	chr10:93718912-93719541	chr10:93719040-93719541		chr10:93718912-93719039	chr10:93718911-93718912		33.33	NA	NA	8.33	25
N	alternative_donor	RAET1E	chr6	-	chr6:150205641-150210483	chr6:150205641-150209674		chr6:150209675-150210483	chr6:150210483-150210484		100	NA	NA	33.33	66.67
N	alternative_donor	TTC9C	chr11	+	chr11:62495634-62496294;chr11:62495700-62496294	chr11:62496209-62496294		chr11:62495634-62495699;chr11:62495700-62496208	chr11:62495633-62495634;chr11:62495699-62495700		71.43	NA	NA	90.32	18.89
N	alternative_donor	PAICS	chr4	+	chr4:57316830-57318037	chr4:57316869-57318037		chr4:57316830-57316868	chr4:57316829-57316830		100	NA	NA	66.67	33.33
N	alternative_donor	PCMTD2	chr20	+	chr20:62890236-62891294;chr20:62888405-62891294	chr20:62887224-62891294		chr20:62887224-62888404;chr20:62888405-62890235	chr20:62887223-62887224;chr20:62888404-62888405		23.91	NA	NA	7.27	16.64
N	alternative_donor	DNMT2,TRDMT1	chr10	-	chr10:17196734-17199460	chr10:17196734-17199439		chr10:17199440-17199460	chr10:17199460-17199461		83.33	NA	NA	100	16.67
N	alternative_donor	FBXO34	chr14	+	chr14:55799664-55817098;chr14:55738703-55817098	chr14:55738256-55817098		chr14:55738256-55738702;chr14:55738703-55799663	chr14:55738255-55738256;chr14:55738702-55738703		92.86	NA	NA	76.92	15.94
N	alternative_donor	TUSC4	chr3	-	chr3:50385842-50385957	chr3:50385842-50385953		chr3:50385954-50385957	chr3:50385957-50385958		3.57	NA	NA	15.25	11.68
N	alternative_donor	CBR4	chr4	-	chr4:169911480-169923221	chr4:169911480-169919352		chr4:169919353-169923221	chr4:169923221-169923222		3.12	NA	NA	13.33	10.21
N	alternative_donor		chr21	-	chr21:47608736-47611794	chr21:47608736-47610989		chr21:47610990-47611794	chr21:47611794-47611795		79.25	NA	NA	39.36	39.89
N	alternative_donor	B4GALT7	chr5	+	chr5:177027262-177031179	chr5:177030366-177031179		chr5:177027262-177030365	chr5:177027261-177027262		12.12	NA	NA	26.92	14.8
N	alternative_donor	CLN8	chr8	+	chr8:1712052-1719097;chr8:1704249-1719097	chr8:1709068-1719097		chr8:1704249-1709067;chr8:1709068-1712051	chr8:1704248-1704249;chr8:1709067-1709068		0	NA	NA	16	16
N	alternative_donor	ZFP62	chr5	-	chr5:180275083-180278380	chr5:180275083-180276153		chr5:180276154-180278380	chr5:180278380-180278381		55.74	NA	NA	72.41	16.67
N	alternative_donor		chr6	+	chr6:3017220-3026986	chr6:3019912-3026986		chr6:3017220-3019911	chr6:3017219-3017220		100	NA	NA	60	40
N	alternative_donor		chr11	-	chr11:9161796-9163520	chr11:9161796-9163486		chr11:9163487-9163520	chr11:9163520-9163521		100	NA	NA	86.67	13.33
N	alternative_donor	BC033949	chr1	+	chr1:998582-1001209	chr1:999970-1001209		chr1:998582-999969	chr1:998581-998582		33.33	NA	NA	64.29	30.96
N	alternative_donor	CSPG4	chr15	-	chr15:75970228-75976609	chr15:75970228-75974633		chr15:75974634-75976609	chr15:75976609-75976610		100	NA	NA	50	50
N	alternative_donor	CCDC18	chr1	+	chr1:93701948-93704866	chr1:93702938-93704866		chr1:93701948-93702937	chr1:93701947-93701948		3.57	NA	NA	14.29	10.72
N	alternative_donor	PLEKHB2	chr2	+	chr2:131890565-131897742	chr2:131890589-131897742		chr2:131890565-131890588	chr2:131890564-131890565		38.89	NA	NA	12.9	25.99
N	alternative_donor	COPS7A,derp10	chr12	+	chr12:6833545-6833779;chr12:6833346-6833779;chr12:6833319-6833779	chr12:6833417-6833779		chr12:6833319-6833345;chr12:6833346-6833416;chr12:6833417-6833544	chr12:6833318-6833319;chr12:6833345-6833346;chr12:6833416-6833417		12.28	NA	NA	22.95	10.67
K	alternative_donor	CTSL,CTSL1	chr9	+	chr9:90341169-90342508;chr9:90341314-90342508;chr9:90341165-90342508	chr9:90341224-90342508		chr9:90341165-90341168;chr9:90341169-90341223;chr9:90341224-90341313	chr9:90341164-90341165;chr9:90341168-90341169;chr9:90341223-90341224		37.5	NA	NA	49.55	12.05
K	alternative_donor	TMF1	chr3	-	chr3:69093747-69096508	chr3:69093747-69096499		chr3:69096500-69096508	chr3:69096508-69096509		0	NA	NA	16	16
N	alternative_donor	PI4K2B	chr4	+	chr4:25236054-25253942	chr4:25236365-25253942		chr4:25236054-25236364	chr4:25236053-25236054		0	NA	NA	15	15
N	alternative_donor	PLEKHA2	chr8	+	chr8:38759424-38775424;chr8:38775225-38775424;chr8:38759411-38775424;chr8:38759588-38775424	chr8:38758964-38775424		chr8:38758964-38759410;chr8:38759411-38759423;chr8:38759424-38759587;chr8:38759588-38775224	chr8:38758963-38758964;chr8:38759410-38759411;chr8:38759423-38759424;chr8:38759587-38759588		0	NA	NA	46.15	46.15
K	alternative_donor	ENTPD4	chr8	-	chr8:23297429-23299105	chr8:23297429-23299081		chr8:23299082-23299105	chr8:23299105-23299106		43.64	NA	NA	29.58	14.06
N	alternative_donor		chr11	-	chr11:65767878-65769510	chr11:65767878-65769380		chr11:65769381-65769510	chr11:65769510-65769511		66.67	NA	NA	52.94	13.73
N	alternative_donor	TSC1	chr9	-	chr9:135776225-135777017	chr9:135776225-135776975		chr9:135776976-135777017	chr9:135777017-135777018		100	NA	NA	81.82	18.18
N	alternative_donor	PLCE1	chr10	+	chr10:96084862-96087724	chr10:96084981-96087724		chr10:96084862-96084980	chr10:96084861-96084862		0	NA	NA	44.44	44.44
N	alternative_donor	SMC4,hCAP-C	chr3	+	chr3:160129766-160130113	chr3:160129873-160130113		chr3:160129766-160129872	chr3:160129765-160129766		100	NA	NA	89.29	10.71
N	alternative_donor		chr17	+	chr17:1779009-1782527	chr17:1782356-1782527		chr17:1779009-1782355	chr17:1779008-1779009		100	NA	NA	50	50
K	alternative_donor	FAM160A2	chr11	-	chr11:6239381-6239829	chr11:6239381-6239787		chr11:6239788-6239829	chr11:6239829-6239830		13.51	NA	NA	30.56	17.05
N	alternative_donor	DCAF10,WDR32	chr9	+	chr9:37860191-37861136	chr9:37860798-37861136		chr9:37860191-37860797	chr9:37860190-37860191		23.94	NA	NA	38.89	14.95
K	alternative_donor	IL32,TAIF	chr16	+	chr16:3115712-3115784;chr16:3115689-3115784	chr16:3115657-3115784		chr16:3115657-3115688;chr16:3115689-3115711	chr16:3115656-3115657;chr16:3115688-3115689		27.5	NA	NA	0	27.5
N	alternative_donor	MIOS	chr7	+	chr7:7606704-7607237	chr7:7607116-7607237		chr7:7606704-7607115	chr7:7606703-7606704		100	NA	NA	63.16	36.84
K	alternative_donor	RBBP5	chr1	-	chr1:205057944-205064114	chr1:205057944-205064000		chr1:205064001-205064114	chr1:205064114-205064115		78.57	NA	NA	56	22.57
K	alternative_donor	LOC124491,TMEM170A	chr16	-	chr16:75481587-75485635	chr16:75481587-75485566		chr16:75485567-75485635	chr16:75485635-75485636		62.5	NA	NA	77.97	15.47
N	alternative_donor		chr9	+	chr9:139742701-139743679	chr9:139742736-139743679		chr9:139742701-139742735	chr9:139742700-139742701		100	NA	NA	85	15
N	alternative_donor	RAPGEF2	chr4	+	chr4:160272286-160273836;chr4:160272334-160273836	chr4:160271442-160273836		chr4:160271442-160272285;chr4:160272286-160272333	chr4:160271441-160271442;chr4:160272285-160272286		76.92	NA	NA	92.31	15.39
N	alternative_donor	SPSB3	chr16	-	chr16:1827874-1828134	chr16:1827874-1827946		chr16:1827947-1828134	chr16:1828134-1828135		100	NA	NA	77.78	22.22
N	alternative_donor	KIAA1370	chr15	-	chr15:52970320-52971024	chr15:52970320-52970626		chr15:52970627-52971024	chr15:52971024-52971025		57.14	NA	NA	100	42.86
N	alternative_donor	CLIP2	chr7	+	chr7:73791153-73795135	chr7:73791966-73795135		chr7:73791153-73791965	chr7:73791152-73791153		4.88	NA	NA	15.56	10.68
N	alternative_donor	HISPPD2A	chr15	-	chr15:43965248-43965696	chr15:43965248-43965571		chr15:43965572-43965696	chr15:43965696-43965697		100	NA	NA	88.46	11.54
K	alternative_donor	SNUPN	chr15	-	chr15:75913398-75918006	chr15:75913398-75917676		chr15:75917677-75918006	chr15:75918006-75918007		42	NA	NA	27.66	14.34
N	alternative_donor	PRPF39	chr14	+	chr14:45578984-45579296	chr14:45579197-45579296		chr14:45578984-45579196	chr14:45578983-45578984		21.43	NA	NA	8.89	12.54
N	alternative_donor	AP1G2,G2AD	chr14	-	chr14:24031803-24032588	chr14:24031803-24032408		chr14:24032409-24032588	chr14:24032588-24032589		14.29	NA	NA	30	15.71
N	alternative_donor	ARAP3	chr5	-	chr5:141046211-141049275	chr5:141046211-141048037		chr5:141048038-141049275	chr5:141049275-141049276		11.76	NA	NA	31.25	19.49
N	alternative_donor	FAM82A2	chr15	-	chr15:41032392-41041453	chr15:41032392-41036244		chr15:41036245-41041453	chr15:41041453-41041454		84.21	NA	NA	100	15.79
N	alternative_donor	ECSIT	chr19	-	chr19:11630009-11639884	chr19:11630009-11639876		chr19:11639877-11639884	chr19:11639884-11639885		100	NA	NA	85	15
N	alternative_donor		chr2	-	chr2:223507627-223513458	chr2:223507627-223509603		chr2:223509604-223513458	chr2:223513458-223513459		100	NA	NA	46.43	53.57
N	alternative_donor		chr17	-	chr17:80203911-80206750	chr17:80203911-80204073		chr17:80204074-80206750	chr17:80206750-80206751		75	NA	NA	100	25
N	alternative_donor	ST3GAL2	chr16	-	chr16:70433437-70472851	chr16:70433437-70434598		chr16:70434599-70472851	chr16:70472851-70472852		0	NA	NA	100	100
K	alternative_donor	MYST3	chr8	-	chr8:41906821-41907137	chr8:41906821-41907093		chr8:41907094-41907137	chr8:41907137-41907138		57.14	NA	NA	100	42.86
N	alternative_donor	BIRC6	chr2	+	chr2:32679011-32688261	chr2:32679023-32688261		chr2:32679011-32679022	chr2:32679010-32679011		13.04	NA	NA	0	13.04
N	alternative_donor	KHSRP	chr19	-	chr19:6422448-6424615	chr19:6422448-6424463		chr19:6424464-6424615	chr19:6424615-6424616		100	NA	NA	88.24	11.76
K	alternative_donor	LTBP4	chr19	+	chr19:41117883-41117978	chr19:41117891-41117978		chr19:41117883-41117890	chr19:41117882-41117883		84.21	NA	NA	50	34.21
N	alternative_donor	MLLT6	chr17	+	chr17:36874207-36875769	chr17:36875129-36875769		chr17:36874207-36875128	chr17:36874206-36874207		1.98	NA	NA	13.04	11.06
K	alternative_donor	C9orf82	chr9	-	chr9:26887512-26892410	chr9:26887512-26892256		chr9:26892257-26892410	chr9:26892410-26892411		16.36	NA	NA	36.36	20
N	alternative_donor	SOD2	chr6	-	chr6:160113896-160148297	chr6:160113896-160114176		chr6:160114177-160148297	chr6:160148297-160148298		100	NA	NA	40	60
K	alternative_donor	KCNK2	chr1	+	chr1:215256651-215259710	chr1:215256775-215259710		chr1:215256651-215256774	chr1:215256650-215256651		26.09	NA	NA	0	26.09
N	alternative_donor	CWF19L1	chr10	-	chr10:102021821-102027278;chr10:102021821-102027327	chr10:102021821-102026758		chr10:102026759-102027278;chr10:102027279-102027327	chr10:102027278-102027279;chr10:102027327-102027328		11.43	NA	NA	26.67	15.24
N	alternative_donor	KIAA1588,ZNF317	chr19	+	chr19:9267413-9267943	chr19:9267425-9267943		chr19:9267413-9267424	chr19:9267412-9267413		100	NA	NA	89.19	10.81
N	alternative_donor	RUNX1	chr21	-	chr21:36164908-36165841;chr21:36164908-36171597	chr21:36164908-36166964		chr21:36165842-36166964;chr21:36166965-36171597	chr21:36166964-36166965;chr21:36171597-36171598		5.17	NA	NA	16.92	11.75
K	alternative_donor	SLMO1	chr18	+	chr18:12429433-12431148	chr18:12429436-12431148		chr18:12429433-12429435	chr18:12429432-12429433		38.89	NA	NA	75	36.11
K	alternative_donor	EPS15L1,eps15R	chr19	-	chr19:16548677-16551695	chr19:16548677-16551672		chr19:16551673-16551695	chr19:16551695-16551696		100	NA	NA	85.14	14.86
N	alternative_donor	PLOD1	chr1	+	chr1:12020787-12023588	chr1:12020825-12023588		chr1:12020787-12020824	chr1:12020786-12020787		100	NA	NA	88.56	11.44
N	alternative_donor	PRDM15	chr21	-	chr21:43256317-43256593	chr21:43256317-43256576		chr21:43256577-43256593	chr21:43256593-43256594		100	NA	NA	75	25
N	alternative_donor	KIAA1216,MED23	chr6	-	chr6:131912668-131914145	chr6:131912668-131913527		chr6:131913528-131914145	chr6:131914145-131914146		100	NA	NA	57.14	42.86
K	alternative_donor	UBN1	chr16	+	chr16:4898212-4902879	chr16:4898395-4902879		chr16:4898212-4898394	chr16:4898211-4898212		14.29	NA	NA	28.57	14.28
N	alternative_donor	C11orf73	chr11	+	chr11:86013521-86048420	chr11:86037719-86048420		chr11:86013521-86037718	chr11:86013520-86013521		22.22	NA	NA	2.13	20.09
N	alternative_donor	RCBTB1	chr13	-	chr13:50115143-50115811	chr13:50115143-50115685		chr13:50115686-50115811	chr13:50115811-50115812		0	NA	NA	16	16
N	alternative_donor	STAG3L4	chr7	+	chr7:66767753-66770973	chr7:66767873-66770973		chr7:66767753-66767872	chr7:66767752-66767753		100	NA	NA	88.31	11.69
N	alternative_donor	NVL	chr1	-	chr1:224438021-224455735	chr1:224438021-224454705		chr1:224454706-224455735	chr1:224455735-224455736		3.85	NA	NA	15.15	11.3
K	cassette	NSUN2	chr5	-	chr5:6620412-6623326	chr5:6620412-6622128;chr5:6622214-6623326		chr5:6622129-6622213			100	NA	NA	89.9	10.1
N	cassette	ADK	chr10	+	chr10:76349076-76429940	chr10:76349076-76360136;chr10:76360252-76429940		chr10:76360137-76360251			87.13	NA	NA	69.59	17.54
K	cassette	ZMYM2	chr13	+	chr13:20534167-20567202	chr13:20534167-20544164;chr13:20544212-20567202		chr13:20544165-20544211			21.28	NA	NA	7.14	14.14
N	cassette	ROCK2	chr2	-	chr2:11361484-11364447	chr2:11361484-11362208;chr2:11362301-11364447		chr2:11362209-11362300			100	NA	NA	88.52	11.48
K	cassette	GPR126	chr6	+	chr6:142703157-142711394	chr6:142703157-142704896;chr6:142704981-142711394		chr6:142704897-142704980			45.45	NA	NA	77.78	32.33
K	cassette	ARHGAP12	chr10	-	chr10:32120729-32132388	chr10:32120729-32128564;chr10:32128640-32132388		chr10:32128565-32128639			57.89	NA	NA	25	32.89
K	cassette	KIAA0998,TTLL5	chr14	+	chr14:76219299-76230957	chr14:76219299-76224173;chr14:76224213-76230957		chr14:76224174-76224212			26.19	NA	NA	4.65	21.54
N	cassette	LRRC20	chr10	-	chr10:72100459-72142304	chr10:72100459-72136207;chr10:72136353-72142304		chr10:72136208-72136352			70	NA	NA	100	30
N	cassette	TBCEL	chr11	+	chr11:120918377-120925760	chr11:120918377-120924259;chr11:120924442-120925760		chr11:120924260-120924441			100	NA	NA	73.68	26.32
K	cassette	KLRAQ1	chr2	+	chr2:48725875-48734407	chr2:48725875-48732702;chr2:48732736-48734407		chr2:48732703-48732735			100	NA	NA	87.5	12.5
K	cassette	YAF2	chr12	-	chr12:42555568-42631956	chr12:42555568-42631400;chr12:42631527-42631956		chr12:42631401-42631526			100	NA	NA	89.47	10.53
K	cassette	MRPL52	chr14	+	chr14:23299464-23303380	chr14:23299464-23302626;chr14:23302692-23303380		chr14:23302627-23302691			94.31	NA	NA	68.41	25.9
N	cassette	CPNE3	chr8	+	chr8:87543458-87549790	chr8:87543458-87544736;chr8:87544809-87549790		chr8:87544737-87544808			100	NA	NA	85.14	14.86
N	cassette	TM7SF3	chr12	-	chr12:27152582-27167010;chr12:27152610-27167010	chr12:27152582-27156168,chr12:27152610-27156168;chr12:27156324-27167010		chr12:27156169-27156323			95.68	NA	NA	72.66	23.02
N	cassette	TRAIP	chr3	-	chr3:49879373-49881233	chr3:49879373-49879885;chr3:49879981-49881233		chr3:49879886-49879980			100	NA	NA	72.97	27.03
N	cassette	SLC25A19	chr17	-	chr17:73269721-73279503	chr17:73269721-73273433;chr17:73273565-73279503		chr17:73273434-73273564			85.71	NA	NA	100	14.29
K	cassette	IFT20	chr17	-	chr17:26659014-26662365	chr17:26659014-26659171;chr17:26659409-26662365		chr17:26659172-26659408			42.73	NA	NA	56.14	13.41
K	cassette	HSD3B7	chr16	+	chr16:30998026-30999088	chr16:30998026-30998160;chr16:30998324-30999088		chr16:30998161-30998323			100	NA	NA	88	12
N	cassette	STX18	chr4	-	chr4:4425315-4436496	chr4:4425315-4426890;chr4:4426950-4436496		chr4:4426891-4426949			100	NA	NA	83.33	16.67
K	cassette	KIAA1310	chr2	-	chr2:97285282-97297048	chr2:97285282-97285408;chr2:97285500-97297048		chr2:97285409-97285499			84.38	NA	NA	45.76	38.62
K	cassette	RBM38	chr20	+	chr20:55967834-55982598	chr20:55967834-55968334;chr20:55968390-55982598		chr20:55968335-55968389			100	NA	NA	87.88	12.12
K	cassette	DNMT3B	chr20	+	chr20:31390277-31394014;chr20:31390277-31395567	chr20:31390277-31393143;chr20:31393214-31394014,chr20:31393214-31395567		chr20:31393144-31393213			0	NA	NA	14.81	14.81
K	cassette	C3orf37	chr3	+	chr3:129007841-129017196	chr3:129007841-129009521;chr3:129009648-129017196		chr3:129009522-129009647			87.6	NA	NA	73.28	14.32
K	cassette	IMPA1	chr8	-	chr8:82572903-82586075	chr8:82572903-82583173;chr8:82583283-82586075		chr8:82583174-82583282			86.67	NA	NA	40	46.67
K	cassette	FHOD3,KIAA1695	chr18	+	chr18:34335275-34349227	chr18:34335275-34340570;chr18:34340746-34349227		chr18:34340571-34340745			100	NA	NA	77.42	22.58
N	cassette	NCOA6	chr20	-	chr20:33324563-33334610	chr20:33324563-33328166;chr20:33331146-33334610		chr20:33328167-33331145			97.35	NA	NA	85.26	12.09
N	cassette	CCDC104	chr2	+	chr2:55749303-55756013	chr2:55749303-55750856;chr2:55750959-55756013		chr2:55750857-55750958			100	NA	NA	66.18	33.82
N	cassette	TRAK2	chr2	-	chr2:202257770-202260036	chr2:202257770-202259520;chr2:202259596-202260036		chr2:202259521-202259595			100	NA	NA	85.45	14.55
N	cassette	TCIRG1	chr11	+	chr11:67810331-67811037	chr11:67810331-67810412;chr11:67810499-67811037		chr11:67810413-67810498			83.33	NA	NA	40	43.33
N	cassette	STK33	chr11	-	chr11:8414258-8457040	chr11:8414258-8435041;chr11:8435240-8457040		chr11:8435042-8435239			100	NA	NA	77.78	22.22
N	cassette	PDS5A	chr4	-	chr4:39847501-39851139	chr4:39847501-39850470;chr4:39850591-39851139		chr4:39850471-39850590			100	NA	NA	75	25
N	cassette	C1orf128,HT014	chr1	+	chr1:24112270-24113764	chr1:24112270-24112804;chr1:24112914-24113764		chr1:24112805-24112913			100	NA	NA	49.54	50.46
K	cassette	INVS	chr9	+	chr9:102888832-102988343	chr9:102888832-102894151;chr9:102894237-102988343		chr9:102894152-102894236			0	NA	NA	38.46	38.46
N	cassette	KIAA0495	chr1	-	chr1:3659476-3662170	chr1:3659476-3659624;chr1:3659755-3662170		chr1:3659625-3659754			90.32	NA	NA	72.97	17.35
N	cassette	GFPT2	chr5	-	chr5:179728609-179731771	chr5:179728609-179729422;chr5:179729585-179731771		chr5:179729423-179729584			82.76	NA	NA	45.59	37.17
N	cassette	CUL1	chr7	+	chr7:148456731-148463652	chr7:148456731-148457424;chr7:148457589-148463652		chr7:148457425-148457588			97.73	NA	NA	79.31	18.42
N	cassette	GLYR1,HIBDL	chr16	-	chr16:4867699-4872875	chr16:4867699-4871380;chr16:4871455-4872875		chr16:4871381-4871454			100	NA	NA	89	11
N	cassette	SMPDL3A	chr6	+	chr6:123118114-123124808	chr6:123118114-123122454;chr6:123122552-123124808		chr6:123122455-123122551			100	NA	NA	86.96	13.04
N	cassette	ZDHHC21	chr9	-	chr9:14674215-14690334	chr9:14674215-14680030;chr9:14680161-14690334		chr9:14680031-14680160			100	NA	NA	38.46	61.54
K	cassette	CTH	chr1	+	chr1:70881721-70887248	chr1:70881721-70883619;chr1:70883716-70887248		chr1:70883620-70883715			100	NA	NA	56.04	43.96
K	cassette	PXMP4	chr20	-	chr20:32295776-32302479	chr20:32295776-32298360;chr20:32298560-32302479		chr20:32298361-32298559			87.5	NA	NA	100	12.5
N	cassette	FAM160A2	chr11	-	chr11:6239994-6243671	chr11:6239994-6240200;chr11:6240281-6243671		chr11:6240201-6240280			100	NA	NA	86.96	13.04
K	cassette	ANKRD10	chr13	-	chr13:111545611-111558379	chr13:111545611-111546455;chr13:111546550-111558379		chr13:111546456-111546549			10.42	NA	NA	24.18	13.76
N	cassette	C1orf151	chr1	+	chr1:19923604-19952880	chr1:19923604-19949967;chr1:19950078-19952880		chr1:19949968-19950077			95.92	NA	NA	75.29	20.63
N	cassette	DIAPH2	chrX	+	chrX:95940190-95993584	chrX:95940190-95990756;chrX:95990790-95993584		chrX:95990757-95990789			100	NA	NA	83.33	16.67
K	cassette	MARCH7	chr2	+	chr2:160619505-160623794	chr2:160619505-160621136;chr2:160621186-160623794		chr2:160621137-160621185			95.12	NA	NA	47.34	47.78
N	cassette	HDAC1	chr1	+	chr1:32797844-32798617	chr1:32797844-32798301;chr1:32798351-32798617		chr1:32798302-32798350			100	NA	NA	66.67	33.33
N	cassette	CNNM3	chr2	+	chr2:97490939-97493467	chr2:97490939-97492569;chr2:97492720-97493467		chr2:97492570-97492719			92.31	NA	NA	80.6	11.71
N	cassette	RAB1B	chr11	+	chr11:66039724-66043274	chr11:66039724-66039835;chr11:66039932-66043274		chr11:66039836-66039931			98.16	NA	NA	66.42	31.74
N	cassette	RPP30	chr10	+	chr10:92654649-92655636	chr10:92654649-92655210;chr10:92655241-92655636		chr10:92655211-92655240			100	NA	NA	36.41	63.59
K	cassette	CREB1	chr2	+	chr2:208425097-208432186	chr2:208425097-208425842;chr2:208425885-208432186		chr2:208425843-208425884			33.33	NA	NA	47.06	13.73
N	cassette	SNX13	chr7	-	chr7:17873808-17879429	chr7:17873808-17874383;chr7:17874489-17879429		chr7:17874384-17874488			100	NA	NA	88.89	11.11
N	cassette	EP300	chr22	+	chr22:41560135-41564452	chr22:41560135-41562602;chr22:41562671-41564452		chr22:41562603-41562670			100	NA	NA	86.96	13.04
N	cassette	SSBP2	chr5	-	chr5:80733278-80738471	chr5:80733278-80736376;chr5:80736456-80738471		chr5:80736377-80736455			100	NA	NA	78.26	21.74
N	cassette	TTC19	chr17	+	chr17:15906146-15907514	chr17:15906146-15907144;chr17:15907202-15907514		chr17:15907145-15907201			100	NA	NA	88.52	11.48
N	cassette	FNTA	chr8	+	chr8:42924803-42932358	chr8:42924803-42927323;chr8:42927451-42932358		chr8:42927324-42927450			100	NA	NA	79.66	20.34
N	cassette	KIAA0596,MAPKBP1	chr15	+	chr15:42109657-42110206	chr15:42109657-42109811;chr15:42109934-42110206		chr15:42109812-42109933			100	NA	NA	88.24	11.76
N	cassette	RICTOR	chr5	-	chr5:39003725-39074212	chr5:39003725-39021140;chr5:39021239-39074212		chr5:39021141-39021238			100	NA	NA	82.86	17.14
N	cassette	TSPAN17	chr5	+	chr5:176083818-176084518	chr5:176083818-176083895;chr5:176083926-176084518		chr5:176083896-176083925			93.62	NA	NA	83.33	10.29
K	cassette	CLASP1,KIAA0622	chr2	-	chr2:122187754-122204912	chr2:122187754-122203024;chr2:122203073-122204912		chr2:122203025-122203072			25.53	NA	NA	5.56	19.97
K	cassette	C14orf101	chr14	+	chr14:57085482-57092099	chr14:57085482-57088248;chr14:57088421-57092099		chr14:57088249-57088420			100	NA	NA	23.08	76.92
N	cassette	FCHSD1,FLJ00007	chr5	-	chr5:141027088-141028523	chr5:141027088-141027534;chr5:141027664-141028523		chr5:141027535-141027663			100	NA	NA	53.85	46.15
K	cassette	CDK5RAP2,KIAA1633	chr9	-	chr9:123220901-123230137	chr9:123220901-123222849;chr9:123222946-123230137		chr9:123222850-123222945			91.51	NA	NA	72.62	18.89
K	cassette	C1orf112	chr1	+	chr1:169775230-169790819	chr1:169775230-169776931;chr1:169777071-169790819		chr1:169776932-169777070			100	NA	NA	65.22	34.78
K	cassette	C1orf93	chr1	+	chr1:2519893-2520392	chr1:2519893-2519968;chr1:2520065-2520392		chr1:2519969-2520064			100	NA	NA	75	25
N	cassette	C10orf137,EDRF1,RP11-383C5.6	chr10	+	chr10:127438135-127442262	chr10:127438135-127441367;chr10:127441484-127442262		chr10:127441368-127441483			100	NA	NA	63.64	36.36
N	cassette	RabGAPLP,SGSM3	chr22	+	chr22:40803573-40804074	chr22:40803573-40803792;chr22:40803848-40804074		chr22:40803793-40803847			100	NA	NA	82.81	17.19
N	cassette	NSA2	chr5	+	chr5:74066636-74072428	chr5:74066636-74069692;chr5:74069886-74072428		chr5:74069693-74069885			98.27	NA	NA	87.2	11.07
N	cassette	MAP3K5	chr6	-	chr6:137026272-137112847	chr6:137026272-137041587;chr6:137041728-137112847		chr6:137041588-137041727			100	NA	NA	66.67	33.33
N	cassette	ZNF197,ZnF20	chr3	+	chr3:44672714-44673964	chr3:44672714-44673596;chr3:44673689-44673964		chr3:44673597-44673688			100	NA	NA	81.82	18.18
N	cassette	OSRF,TTC33	chr5	-	chr5:40716601-40730363	chr5:40716601-40728446;chr5:40728579-40730363		chr5:40728447-40728578			100	NA	NA	84.69	15.31
N	cassette	CCDC66	chr3	+	chr3:56653556-56655559	chr3:56653556-56653804;chr3:56653930-56655559		chr3:56653805-56653929			100	NA	NA	87.88	12.12
N	cassette	SEC31A	chr4	-	chr4:83778918-83783686;chr4:83778918-83784470	chr4:83778918-83782783;chr4:83782862-83783686,chr4:83782862-83784470		chr4:83782784-83782861			39.25	NA	NA	71.13	31.88
N	cassette	MSL3	chrX	+	chrX:11777995-11778955	chrX:11777995-11778521;chrX:11778618-11778955		chrX:11778522-11778617			100	NA	NA	82.86	17.14
K	cassette	NR2C2	chr3	+	chr3:15045494-15055095	chr3:15045494-15046063;chr3:15046121-15055095		chr3:15046064-15046120			24.14	NA	NA	8.77	15.37
N	cassette	TRPM7	chr15	-	chr15:50906039-50911941	chr15:50906039-50906319;chr15:50906461-50911941		chr15:50906320-50906460			100	NA	NA	84.88	15.12
N	cassette	CUGBP1	chr11	-	chr11:47510577-47522412	chr11:47510577-47521004;chr11:47521157-47522412		chr11:47521005-47521156			82.76	NA	NA	100	17.24
N	cassette	SECISBP2	chr9	+	chr9:91953496-91956261	chr9:91953496-91954778;chr9:91954869-91956261		chr9:91954779-91954868			100	NA	NA	76.19	23.81
K	cassette	HCE1,RNGTT	chr6	-	chr6:89479594-89554075	chr6:89479594-89511282;chr6:89511352-89554075		chr6:89511283-89511351			87.88	NA	NA	57.14	30.74
N	cassette	OXR1	chr8	+	chr8:107705106-107718609	chr8:107705106-107715133;chr8:107715319-107718609		chr8:107715134-107715318			100	NA	NA	66.67	33.33
N	cassette	RABL4	chr22	-	chr22:37160081-37163349	chr22:37160081-37162181;chr22:37162242-37163349		chr22:37162182-37162241			100	NA	NA	54.17	45.83
K	cassette	KLIP1,MLF1IP	chr4	-	chr4:185618958-185623242	chr4:185618958-185621973;chr4:185622036-185623242		chr4:185621974-185622035			81.36	NA	NA	57.78	23.58
N	cassette	Nbla00307,OXR1	chr8	+	chr8:107754546-107763033	chr8:107754546-107758016;chr8:107758091-107763033		chr8:107758017-107758090			100	NA	NA	14.29	85.71
N	cassette	C15orf41	chr15	+	chr15:36872163-36937423	chr15:36872163-36936478;chr15:36936525-36937423		chr15:36936479-36936524			100	NA	NA	89.74	10.26
N	cassette	KIAA1731	chr11	+	chr11:93424942-93428662	chr11:93424942-93425092;chr11:93425197-93428662		chr11:93425093-93425196			100	NA	NA	50	50
N	cassette	C16orf48	chr16	-	chr16:67697966-67699973;chr16:67697724-67699973;chr16:67697460-67699973	chr16:67697966-67698898,chr16:67697460-67698898,chr16:67697724-67698898;chr16:67699072-67699973		chr16:67698899-67699071			73.58	NA	NA	53.7	19.88
N	cassette	RAP1GDS1	chr4	+	chr4:99325754-99338517	chr4:99325754-99337895;chr4:99338040-99338517		chr4:99337896-99338039			100	NA	NA	89.86	10.14
K	cassette	COQ6	chr14	+	chr14:74420273-74422507	chr14:74420273-74422153;chr14:74422213-74422507		chr14:74422154-74422212			100	NA	NA	78.79	21.21
N	cassette	C13orf38	chr13	-	chr13:36855398-36857728	chr13:36855398-36857605;chr13:36857647-36857728		chr13:36857606-36857646			100	NA	NA	44.44	55.56
N	cassette	SACS	chr13	-	chr13:23930147-23939304	chr13:23930147-23932473;chr13:23932621-23939304		chr13:23932474-23932620			100	NA	NA	57.14	42.86
N	cassette	CPSF7,FLJ12529	chr11	-	chr11:61187567-61188861	chr11:61187567-61187941;chr11:61188046-61188861		chr11:61187942-61188045			97.92	NA	NA	83.57	14.35
N	cassette	FLJ00059,FLJ00100,SLC12A9	chr7	+	chr7:100457855-100459013	chr7:100457855-100458759;chr7:100458885-100459013		chr7:100458760-100458884			100	NA	NA	88.89	11.11
N	cassette	CLOCK	chr4	-	chr4:56355633-56412648	chr4:56355633-56376078;chr4:56376233-56412648		chr4:56376079-56376232			75	NA	NA	100	25
K	cassette	ZMYM6	chr1	-	chr1:35486069-35497415	chr1:35486069-35496147;chr1:35496315-35497415		chr1:35496148-35496314			100	NA	NA	63.33	36.67
N	cassette	ATG2A	chr11	-	chr11:64670837-64673034	chr11:64670837-64671061;chr11:64671133-64673034		chr11:64671062-64671132			100	NA	NA	83.51	16.49
N	cassette	ABCC10	chr6	+	chr6:43409699-43411670	chr6:43409699-43410707;chr6:43410898-43411670		chr6:43410708-43410897			100	NA	NA	80.95	19.05
K	cassette	LOC728613	chr5	-	chr5:1630682-1632959	chr5:1630682-1632758;chr5:1632867-1632959		chr5:1632759-1632866			11.76	NA	NA	28.57	16.81
K	cassette	DEDD2	chr19	-	chr19:42719405-42721783	chr19:42719405-42720831;chr19:42721198-42721783		chr19:42720832-42721197			54.55	NA	NA	25.64	28.91
N	cassette	UACA	chr15	-	chr15:70982851-70987355	chr15:70982851-70983637;chr15:70983703-70987355		chr15:70983638-70983702			100	NA	NA	72.73	27.27
K	cassette	C17orf101	chr17	-	chr17:80350411-80356071	chr17:80350411-80352206;chr17:80352420-80356071		chr17:80352207-80352419			43.66	NA	NA	63.46	19.8
K	cassette	LOC150776	chr2	+	chr2:132254867-132257776	chr2:132254867-132256439;chr2:132256527-132257776		chr2:132256440-132256526			100	NA	NA	74.24	25.76
N	cassette	RGNEF	chr5	+	chr5:73183505-73189021	chr5:73183505-73187876;chr5:73188056-73189021		chr5:73187877-73188055			100	NA	NA	86.27	13.73
K	cassette	UACA	chr15	-	chr15:70968931-70970437	chr15:70968931-70969446;chr15:70969480-70970437		chr15:70969447-70969479			91.67	NA	NA	52.38	39.29
N	cassette	TPM1	chr15	+	chr15:63335143-63349183	chr15:63335143-63335904;chr15:63336031-63349183		chr15:63335905-63336030			83.05	NA	NA	100	16.95
K	cassette	BAX	chr19	+	chr19:49458220-49458943;chr19:49458220-49459454	chr19:49458220-49458804;chr19:49458857-49458943,chr19:49458857-49459454		chr19:49458805-49458856			93.24	NA	NA	51.85	41.39
N	cassette	NICN1,NPCEDRG	chr3	-	chr3:49462308-49462799	chr3:49462308-49462381;chr3:49462487-49462799		chr3:49462382-49462486			100	NA	NA	75	25
N	cassette	ZNRF2	chr7	+	chr7:30395450-30405650	chr7:30395450-30401992;chr7:30402073-30405650		chr7:30401993-30402072			100	NA	NA	80	20
N	cassette	SLC6A8	chrX	+	chrX:152959473-152959798	chrX:152959473-152959584;chrX:152959723-152959798		chrX:152959585-152959722			97.87	NA	NA	76.79	21.08
N	cassette	GDI2	chr10	-	chr10:5808259-5810175	chr10:5808259-5808456;chr10:5808602-5810175		chr10:5808457-5808601			93.36	NA	NA	50.27	43.09
K	cassette	CMAS	chr12	+	chr12:22213861-22215214	chr12:22213861-22214214;chr12:22214387-22215214		chr12:22214215-22214386			100	NA	NA	80.21	19.79
N	cassette	PAPST2,SLC35B3	chr6	-	chr6:8417229-8419812;chr6:8417229-8420953	chr6:8417229-8417634;chr6:8417728-8419812,chr6:8417728-8420953		chr6:8417635-8417727			100	NA	NA	62.5	37.5
N	cassette	KIAA0564	chr13	-	chr13:42245284-42259182	chr13:42245284-42249350;chr13:42249433-42259182		chr13:42249351-42249432			100	NA	NA	60	40
K	cassette	TAF1C	chr16	-	chr16:84216047-84216849	chr16:84216047-84216681;chr16:84216756-84216849		chr16:84216682-84216755			100	NA	NA	85.37	14.63
N	cassette	MRPS28	chr8	-	chr8:80831384-80942288;chr8:80831384-80942270;chr8:80831384-80942255	chr8:80831384-80915233;chr8:80915416-80942270,chr8:80915416-80942288,chr8:80915416-80942255		chr8:80915234-80915415			81.63	NA	NA	52.25	29.38
N	cassette	LRPPRC	chr2	-	chr2:44174510-44175260	chr2:44174510-44174869;chr2:44174915-44175260		chr2:44174870-44174914			100	NA	NA	87.5	12.5
N	cassette	LIAS	chr4	+	chr4:39465226-39471638;chr4:39466963-39471638	chr4:39466963-39469137,chr4:39465226-39469137;chr4:39469267-39471638		chr4:39469138-39469266			92.86	NA	NA	58.97	33.89
K	cassette	LRRFIP2	chr3	-	chr3:37125298-37136282	chr3:37125298-37132957;chr3:37133030-37136282		chr3:37132958-37133029			93.51	NA	NA	82.98	10.53
K	cassette	ZFP95,ZKSCAN5	chr7	+	chr7:99110215-99123435	chr7:99110215-99117449;chr7:99117533-99123435		chr7:99117450-99117532			61.9	NA	NA	22.22	39.68
N	cassette	COPS3,SGN3	chr17	-	chr17:17171292-17174209;chr17:17171360-17174209	chr17:17171292-17174071,chr17:17171360-17174071;chr17:17174122-17174209		chr17:17174072-17174121			98.2	NA	NA	79.65	18.55
N	cassette	C12orf4	chr12	-	chr12:4627422-4634419	chr12:4627422-4627939;chr12:4628047-4634419		chr12:4627940-4628046			100	NA	NA	60	40
N	cassette	SIDT2	chr11	+	chr11:117056940-117058093	chr11:117056940-117057299;chr11:117057353-117058093		chr11:117057300-117057352			100	NA	NA	80	20
N	cassette	IKIP	chr12	-	chr12:99020545-99038300;chr12:99008119-99038300	chr12:99008119-99028073,chr12:99020545-99028073;chr12:99028192-99038300		chr12:99028074-99028191			72.17	NA	NA	82.86	10.69
N	cassette	BPTF	chr17	+	chr17:65871137-65887959;chr17:65871137-65882243	chr17:65871137-65871671;chr17:65871861-65887959,chr17:65871861-65882243		chr17:65871672-65871860			30.95	NA	NA	7.27	23.68
N	cassette	ALDH6A1	chr14	-	chr14:74531624-74533407	chr14:74531624-74531883;chr14:74532064-74533407		chr14:74531884-74532063			100	NA	NA	83.33	16.67
K	cassette	RBM27	chr5	+	chr5:145616996-145634505	chr5:145616996-145631273;chr5:145631439-145634505		chr5:145631274-145631438			60.56	NA	NA	43.85	16.71
N	cassette	AUH	chr9	-	chr9:93983275-94060265	chr9:93983275-94058302;chr9:94058360-94060265		chr9:94058303-94058359			100	NA	NA	84	16
N	cassette	DNMT1	chr19	-	chr19:10244378-10246411	chr19:10244378-10244892;chr19:10244984-10246411		chr19:10244893-10244983			96.95	NA	NA	86.57	10.38
N	cassette	MEGF6	chr1	-	chr1:3407524-3412453	chr1:3407524-3411176;chr1:3411306-3412453		chr1:3411177-3411305			94.59	NA	NA	62.5	32.09
N	cassette	FAM98B	chr15	+	chr15:38746434-38757469	chr15:38746434-38756232;chr15:38756379-38757469		chr15:38756233-38756378			100	NA	NA	88.46	11.54
N	cassette	MORG1	chr19	+	chr19:12781100-12783660	chr19:12781100-12781376;chr19:12781426-12783660		chr19:12781377-12781425			100	NA	NA	85.71	14.29
N	cassette	L1CAM	chrX	-	chrX:153129005-153129776	chrX:153129005-153129337;chrX:153129473-153129776		chrX:153129338-153129472			83.08	NA	NA	65.93	17.15
N	cassette	LCLAT1	chr2	+	chr2:30756181-30862982;chr2:30756181-30790925	chr2:30756181-30785011;chr2:30785159-30862982,chr2:30785159-30790925		chr2:30785012-30785158			100	NA	NA	50.79	49.21
N	cassette	FAM116A	chr3	-	chr3:57616552-57618991	chr3:57616552-57616651;chr3:57616706-57618991		chr3:57616652-57616705			100	NA	NA	78.79	21.21
K	cassette	RPUSD1	chr16	-	chr16:836929-837353	chr16:836929-837076;chr16:837180-837353		chr16:837077-837179			89.83	NA	NA	78.45	11.38
K	cassette	SOLH	chr16	+	chr16:583999-596816	chr16:583999-586028;chr16:586143-596816		chr16:586029-586142			9.52	NA	NA	38.89	29.37
N	cassette	MBOAT2,OACT2	chr2	-	chr2:9028204-9143668	chr2:9028204-9048750;chr2:9048847-9143668		chr2:9048751-9048846			85.71	NA	NA	100	14.29
N	cassette	KIAA0917,SCFD1	chr14	+	chr14:31091606-31099682;chr14:31091669-31099682	chr14:31091669-31097414,chr14:31091606-31097414;chr14:31097486-31099682		chr14:31097415-31097485			76	NA	NA	92.54	16.54
N	cassette	DAPK1	chr9	+	chr9:90260930-90262219	chr9:90260930-90261375;chr9:90261475-90262219		chr9:90261376-90261474			100	NA	NA	66.67	33.33
N	cassette	TMEM185A	chrX	-	chrX:148690522-148713225;chrX:148690517-148713225	chrX:148690522-148692969,chrX:148690517-148692969;chrX:148693147-148713225		chrX:148692970-148693146			95	NA	NA	74.55	20.45
K	cassette	IP6K2	chr3	-	chr3:48731674-48732522	chr3:48731674-48731891;chr3:48731959-48732522		chr3:48731892-48731958			11.11	NA	NA	1.08	10.03
N	cassette	CLASP1,KIAA0622	chr2	-	chr2:122286357-122363276	chr2:122286357-122287822;chr2:122287902-122363276		chr2:122287823-122287901			100	NA	NA	87.5	12.5
N	cassette	HISPPD1,KIAA0433	chr5	+	chr5:102491699-102494155	chr5:102491699-102493891;chr5:102494018-102494155		chr5:102493892-102494017			100	NA	NA	65.91	34.09
N	cassette	P4HA2	chr5	-	chr5:131531174-131534571	chr5:131531174-131533898;chr5:131533965-131534571		chr5:131533899-131533964			100	NA	NA	77.78	22.22
N	cassette	RAPH1	chr2	-	chr2:204326649-204341798;chr2:204326649-204354306	chr2:204326649-204334961;chr2:204335037-204354306,chr2:204335037-204341798		chr2:204334962-204335036			5	NA	NA	24	19
K	cassette	ITPR1	chr3	+	chr3:4693903-4699807	chr3:4693903-4695525;chr3:4695571-4699807		chr3:4695526-4695570			88	NA	NA	100	12
K	cassette	DNAJC5,FLJ00118	chr20	+	chr20:62562376-62562817	chr20:62562376-62562461;chr20:62562536-62562817		chr20:62562462-62562535			15.61	NA	NA	27.38	11.77
N	cassette	NEDD4	chr15	-	chr15:56126344-56129986	chr15:56126344-56126424;chr15:56126485-56129986		chr15:56126425-56126484			100	NA	NA	74.24	25.76
N	cassette	C3orf1	chr3	+	chr3:119219708-119222800	chr3:119219708-119222378;chr3:119222468-119222800		chr3:119222379-119222467			100	NA	NA	84.95	15.05
K	cassette	NCOA6	chr20	-	chr20:33345908-33356266	chr20:33345908-33346607;chr20:33346737-33356266		chr20:33346608-33346736			100	NA	NA	85.71	14.29
K	cassette	AHI1	chr6	-	chr6:135639755-135679269	chr6:135639755-135644299;chr6:135644463-135679269		chr6:135644300-135644462			100	NA	NA	62.5	37.5
N	cassette	ANKRD27	chr19	-	chr19:33134259-33135230	chr19:33134259-33134336;chr19:33134391-33135230		chr19:33134337-33134390			100	NA	NA	87.5	12.5
K	cassette	C1orf27	chr1	+	chr1:186352289-186357573	chr1:186352289-186355119;chr1:186355216-186357573		chr1:186355120-186355215			100	NA	NA	62.75	37.25
N	cassette	COX16	chr14	-	chr14:70795954-70826235;chr14:70795954-70883616	chr14:70795954-70809374;chr14:70809447-70826235,chr14:70809447-70883616		chr14:70809375-70809446			80.92	NA	NA	61.64	19.28
K	cassette	USP15	chr12	+	chr12:62719715-62749111	chr12:62719715-62743001;chr12:62743089-62749111		chr12:62743002-62743088			39.58	NA	NA	61.22	21.64
K	cassette	RGPD5	chr2	-	chr2:113170204-113175260	chr2:113170204-113174769;chr2:113174916-113175260		chr2:113174770-113174915			82.35	NA	NA	57.69	24.66
N	cassette	GTF2IP1	chr7	-	chr7:74604976-74607765	chr7:74604976-74606257;chr7:74606287-74607765		chr7:74606258-74606286			100	NA	NA	71.05	28.95
K	cassette	BMF	chr15	-	chr15:40384090-40397995	chr15:40384090-40396380;chr15:40396542-40397995		chr15:40396381-40396541			84	NA	NA	100	16
K	cassette	NAV2	chr11	+	chr11:20077504-20083852	chr11:20077504-20078075;chr11:20078175-20083852		chr11:20078076-20078174			17.02	NA	NA	27.27	10.25
N	cassette	ZMYM2,ZNF198	chr13	+	chr13:20605576-20610876	chr13:20605576-20608393;chr13:20608545-20610876		chr13:20608394-20608544			100	NA	NA	84.62	15.38
N	cassette	SRRT	chr7	+	chr7:100485765-100486094	chr7:100485765-100485877;chr7:100486005-100486094		chr7:100485878-100486004			97.02	NA	NA	81.06	15.96
N	cassette	TOR1AIP2	chr1	-	chr1:179834990-179846827	chr1:179834990-179846373;chr1:179846509-179846827		chr1:179846374-179846508			63.64	NA	NA	47.3	16.34
K	cassette	ATRIP,TREX1	chr3	+	chr3:48505532-48506229	chr3:48505532-48505980;chr3:48506062-48506229		chr3:48505981-48506061			100	NA	NA	81.08	18.92
N	cassette	CCDC49	chr17	-	chr17:36959115-36963017	chr17:36959115-36962549;chr17:36962649-36963017		chr17:36962550-36962648			100	NA	NA	88.16	11.84
K	cassette	SMARCD1	chr12	+	chr12:50480662-50482303	chr12:50480662-50481145;chr12:50481269-50482303		chr12:50481146-50481268			69.09	NA	NA	84.51	15.42
K	cassette	NONO	chrX	+	chrX:70503572-70510478	chrX:70503572-70504246;chrX:70504304-70510478		chrX:70504247-70504303			68.42	NA	NA	79.2	10.78
K	cassette	MECP2	chrX	-	chrX:153298009-153363060	chrX:153298009-153357641;chrX:153357766-153363060		chrX:153357642-153357765			100	NA	NA	78.38	21.62
K	cassette	SMAD5	chr5	+	chr5:135468652-135489280	chr5:135468652-135483520;chr5:135483596-135489280		chr5:135483521-135483595			68.97	NA	NA	31.91	37.06
N	cassette	KATNA1	chr6	-	chr6:149919487-149924403	chr6:149919487-149922729;chr6:149922889-149924403		chr6:149922730-149922888			100	NA	NA	84.09	15.91
N	cassette	NDUFV2	chr18	+	chr18:9122680-9126828	chr18:9122680-9124871;chr18:9124982-9126828		chr18:9124872-9124981			100	NA	NA	62.5	37.5
K	cassette	ENDOGL-1,ENDOGL1,EXOG	chr3	+	chr3:38538022-38539119	chr3:38538022-38538333;chr3:38538421-38539119		chr3:38538334-38538420			26.67	NA	NA	43.9	17.23
N	cassette	CNTNAP1	chr17	+	chr17:40840630-40841538	chr17:40840630-40840893;chr17:40841066-40841538		chr17:40840894-40841065			100	NA	NA	87.1	12.9
K	cassette	TBC1D7	chr6	-	chr6:13321328-13327018	chr6:13321328-13325325;chr6:13325407-13327018		chr6:13325326-13325406			89.55	NA	NA	65.08	24.47
K	cassette	ATP6V1H	chr8	-	chr8:54714457-54727221	chr8:54714457-54723723;chr8:54723778-54727221		chr8:54723724-54723777			95.1	NA	NA	78.47	16.63
N	cassette	TBC1D19	chr4	+	chr4:26685372-26719554	chr4:26685372-26689966;chr4:26690030-26719554		chr4:26689967-26690029			100	NA	NA	37.5	62.5
N	cassette	ATP2C1	chr3	+	chr3:130653556-130659473	chr3:130653556-130656271;chr3:130656308-130659473		chr3:130656272-130656307			100	NA	NA	89.44	10.56
N	cassette	CFH	chr1	+	chr1:196706791-196711004	chr1:196706791-196709748;chr1:196709923-196711004		chr1:196709749-196709922			100	NA	NA	80.95	19.05
K	cassette	ACOT9	chrX	-	chrX:23751335-23754035	chrX:23751335-23752457;chrX:23752485-23754035		chrX:23752458-23752484			91.37	NA	NA	65.83	25.54
K	cassette	CCDC132,KIAA1861	chr7	+	chr7:92869248-92881965	chr7:92869248-92875414;chr7:92875443-92881965		chr7:92875415-92875442			0	NA	NA	12	12
N	cassette	CRIM1	chr2	+	chr2:36583767-36669757;chr2:36583767-36668400;chr2:36583767-36704031	chr2:36583767-36623756;chr2:36623931-36668400,chr2:36623931-36704031,chr2:36623931-36669757		chr2:36623757-36623930			86.89	NA	NA	75.96	10.93
N	cassette	MPP3	chr17	-	chr17:41901374-41905118	chr17:41901374-41903123;chr17:41903210-41905118		chr17:41903124-41903209			100	NA	NA	85	15
N	cassette	FAM195B	chr17	-	chr17:79781188-79782162	chr17:79781188-79781287;chr17:79781390-79782162		chr17:79781288-79781389			88.24	NA	NA	77.78	10.46
N	cassette	KIAA0305,ZFYVE16	chr5	+	chr5:79755314-79769572	chr5:79755314-79768579;chr5:79768743-79769572		chr5:79768580-79768742			100	NA	NA	55.26	44.74
N	cassette	CASK	chrX	-	chrX:41413169-41419031;chrX:41414889-41419031	chrX:41414889-41416284,chrX:41413169-41416284;chrX:41416354-41419031		chrX:41416285-41416353			25	NA	NA	54.08	29.08
N	cassette	FBL4,FBXL4	chr6	-	chr6:99353547-99375580	chr6:99353547-99374352;chr6:99374937-99375580		chr6:99374353-99374936			100	NA	NA	86.67	13.33
N	cassette	PPP4R1L	chr20	-	chr20:56847932-56884281	chr20:56847932-56861369;chr20:56861503-56884281		chr20:56861370-56861502			100	NA	NA	80.95	19.05
N	cassette	CYTSB	chr17	+	chr17:20200391-20217288;chr17:20163608-20217288	chr17:20163608-20209335,chr17:20200391-20209335;chr17:20209396-20217288		chr17:20209336-20209395			100	NA	NA	88.69	11.31
N	cassette	MCOLN1	chr19	+	chr19:7591813-7592749	chr19:7591813-7592405;chr19:7592515-7592749		chr19:7592406-7592514			100	NA	NA	82.26	17.74
K	cassette	RDH13,UNQ736	chr19	-	chr19:55568177-55574335	chr19:55568177-55570524;chr19:55570644-55574335		chr19:55570525-55570643			100	NA	NA	88.57	11.43
[truncated: 3,400 more rows]
