# Supplementary material for: A Pan-Cancer Analysis of Transcriptome Changes Associated with Somatic Mutations in U2AF1 Reveals Commonly Altered Splicing Events
Source: PLoS One. 2014 Jan 31;9(1):e87361. doi: 10.1371/journal.pone.0087361 (PMC3909098; doi:10.1371/journal.pone.0087361)
Supplement: File S7 — RBM10 LOF-associated alternative splicing events in lung adenocarcinoma. RBM10 LOF specimens versus specimens with no splicing factor mutation. (TXT) [file pone.0087361.s008.txt]

#Contains_Novel_or_Only_Known(Annotated)_Junctions	as_event_type	gene_name	chr	strand	exclusion_junctions	inclusion_junctions	exclusion_exons	inclusion_exons	intron-exon_junctions	neighboring_constitutive_exons	LUAD-TCGA-05-4249-Tumor	LUAD-TCGA-05-4382-Tumor	LUAD-TCGA-05-4384-Tumor	LUAD-TCGA-05-4389-Tumor	LUAD-TCGA-05-4390-Tumor	LUAD-TCGA-05-4395-Tumor	LUAD-TCGA-05-4396-Tumor	LUAD-TCGA-05-4398-Tumor	LUAD-TCGA-05-4402-Tumor	LUAD-TCGA-05-4403-Tumor	LUAD-TCGA-05-4405-Tumor	LUAD-TCGA-05-4410-Tumor	LUAD-TCGA-05-4415-Tumor	LUAD-TCGA-05-4417-Tumor	LUAD-TCGA-05-4418-Tumor	LUAD-TCGA-05-4420-Tumor	LUAD-TCGA-05-4422-Tumor	LUAD-TCGA-05-4424-Tumor	LUAD-TCGA-05-4425-Tumor	LUAD-TCGA-05-4426-Tumor	LUAD-TCGA-05-4430-Tumor	LUAD-TCGA-05-4432-Tumor	LUAD-TCGA-05-4433-Tumor	LUAD-TCGA-05-5420-Tumor	LUAD-TCGA-05-5423-Tumor	LUAD-TCGA-05-5428-Tumor	LUAD-TCGA-05-5429-Tumor	LUAD-TCGA-05-5715-Tumor	LUAD-TCGA-35-3615-Tumor	LUAD-TCGA-38-4626-Normal	LUAD-TCGA-38-4626-Tumor	LUAD-TCGA-38-4627-Normal	LUAD-TCGA-38-4627-Tumor	LUAD-TCGA-38-4628-Tumor	LUAD-TCGA-38-4631-Tumor	LUAD-TCGA-38-4632-Normal	LUAD-TCGA-38-4632-Tumor	LUAD-TCGA-38-6178-Tumor	LUAD-TCGA-44-2655-Normal
N	cassette	ACSL3	chr2	+	chr2:223752607-223773450;chr2:223725977-223773450	chr2:223725977-223765391,chr2:223752607-223765391;chr2:223765499-223773450		chr2:223765392-223765498			19.79	73.43	70.15	35.8	55.41	74.95	76.47	58.06	70.77	72.32	35.29	62.07	50.38	55.56	69.77	26.39	66.04	79.85	22.67	61.97	44.93	28.04	28	25	58.33	58.33	45	46.34	73.68	50	54.17	54.84	51.79	56.94	74.36	44.83	48	66.67	54.1
K	cassette	ACSM3	chr16	+	chr16:20788903-20792035	chr16:20788903-20791118;chr16:20791230-20792035		chr16:20791119-20791229			15.85	18.87	11.11	17.31	25	15.38	25.37	5.26	21.67	26.47	3.03	22.64	16.67	15.62	54.55	NA	13.96	21.88	16.05	8.33	5.88	6.02	27.78	9.09	8.75	6.67	20	11.43	33.33	16.28	14.81	10.53	0	2.67	5.56	5.17	7.69	2.94	18.75
N	cassette	AHSA2	chr2	+	chr2:61408541-61411846	chr2:61408541-61410681;chr2:61410798-61411846		chr2:61410682-61410797			16.81	9.4	10.11	8.7	0	21.31	38.89	11.06	12.82	10.53	5.88	3.85	5	27.27	37.1	12.71	13.79	NA	9.52	12.33	18.18	12.5	8.33	11.54	9.09	NA	0	NA	26.32	17.5	14.42	7.14	0	NA	16.13	NA	0	5	6.82
N	alternative_acceptor	ANKFY1	chr17	-	chr17:4109782-4111227	chr17:4110871-4111227		chr17:4109782-4110870	chr17:4109781-4109782	chr17:4111228-4111377;chr17:4109616-4109781	2.5	3.51	4	6.25	0	15	8.33	8.57	5.26	20	3.57	7.69	2.38	14.29	25	NA	6.9	10	0	2.86	5.56	9.09	0	NA	5.88	NA	NA	0	13.33	5.26	2.15	9.09	3.85	12.5	NA	NA	NA	5	3.51
N	cassette	ANXA11	chr10	-	chr10:81935912-81965098;chr10:81932626-81965098	chr10:81935912-81940696,chr10:81932626-81940696;chr10:81941212-81965098		chr10:81940697-81941211		chr10:81932590-81932625;chr10:81965099-81965200	10.55	5.14	6.69	2.37	4.44	3.41	29.88	2.66	13.86	30.26	9.43	6.72	15.53	5.79	30.2	9.02	6.23	9.77	6.27	4.27	10.07	6.13	4.15	7.63	7.14	2.68	7.46	3.67	27.9	3.75	6.09	4	4.54	1.99	5.65	4.84	3.08	2.62	1.54
N	coord_cassette	ANXA11	chr10	-	chr10:81932626-81965098	chr10:81932626-81935862;chr10:81935912-81940696;chr10:81941212-81965098		chr10:81935863-81935911;chr10:81940697-81941211		chr10:81932590-81932625;chr10:81965099-81965200	24.16	16.32	29.51	8.44	8.08	13.87	52.78	8.45	34.29	56.03	38.55	17.39	33.95	8.22	60.14	26.55	18.5	24.74	17.17	8.79	28.62	14.98	9.14	28.12	12.82	2.9	22.43	7.87	59.44	10.92	16.88	13.04	11.7	4.71	21.21	6.67	10.94	1.94	3.72
N	cassette	ARMC10	chr7	+	chr7:102724278-102727076	chr7:102724278-102724476;chr7:102724510-102727076		chr7:102724477-102724509			0	3.47	0	2.4	0	6.67	25	5.78	3.38	13.24	0	0	0	0	29.56	4.77	0	5.08	0	0	0	3.51	0	0	1.79	5.15	0	0	7.49	5.45	3.16	4.92	1.23	0	1.59	0	3.23	0	0
K	cassette	ARNT	chr1	-	chr1:150812131-150818738	chr1:150812131-150814899;chr1:150814945-150818738		chr1:150814900-150814944		chr1:150812084-150812130;chr1:150818739-150818783	75.54	82.78	68	65.38	64.58	83.61	75	78.91	90.91	80.39	100	76.32	87.6	63.16	58.7	58.7	55.28	82.81	78.38	59.49	67.9	73.08	74.19	31.82	70.83	100	43.48	100	84	100	76.84	100	100	61.4	100	68.42	100	65.62	83.67
K	cassette	ATG16L1	chr2	+	chr2:234181699-234183321	chr2:234181699-234182366;chr2:234182424-234183321		chr2:234182367-234182423			38.89	75	43.75	38.89	50	32.14	0	35.71	48.75	18.4	52.5	19.05	53.66	20.93	36.17	32.1	66.67	61.76	64.29	45.07	21.88	38.46	11.11	11.54	35.29	40.43	13.16	3.85	62.26	24.14	43.59	58.82	41.82	33.8	41.38	NA	51.72	29.63	57.14
N	cassette	ATP11A	chr13	+	chr13:113530256-113536189;chr13:113530256-113536126;chr13:113530256-113534859;chr13:113530256-113536129	chr13:113530256-113532530;chr13:113532618-113534859,chr13:113532618-113536129,chr13:113532618-113536189,chr13:113532618-113536126		chr13:113532531-113532617			26.27	39.13	28.72	31.08	31.76	16.18	55.44	22.98	28.46	35.29	18.48	14.77	31.18	32.45	59.82	22.86	61.22	47.37	24	22.27	32.48	46.34	24.14	20	14.29	23.33	NA	52.63	54.22	15.79	23.62	20	10.53	15.58	25	13.04	29.17	11.27	20.11
K	cassette	ATP9B	chr18	+	chr18:77134102-77137246	chr18:77134102-77135393;chr18:77135427-77137246		chr18:77135394-77135426			5.56	15.94	14.29	23.08	0	20.34	26.67	5.17	7.27	13.46	0	0	9.43	NA	30.77	23.33	22.22	15	20	0	11.11	40.74	10	NA	NA	0	28	13.33	25.49	3.7	8.7	0	13.33	0	NA	0	NA	11.11	7.02
K	cassette	ATXN2	chr12	-	chr12:111891650-111893832	chr12:111891650-111892848;chr12:111892924-111893832		chr12:111892849-111892923		chr12:111891481-111891649;chr12:111893833-111893916	2.7	2.86	7.41	2.82	3.7	16.07	12.28	10.61	1.69	6.06	2.5	11.43	3.33	1.69	20.29	4.92	3.41	17.14	2.78	1.49	2.78	0	0	NA	0	0	0	0	18.18	7.32	2.91	6.25	0	0	0	0	0	4.76	0.83
N	cassette	AUH	chr9	-	chr9:93976708-93983086;chr9:93976708-93979558	chr9:93976708-93978340;chr9:93978389-93983086,chr9:93978389-93979558		chr9:93978341-93978388		chr9:93976242-93976707;chr9:93983087-93983201	77.08	64.44	100	100	74.07	100	100	100	100	85.33	100	100	100	76.19	80	79.1	89.74	NA	100	93.33	78.79	83.33	100	84.62	100	100	79.31	100	89.55	73.91	88.14	100	100	100	100	100	100	100	87.5
N	coord_cassette	AUTS2	chr7	+	chr7:70236631-70242088	chr7:70236631-70239013;chr7:70239086-70240342;chr7:70240373-70242088		chr7:70239014-70239085;chr7:70240343-70240372			85.14	85.07	100	75	NA	NA	NA	74.67	84.28	100	75	NA	NA	NA	NA	NA	68.18	100	80	62.5	100	100	NA	NA	76.67	NA	NA	70.59	100	100	100	NA	100	69.84	NA	NA	NA	64.12	81.48
K	cassette	BLNK	chr10	-	chr10:97969664-97976408	chr10:97969664-97975076;chr10:97975146-97976408		chr10:97975077-97975145		chr10:97969594-97969663;chr10:97976409-97976490	76.74	71.76	NA	60	NA	100	100	68.09	72.34	88.33	59.26	100	NA	NA	100	NA	76.62	100	66.67	72.86	70	63.64	73.08	100	66.67	NA	48.15	56.25	100	100	84.38	100	100	100	NA	100	NA	NA	100
K	alternative_last_exon	BRD4	chr19	-	chr19:15355574-15364962	chr19:15360102-15364962	chr19:15355521-15355573	chr19:15357849-15360101		chr19:15364963-15365073	57.28	65.07	60.98	77.46	74.07	66.67	72.31	70.76	80.54	79.05	80.41	54.9	55.56	72.41	75.23	72.97	64.86	66.67	59.26	63.96	74.17	74.51	72.41	73.91	62.07	NA	65.38	69.09	90.91	82.3	67.37	85.94	89.16	78.38	70.97	72.73	68	51.02	76
N	cassette	C11orf67	chr11	+	chr11:77532284-77553524;chr11:77543059-77553524;chr11:77532288-77553524	chr11:77532284-77552064,chr11:77532288-77552064,chr11:77543059-77552064;chr11:77552107-77553524		chr11:77552065-77552106			25.53	43.62	39.62	56.72	21.43	76.12	58.33	39.09	52.8	53.89	46.15	0	NA	38.89	47.56	45.71	47.37	44.64	40.62	35.81	40.71	40.19	61.54	31.82	54.84	36.54	43.48	31.37	50	35	45.67	31.86	38.78	40.91	18.18	32	49.57	30.3	43.33
N	cassette	C14orf135	chr14	+	chr14:60559138-60581417	chr14:60559138-60574303;chr14:60575046-60581417		chr14:60574304-60575045			83.93	63.33	72.22	83.33	76.74	91.36	100	83.33	83.81	63.41	100	100	82.29	100	59.46	76.81	67.65	84.38	77.78	70.3	100	84.15	70.83	100	63.64	60	100	100	64.29	63.64	63.93	56.52	55	100	100	62.5	66.67	100	76.6
N	cassette	C17orf68	chr17	-	chr17:8131948-8132619;chr17:8131948-8132459	chr17:8131948-8132044;chr17:8132211-8132619,chr17:8132211-8132459		chr17:8132045-8132210		chr17:8131821-8131947;chr17:8132620-8132764	88.52	90.74	100	100	100	100	100	100	100	87.8	100	100	100	100	92	100	88.19	81.82	100	100	100	90.85	100	100	NA	NA	100	100	88.68	100	100	100	100	100	100	100	100	100	81.36
N	coord_cassette	C17orf68	chr17	-	chr17:8131948-8132619	chr17:8131948-8132044;chr17:8132211-8132459;chr17:8132525-8132619		chr17:8132045-8132210;chr17:8132460-8132524		chr17:8131821-8131947;chr17:8132620-8132764	87.72	89.8	100	100	100	100	100	100	100	86.84	100	100	100	100	90.32	100	90.57	79.17	NA	100	100	89.78	100	100	NA	NA	NA	100	87.76	100	100	100	100	100	100	100	NA	100	85.71
N	coord_cassette	C1orf151	chr1	+	chr1:19923604-19949967	chr1:19923604-19943751;chr1:19943831-19948593;chr1:19948642-19949967		chr1:19943752-19943830;chr1:19948594-19948641			34.62	60.47	53.33	39.13	33.33	43.18	57.14	15	64	53.03	NA	NA	50	36.36	46.88	35.62	56.25	82.14	33.33	5	42.55	65.62	NA	46.15	69.57	75	NA	25	65.22	48.72	56	15.38	22.73	13.56	35.29	33.33	38.89	NA	NA
K	cassette	C20orf199	chr20	+	chr20:47897108-47905581	chr20:47897108-47897439;chr20:47897502-47905581		chr20:47897440-47897501			49.82	40.28	67.87	49.28	42.78	78.64	60.42	37.57	54.65	48.8	35.19	42.42	63.84	44.95	67.11	39.66	65.99	55.24	41.57	34.56	25.85	51.58	51.78	51.66	18.79	40.79	39.58	33.14	72.98	57.77	59.86	33.42	40.6	25.21	40.97	32.85	41.19	27.43	35.19
K	coord_cassette	C20orf3	chr20	-	chr20:24944659-24950161	chr20:24944659-24945010;chr20:24945035-24949527;chr20:24949721-24950161		chr20:24945011-24945034;chr20:24949528-24949720		chr20:24943581-24944658;chr20:24950162-24950296	19.64	36.84	6.67	9.09	25	63.16	100	5.26	11.76	58.54	NA	NA	100	10	51.43	5.56	18.18	56.45	NA	2.04	17.28	28.3	8.33	15.38	NA	6.67	NA	10	50	1.32	1.61	5	2.44	51.35	NA	2.56	3.57	6.25	4
N	cassette	C7orf44	chr7	-	chr7:43688252-43705256;chr7:43688252-43702534;chr7:43688252-43695631;chr7:43688252-43769027	chr7:43688252-43690091;chr7:43690312-43769027,chr7:43690312-43695631,chr7:43690312-43705256,chr7:43690312-43702534		chr7:43690092-43690311		chr7:43688199-43688251;chr7:43769028-43769051	25.6	59.86	39.13	55.56	7.75	69.33	68.52	22.41	49.59	41.14	38.46	100	27.75	26.76	55.61	39.73	54.3	79.49	47.44	50.53	56.86	14.04	52.94	40.24	30.68	44.05	39.06	21.82	54.68	36.36	44.44	46.97	37.1	19.96	52.13	27.27	31.67	21.13	26.58
N	cassette	CAD	chr2	+	chr2:27463230-27463778	chr2:27463230-27463434;chr2:27463486-27463778		chr2:27463435-27463485			17.57	9.86	0	8.33	0	0.41	25.81	4.98	8.27	23.21	11.94	0	8.16	1.85	13.58	1.03	23.89	32.91	10.34	1.37	3.3	4.76	5.41	0	NA	3.85	0	0	15.79	0	10.11	0	1.92	11.59	0	NA	0	18.18	18.97
K	cassette	CADPS2	chr7	-	chr7:122056219-122078394	chr7:122056219-122076413;chr7:122076435-122078394		chr7:122076414-122076434		chr7:122056115-122056218;chr7:122078395-122078430	3.5	6.02	0	4.44	4.46	0	12.5	0	0	0	0	10.75	0	0	22.73	0	0	13.08	5.19	5.04	0	8.53	9.09	0	0	NA	0	0	11.36	10.64	7.82	0	0	4.88	0	0	NA	0	7.32
N	cassette	CD44	chr11	+	chr11:35211613-35219691;chr11:35211613-35219667	chr11:35211613-35218292;chr11:35218422-35219667,chr11:35218422-35219691		chr11:35218293-35218421			5.26	35.71	28.57	9.09	5.88	32.66	100	9.78	23.42	64.84	4.17	38.89	NA	NA	40	11.11	20.83	22.73	18.82	7.69	18.18	NA	21.05	6.25	10.26	NA	27.12	42.86	22.05	27.37	8.76	20.83	11.32	31.82	NA	9.09	8.89	2.5	17.54
K	coord_cassette	CD44	chr11	+	chr11:35211613-35229651	chr11:35211613-35218292;chr11:35218422-35219667;chr11:35219794-35229651		chr11:35218293-35218421;chr11:35219668-35219793			1.08	6.98	7.18	0	0	24.12	59.46	4.28	11.34	29.41	0	10.32	0	5.56	32.69	1.3	5.13	10	6.73	0.36	4.35	2.17	2.6	0	2.08	0	6	3.16	16.07	13.97	5.62	4	1.72	13.19	NA	8.06	1.77	0	6.67
K	cassette	CD46	chr1	+	chr1:207959028-207966863	chr1:207959028-207963597;chr1:207963691-207966863		chr1:207963598-207963690			22.72	37.37	31.93	31.89	10.06	53.27	30.21	23.98	38.7	27.38	27.81	19.34	62.04	19.18	48.47	16.03	32.96	49.62	23.24	29.05	16.82	42.1	19.87	13.78	22.45	31.65	8.07	6.88	39.93	24.45	28.06	39.87	35.68	22.81	40.99	29.73	37.94	24.64	39.47
N	coord_cassette	CD47	chr3	-	chr3:107766140-107776323	chr3:107766140-107768465;chr3:107768499-107769424;chr3:107769450-107770785;chr3:107770818-107774366;chr3:107774414-107776323		chr3:107768466-107768498;chr3:107769425-107769449;chr3:107770786-107770817;chr3:107774367-107774413		chr3:107765928-107766139;chr3:107776324-107776380	10.71	12.32	20.37	10.11	12.31	45.68	43.48	9.47	29.58	75.53	23.68	21.05	9.52	8.33	32	67.33	5.38	15.83	41.86	40.3	37.78	7.46	59.26	16.28	3.24	16.57	78.95	36.84	53.05	22.62	15.94	9.43	19.44	8.97	3.25	14.55	8.86	28.26	11.32
N	cassette	CDC16	chr13	+	chr13:115000608-115002273;chr13:115000608-115002276	chr13:115000608-115002119;chr13:115002175-115002273,chr13:115002175-115002276		chr13:115002120-115002174			83.15	84.68	100	100	100	69.7	100	91.57	86.15	89.02	80	100	91.53	100	57.89	82.02	92.06	100	100	83.93	81.36	100	83.87	100	100	74.29	80.56	100	61.25	100	93.51	100	88.16	76.06	67.35	100	100	100	100
K	cassette	CEACAM1	chr19	-	chr19:43015073-43016501	chr19:43015073-43015727;chr19:43015781-43016501		chr19:43015728-43015780		chr19:43015041-43015072;chr19:43016502-43016563	13.66	6.07	0	11.76	0	23.81	11.11	11.11	5.06	12.5	14.29	8.43	100	0	28.12	NA	3.82	8.74	9.52	8.33	12.33	17.37	12.28	11.34	8.33	0	5.66	5.9	40.62	55.56	12.2	NA	8.11	7.35	8.84	NA	3.28	9.52	62.96
K	cassette	CHCHD4	chr3	-	chr3:14158025-14166154	chr3:14158025-14163416;chr3:14163587-14166154		chr3:14163417-14163586		chr3:14157926-14158024;chr3:14166155-14166249	35.48	46.15	58.97	34.88	5.88	44.19	52.94	34.88	36.84	57.45	46.15	34.62	26.67	27.78	56	48.57	34.21	65.38	28.57	39.02	36.59	40	42.11	24.14	21.43	64.52	NA	26.67	70.59	70	56.82	45.83	29.63	16.07	48.65	27.27	40.91	NA	53.33
N	alternative_acceptor	CHD3	chr17	+	chr17:7797584-7797750	chr17:7797584-7797732		chr17:7797733-7797750	chr17:7797750-7797751		100	100	100	100	100	79.41	64.58	100	100	57.89	75	100	100	100	63.16	100	100	81.25	100	100	100	100	100	NA	NA	NA	100	100	55.46	100	90.57	100	100	100	NA	NA	NA	100	100
N	alternative_donor	CHID1	chr11	-	chr11:870500-879273;chr11:870500-874774;chr11:870500-883199	chr11:870500-883147		chr11:874775-879273;chr11:879274-883147;chr11:883148-883199	chr11:879273-879274;chr11:883147-883148;chr11:883199-883200	chr11:870419-870499;chr11:883200-883249	95.37	81.23	81.93	75	92.76	73.32	68	81.31	85.69	71.87	74.05	92.44	70.37	90.16	72.53	96.6	84.49	50	90.76	97.16	73.64	90.67	67.57	93.12	96.24	96.23	83.7	83.16	52.19	92.91	80.95	92.61	92.81	96.16	76.38	95.08	93.18	92.17	85.71
K	cassette	CLASP1	chr2	-	chr2:122165292-122168441	chr2:122165292-122166599;chr2:122166624-122168441		chr2:122166600-122166623		chr2:122165047-122165291;chr2:122168442-122168545	19.35	11.67	0	33.33	21.05	0	25.93	9.52	33.33	0	0	0	40.48	0	60	0	43.48	54.55	0	5.88	10	42.86	0	NA	NA	NA	0	NA	11.54	0	0	NA	0	0	NA	NA	NA	8.11	12.5
K	cassette	COL4A3BP	chr5	-	chr5:74685513-74696029	chr5:74685513-74695134;chr5:74695213-74696029		chr5:74695135-74695212		chr5:74685417-74685512;chr5:74696030-74696122	17.35	25	13.16	26.67	0	10.87	14.29	21.05	27.96	19.35	0	12.5	10.42	9.52	28.21	11.63	11.84	25.93	3.23	4.92	16.98	25.76	2.08	9.52	0	33.33	7.41	10.64	22.41	20.55	10.77	13.04	23.21	9.26	9.09	9.09	0	4.35	7.41
K	cassette	CRYZ	chr1	-	chr1:75172679-75175781	chr1:75172679-75172786;chr1:75172889-75175781		chr1:75172787-75172888		chr1:75172583-75172678;chr1:75175782-75175931	77.88	91.67	100	93.63	100	68.88	70.21	96.69	94.47	87.5	100	100	90.59	100	57.47	72.34	96.86	100	82.05	74.27	89.02	100	100	94.44	92.9	88.84	82.28	100	61.51	93.83	93.92	95.83	95.6	94.06	82.22	100	92.47	89.63	100
N	cassette	CSNK2A1	chr20	-	chr20:489305-524315;chr20:485874-524315	chr20:485874-508576,chr20:489305-508576;chr20:508694-524315		chr20:508577-508693		chr20:485762-485873;chr20:524316-524340	15.3	10.23	11.29	12.56	6.25	24.16	26.32	17.88	17.96	27.95	17.54	2.3	20.72	11.32	34.06	25.87	13.02	28.29	10.34	4.43	11.81	10.64	4.23	10	NA	11.54	3.03	12.82	17.78	12.28	6.5	11.11	5.97	6.9	4.88	7.69	3.23	3.08	7.95
N	cassette	CTNND1	chr11	+	chr11:57529592-57563048;chr11:57529519-57563048;chr11:57529592-57561481;chr11:57529519-57561481	chr11:57529519-57558963,chr11:57529592-57558963;chr11:57559146-57563048,chr11:57559146-57561481		chr11:57558964-57559145			22.11	27.98	27.49	18.03	21.05	17.52	55.81	19.57	20.31	32.69	19.83	16.16	60.62	22.89	25.53	8.99	19.1	43.75	21.17	15.27	35.55	20.08	18.79	28.79	17.78	31.25	10.05	10.92	59.05	42.57	41.32	61.29	50	12.12	29.37	53.49	16.67	15.76	51.01
K	coord_cassette	CTNND1	chr11	+	chr11:57529592-57561481	chr11:57529592-57556508;chr11:57556628-57558856;chr11:57559146-57561481		chr11:57556509-57556627;chr11:57558857-57559145			46.73	57.89	51.43	14.29	28.89	18.84	50	48.68	38.24	50.39	57.14	13.56	84.04	70.27	26.67	21.43	28.8	64.38	38.89	27.69	45.12	62.5	36.36	28.57	31.58	NA	10.91	17.39	71.43	64.15	67.31	100	75.93	51.85	26.67	68.18	20	33.33	73.45
N	cassette	CTNND1	chr11	+	chr11:57582973-57583768;chr11:57582973-57583771	chr11:57582973-57583386;chr11:57583474-57583768,chr11:57583474-57583771		chr11:57583387-57583473			3.24	34.15	31	26.85	17.03	71.78	68.73	15.08	35.22	72.32	9.7	39.8	3.08	14.29	54.75	59.33	18.35	28.73	31.09	10.43	9.83	11.36	61.13	32.43	16.24	26.92	83.58	31.82	68.25	11.61	7.18	2.06	22.98	34.78	57.07	3.27	1.83	46.37	3.69
K	cassette	CUTC	chr10	+	chr10:101507148-101514285	chr10:101507148-101510125;chr10:101510154-101514285		chr10:101510126-101510153			73.53	67.5	60	64.1	37.5	55.56	79.17	57.81	68.18	83.87	52.38	53.85	74.12	60.87	89.66	32.43	69.57	77.14	78.79	58.14	58.54	63.33	66.67	73.53	100	100	NA	NA	85.58	82.14	66.04	75	56.86	57.14	38.89	100	72.41	68.75	75.41
N	cassette	DCAF6	chr1	+	chr1:167974032-168007608;chr1:167988906-168012262;chr1:167974032-168012262;chr1:167988906-168007608	chr1:167974032-167992225,chr1:167988906-167992225;chr1:167992286-168007608,chr1:167992286-168012262		chr1:167992226-167992285			37.71	41.01	30	38.03	27.5	47.43	40.91	36.79	49.74	44	56.41	37.5	34.19	43.75	48.28	42.86	26.89	43.16	42.47	31.25	37.75	45.16	36.67	35.85	42.11	50.79	35.14	38.1	52.99	39.47	35.14	24.24	28.1	40.74	16.13	35.71	27.66	32.26	32.2
N	alternative_acceptor	DDIT3	chr12	-	chr12:57911208-57911488;chr12:57911379-57911488;chr12:57911243-57911488	chr12:57911222-57911488		chr12:57911208-57911221;chr12:57911222-57911242;chr12:57911243-57911378	chr12:57911207-57911208;chr12:57911221-57911222;chr12:57911242-57911243	chr12:57911489-57911536;chr12:57911052-57911207	68.75	72.63	82.35	78.83	62.75	73.83	65.85	73.24	75.94	60	65	56.67	65.38	69.39	63.22	70.26	60.17	55.56	85	81.51	79.17	62.77	77.27	82.22	82.28	85.42	86.21	60	55.17	80	61.7	82.76	68.42	76.09	78.82	94.12	92.31	87.1	73.02
K	cassette	DHRS12	chr13	-	chr13:52365394-52373669	chr13:52365394-52371961;chr13:52372045-52373669		chr13:52371962-52372044		chr13:52365301-52365393;chr13:52373670-52373803	62.96	43.75	55.26	54.55	16.67	50	40	46.94	65.91	54.02	44.44	58.7	20.34	50	54.24	14.85	37.27	56.52	51.22	59.68	47.06	40.74	100	33.33	57.14	24	42.11	27.27	60.42	60.47	56.58	53.52	48.98	44.12	28.21	66.67	43.75	35.71	57.65
N	cassette	DISP1	chr1	+	chr1:222997288-223008460;chr1:222988421-223008460;chr1:222988514-223008460	chr1:222988421-223000769,chr1:222988514-223000769,chr1:222997288-223000769;chr1:223000944-223008460		chr1:223000770-223000943			31.58	57.66	100	62.26	NA	63.43	NA	100	59.46	25	72.73	NA	63.64	NA	100	100	50	9.09	73.91	NA	25.64	47.83	NA	44.83	39.86	42.42	45.95	45.16	37.84	35.48	46.88	29.63	NA	58.99	NA	35.71	23.08	53.33	NA
N	cassette	DNAJC19	chr3	-	chr3:180703785-180705810	chr3:180703785-180704785;chr3:180704811-180705810		chr3:180704786-180704810		chr3:180703714-180703784;chr3:180705811-180705884	58.18	54.42	68.75	60	45.76	76	77.5	58.42	65.49	71.15	75	48.39	77.78	62.5	71.13	47.4	64.15	72.55	58.93	34.27	70.97	51.9	57.14	84.09	56.91	56.82	48.19	NA	79.69	42.64	58.62	55.96	66.3	43.69	56.46	44	53.57	63.33	46.09
K	coord_cassette	DNM1L	chr12	+	chr12:32890096-32892997	chr12:32890096-32890798;chr12:32890877-32891197;chr12:32891231-32892997		chr12:32890799-32890876;chr12:32891198-32891230			54.55	45	NA	53.33	70	67.31	100	64.52	58.33	53.12	NA	NA	82.93	100	100	26.09	39.29	65.91	40	48.15	40.54	48	6.25	9.09	60	NA	62.5	NA	62.5	16.67	12.5	16.67	38.1	100	36.36	NA	61.54	NA	44.83
K	cassette	DYRK1B	chr19	-	chr19:40317508-40317924	chr19:40317508-40317591;chr19:40317628-40317924		chr19:40317592-40317627		chr19:40317312-40317507;chr19:40317925-40318065	16.07	39.68	20	27.66	21.43	0	0	12.82	2.94	36.36	0	15.38	0	10	35.71	18.97	16.51	51.85	0	15.69	15.09	32.26	36.36	NA	0	NA	25	15	44	24	0	0	24.14	21.43	25	NA	0	28.57	23.19
K	cassette	EIF4H	chr7	+	chr7:73604249-73609070	chr7:73604249-73604576;chr7:73604637-73609070		chr7:73604577-73604636			10.4	30.21	17.24	26.32	18.29	38.12	39.71	40.56	17.91	18.71	9.74	34.57	25.55	18.6	58.71	7.46	11.47	42.37	11.73	12.16	8.33	24.64	21.48	22.09	15.22	38.89	11.36	21.51	30.3	19.48	21.95	10.27	19.19	20.06	50.34	23.81	43.88	47.22	11.87
K	alternative_acceptor	ELF2	chr4	-	chr4:139993158-139994607	chr4:139993194-139994607		chr4:139993158-139993193	chr4:139993157-139993158	chr4:139994608-139994721;chr4:139993020-139993157	25	31.91	26.67	41.82	24.39	53.33	40	34.62	32.63	36.84	42.31	28.12	18.87	25	43.59	37.5	20.37	39.02	31.25	30.1	29.07	23.53	32.43	48.15	31.71	48	48.28	36	58.93	40.48	23.26	35.9	34.48	33.78	38.1	12.5	52.38	15.56	31.33
N	cassette	ENC1	chr5	-	chr5:73932324-73936131	chr5:73932324-73933389;chr5:73933527-73936131		chr5:73933390-73933526		chr5:73932299-73932323;chr5:73936132-73936254	6.2	24.14	18.75	6.98	8.11	15.38	33.33	12.5	24.44	20	12.21	20	25	12.9	NA	8.57	43.75	31.43	16	11.32	19.08	6.98	30.77	NA	3.45	NA	3.03	5.26	32.05	NA	12.82	0	7.14	12.12	NA	0	11.11	7.55	22.64
K	coord_cassette	ERBB2IP	chr5	+	chr5:65350780-65372143	chr5:65350780-65367996;chr5:65368120-65370851;chr5:65371059-65372143		chr5:65367997-65368119;chr5:65370852-65371058			26.83	43.04	6.25	5	4.76	37.5	71.43	5.88	28.57	51.61	14.29	18.18	3.28	7.41	59.09	60.71	18.87	42.11	11.11	18.18	36.11	28.57	16.67	10	11.11	NA	20	NA	50	19.51	11.21	3.03	1.69	9.68	NA	33.33	5.56	58.33	13.7
K	alternative_last_exon	FAM149A	chr4	+	chr4:187078874-187083998	chr4:187078874-187079042	chr4:187083999-187084102	chr4:187079043-187079719			13.33	16.22	14.29	16.67	6.25	NA	17.65	12.5	19.44	36.92	22.22	16.67	NA	18.75	41.67	6.67	25.71	24.14	32	27.27	21.05	12.5	30	NA	13.33	NA	24.32	16.13	22.67	14.29	35.71	33.33	19.05	11.65	NA	NA	NA	NA	22
N	cassette	FIP1L1,PDGFRA	chr4	+	chr4:54257307-54265902;chr4:54257307-54265896	chr4:54257307-54257596;chr4:54257666-54265902,chr4:54257666-54265896		chr4:54257597-54257665			34.75	42.11	29.09	41.24	46.88	59.22	36.73	62.96	38.37	45.87	38.71	31.25	52.25	27.59	51.82	27.73	36.46	55.84	30.16	44.74	16.25	37.98	34.29	34.62	25.53	37.14	20	27.66	38.36	35.48	40.86	28.95	38.71	35.23	43.75	65.22	56.41	36.89	39.24
N	cassette	FLJ35220	chr17	+	chr17:78389622-78396005;chr17:78391746-78396005	chr17:78391746-78395627,chr17:78389622-78395627;chr17:78395763-78396005		chr17:78395628-78395762			30.86	18.03	25.93	23.53	16.67	33.58	NA	46.24	1.72	39.29	41.38	10.53	33.33	NA	44.44	11.76	19.35	NA	29.79	22.58	NA	23.33	25	13.33	39.22	11.11	13.89	NA	38.98	19.51	18	42.11	25	18	3.85	47.37	13.79	0	46.67
K	cassette	GFM2	chr5	-	chr5:74034243-74035813	chr5:74034243-74034326;chr5:74034468-74035813		chr5:74034327-74034467		chr5:74034143-74034242;chr5:74035814-74035962	100	91.3	100	100	100	86.9	100	92.19	96.48	88.89	100	100	100	100	89.94	100	94.63	84.62	100	100	100	92.78	100	100	100	100	100	100	84.94	100	100	82.05	100	87.14	100	100	100	100	100
N	alternative_acceptor	GLCE	chr15	+	chr15:69553669-69559113;chr15:69553669-69569049	chr15:69553669-69560558		chr15:69559114-69560558;chr15:69560559-69569049	chr15:69560558-69560559;chr15:69569049-69569050		66.67	93.62	96.23	52.34	94.74	28.57	73.77	77.36	77.05	58.52	93.1	52.94	43.48	62.5	25	86.14	96.15	69.57	96.97	80.33	70.15	86.96	78.57	63.79	52.38	90.48	90.91	48.39	28.75	96.97	97.3	NA	76.19	34.62	92.86	94.44	91.67	92.31	94.64
K	cassette	GOLGA2	chr9	-	chr9:131030804-131036128	chr9:131030804-131035063;chr9:131035145-131036128		chr9:131035064-131035144		chr9:131030699-131030803;chr9:131036129-131036132	29.53	47.65	44.29	38.16	24.24	42.77	49.71	11.84	41.41	44.05	27.78	25	39.44	36.36	33.33	43.24	35.34	43.53	49.21	39.67	29.06	31.52	39.13	NA	25	NA	33.33	NA	56.38	45.45	48.95	100	72.58	10.71	33.33	NA	31.25	26.97	68.14
K	cassette	GOLGA4	chr3	+	chr3:37396679-37407570	chr3:37396679-37402733;chr3:37402797-37407570		chr3:37402734-37402796			55.64	51.72	46.76	43.3	26.74	73.55	84.4	43.17	54.46	81.29	58.04	38.16	35.71	32.84	66.67	68.63	21.7	45.19	38.1	64.67	64.6	36.46	69.49	45.16	13.79	50	88.68	65.45	73.6	25.95	27.55	16.9	38.46	31.82	45.24	15.38	24	38.1	22.43
N	cassette	HIPK3	chr11	+	chr11:33369560-33370067;chr11:33369560-33370692	chr11:33369560-33369711;chr11:33369775-33370067,chr11:33369775-33370692		chr11:33369712-33369774			18.06	19.18	37.14	19.51	23.08	32.65	23.53	33.8	26.6	41.94	0	27.27	43.01	29.63	51.22	19.15	25.37	38.75	12	13.33	12.24	9.38	24.14	21.05	19.05	0	0	14.81	27.69	19.23	30.93	13.33	23.53	21.74	18.75	34.78	0	21.88	19.75
N	cassette	HN1L	chr16	+	chr16:1728685-1735439;chr16:1729875-1735439;chr16:1728358-1735439	chr16:1728685-1733509,chr16:1728358-1733509,chr16:1729875-1733509;chr16:1733594-1735439		chr16:1733510-1733593			10.39	10.34	12.5	17.09	21.82	9.91	35.14	7.12	12.52	21.18	3.28	1.24	4.13	8.33	28	16.88	16.49	34.38	4	7.93	16.55	3.54	5.83	14.85	7.45	7.95	7.14	6.25	22.34	10.68	8.03	4.11	12.34	2.85	17.53	3.7	8.45	5.93	4.3
K	cassette	HPS4	chr22	-	chr22:26861518-26862191	chr22:26861518-26862016;chr22:26862071-26862191		chr22:26862017-26862070		chr22:26861487-26861517;chr22:26862192-26862228	14.29	0	0	10.53	0	18.75	25	26.09	25.53	35.14	0	0	18.18	0	66.67	20.55	4.65	41.18	0	0	13.79	0	0	NA	NA	NA	0	NA	10	25.93	26.09	NA	0	0	0	0	0	0	4.88
N	alternative_acceptor	ICA1	chr7	-	chr7:8196845-8198156	chr7:8197728-8198156		chr7:8196845-8197727	chr7:8196844-8196845	chr7:8198157-8198282;chr7:8196746-8196844	27.54	7.61	7.58	9.02	10.94	13.27	26	18.41	6.35	5.34	16.44	4.24	6.06	5.33	27.45	17.87	22.77	8.62	4.44	10	6.09	5.96	16.67	3.45	3.64	5.08	3.61	2.67	24.86	7.27	22.46	0	2.27	1.23	1.92	2.94	2.5	5.68	4.23
K	cassette	KIAA0494	chr1	-	chr1:47152543-47155258	chr1:47152543-47154024;chr1:47154217-47155258		chr1:47154025-47154216		chr1:47152456-47152542;chr1:47155259-47155308	45.78	73.88	71.9	36.04	40	78.12	65.94	61.79	63.38	59.72	65	68.04	73.68	35.79	61.26	41.92	71.2	78.54	65.06	45.99	46.56	71.43	44.55	57.14	65.93	70.49	46.73	46.67	79.31	41.45	38.94	53.57	58.29	38.17	54.41	57.41	53.03	56.7	53.8
K	cassette	KIF21A	chr12	-	chr12:39705356-39713707;chr12:39709773-39713707	chr12:39705356-39711874,chr12:39709773-39711874;chr12:39712004-39713707		chr12:39711875-39712003		chr12:39705219-39705355;chr12:39713708-39713815	32.61	52.63	37.5	31.36	16.67	46.08	40	36.92	47.06	47.83	59.09	22.58	42.97	29.03	57.89	54.72	31.67	60	15.38	31.25	55.56	40.85	30	25	NA	NA	52.94	26.67	45.45	54.55	14.81	NA	NA	9.09	32.61	NA	NA	30	47.62
K	alternative_last_exon	KLHL18	chr3	+	chr3:47324585-47324870;chr3:47324585-47361142	chr3:47324585-47328709	chr3:47361143-47361273	chr3:47328710-47328948			3.33	75.68	44.83	52.94	70.59	60.94	84.31	47.14	59.57	75	45	20	4.76	66.67	87.27	74.71	73.77	79.55	72	11.63	63.89	60.71	13.33	84	84.62	75.56	65	56.25	78.16	79.69	47.3	77.42	44.19	12.5	78.57	56.52	89.74	7.69	51.52
N	alternative_acceptor	LAMC2	chr1	+	chr1:183209527-183230276;chr1:183209527-183227205;chr1:183209527-183227856;chr1:183209527-183209662;chr1:183209527-183212281;chr1:183209527-183227933;chr1:183209527-183212286	chr1:183209527-183227243		chr1:183209663-183212281;chr1:183212282-183212286;chr1:183212287-183227205;chr1:183227206-183227243;chr1:183227244-183227856;chr1:183227857-183227933;chr1:183227934-183230276	chr1:183212281-183212282;chr1:183212286-183212287;chr1:183227205-183227206;chr1:183227243-183227244;chr1:183227856-183227857;chr1:183227933-183227934;chr1:183230276-183230277		0	1.12	NA	0	NA	0.74	NA	5.26	1.05	6.25	0	NA	NA	NA	3.95	0	NA	NA	0	8.93	0	0	0	NA	NA	7.69	2.13	0	9.09	0	0	NA	5.26	0	0	NA	5.13	0	7.69
N	cassette	LETMD1	chr12	+	chr12:51442969-51449617;chr12:51442969-51449926;chr12:51442969-51450132;chr12:51442969-51664501;chr12:51445991-51449926;chr12:51445991-51450132	chr12:51442969-51447594,chr12:51445991-51447594;chr12:51447644-51449617,chr12:51447644-51664501,chr12:51447644-51450132,chr12:51447644-51449926		chr12:51447595-51447643			26.67	35.25	42.11	25.95	26.53	31.43	65.52	46.43	61.9	33.94	45.16	55.56	35.19	28	63.19	9.13	40.34	67.39	23.44	25	31.43	53.25	19.61	38.1	27.78	28.57	20.29	20	42.86	42.42	41.94	43.48	32.08	35.19	37.5	34.62	53.12	30	32.77
N	cassette	LOC401307	chr7	+	chr7:7713085-7760543;chr7:7713085-7787624;chr7:7713085-7841300	chr7:7713085-7715732;chr7:7715840-7787624,chr7:7715840-7760543,chr7:7715840-7841300		chr7:7715733-7715839			13.24	15.07	15.56	13.59	3.3	14.51	33.33	11.11	13.13	24.43	5.45	9.3	4.63	10.17	24.58	23.77	9.64	22.22	14.47	3.97	7.02	14.08	10.81	17.65	8.06	16.39	7.69	10	18.18	10.38	16.79	8	4.3	2.03	15	11.11	9.38	5.41	8
K	alternative_acceptor	MAGIX	chrX	+	chrX:49021700-49022427	chrX:49021700-49022412		chrX:49022413-49022427	chrX:49022427-49022428		15.15	18.18	10	12.14	11.76	25	38	25.58	9.84	24.32	35	NA	NA	12	36.17	12.86	24.05	50	0	20.27	23.16	14.04	18.75	16.13	25	23.81	14.29	12.5	31.82	26.25	15.49	23.53	14.81	17	35.71	NA	16.67	0	9.09
K	cassette	MAP4K4	chr2	+	chr2:102476327-102481391;chr2:102476327-102480282	chr2:102476327-102477286;chr2:102477449-102481391,chr2:102477449-102480282		chr2:102477287-102477448			31.78	44.49	17.95	48.48	19.78	56.93	49.09	29.77	31.25	54.86	29.51	25	34.65	26.79	52.68	40.4	26.87	55.56	10	44.6	29.86	29.03	53.09	28.57	15.38	NA	56.79	47.37	57.32	20.99	20.1	19.12	28.04	17.86	46.67	13.04	27.78	28.57	17.34
K	cassette	MAP7	chr6	-	chr6:136699007-136709530	chr6:136699007-136704808;chr6:136704920-136709530		chr6:136704809-136704919		chr6:136698893-136699006;chr6:136709531-136709648	57.89	70.73	65.08	53.37	48.28	76	62.89	66.08	63.57	57.89	86.84	46.94	100	46.55	73.81	100	50.36	86.84	47.37	70.93	63.49	70.24	40.54	37.5	23.08	64.29	61.76	43.24	70.59	51.35	52.34	NA	48.08	39.57	50	35.71	NA	38.71	62.22
K	cassette	MARK2	chr11	+	chr11:63670631-63672257	chr11:63670631-63671457;chr11:63671620-63672257		chr11:63671458-63671619			41.21	33.9	60.18	54.87	28.24	75.89	90.21	60.8	49.72	78.48	40.91	67.62	40	46.24	68.95	92.47	44.38	48.03	61.18	69.28	44.81	35.47	68.97	75.56	40	42.42	83.33	75.31	77.65	57.32	42	31.37	53.57	48.62	52.5	42.31	20.45	44.68	41.61
K	coord_cassette	MBNL2	chr13	+	chr13:98009890-98043575	chr13:98009890-98017389;chr13:98017426-98018712;chr13:98018808-98043575		chr13:98017390-98017425;chr13:98018713-98018807			4.76	20	18.92	31.58	NA	NA	24.32	16.67	31.43	25.68	5.26	9.09	8.33	3.23	18.18	50	15.62	7.41	5.88	31.71	5.41	9.09	12	13.33	6.67	NA	7.14	13.33	32.69	6.67	1.85	2.38	15.52	7.41	NA	13.64	7.14	18.18	1.41
N	cassette	METTL6	chr3	-	chr3:15456422-15457278;chr3:15452945-15457278;chr3:15455670-15457278	chr3:15452945-15457004,chr3:15456422-15457004,chr3:15455670-15457004;chr3:15457091-15457278		chr3:15457005-15457090		chr3:15452843-15452944;chr3:15457279-15457367	38.89	28.36	36	45.45	50	48.15	27.78	39.13	36.36	51.43	31.82	NA	31.58	35.71	52.63	40	43.18	69.7	47.62	45.45	46.67	28.57	33.33	40	26.47	34.78	44.83	NA	54.55	36.36	37.88	33.33	45	40	14.29	NA	39.39	NA	38.1
K	cassette	MLH3	chr14	-	chr14:75498883-75505042	chr14:75498883-75500121;chr14:75500194-75505042		chr14:75500122-75500193		chr14:75498771-75498882;chr14:75505043-75505115	60	54.76	67.86	74.07	70	70.27	NA	75.56	82.61	51.61	NA	NA	76.32	NA	66.67	71.43	56.9	NA	20	58.33	61.54	51.61	NA	NA	NA	100	60	51.85	100	59.09	59.46	NA	63.16	45	36.36	NA	NA	36.36	73.53
K	cassette	MON2	chr12	+	chr12:62959161-62960101	chr12:62959161-62959793;chr12:62959812-62960101		chr12:62959794-62959811			28.79	44.64	33.33	43.86	74.07	63.46	41.46	57.14	35.48	64.86	33.33	23.53	84.44	56.67	81.08	20	38.24	69.23	46.67	36.23	51.35	27.27	22.73	43.75	15.38	23.08	68.75	0	75	26.92	23.21	52.94	100	38.39	0	36.36	50	33.33	39.53
K	alternative_acceptor	MORF4L2	chrX	-	chrX:102933529-102939608;chrX:102933549-102939608	chrX:102933580-102939608		chrX:102933529-102933548;chrX:102933549-102933579	chrX:102933528-102933529;chrX:102933548-102933549	chrX:102939609-102939657;chrX:102933427-102933528	62.5	69.43	53.21	77.24	69.79	38.96	29.95	44.91	57.18	38.2	56.45	46.91	53.15	52.17	49.88	65.8	33.67	46.78	46.55	58.19	58.36	52.49	72.57	51.98	56.54	52.87	50.41	58.46	31.21	46.52	49.45	67.62	53.75	60	71.19	59.09	56.73	41	52.9
N	alternative_acceptor	MPHOSPH8	chr13	+	chr13:20244504-20245345;chr13:20244504-20244983	chr13:20244504-20244979		chr13:20244980-20244983;chr13:20244984-20245345	chr13:20244983-20244984;chr13:20245345-20245346		23.6	30	21.05	23.53	6.9	29.27	29.58	34.07	34.15	41.67	12.5	18.52	25.35	27.78	38.27	30.49	39.39	28.57	5.56	36.11	25.64	19.15	22.22	10	13.33	7.69	9.52	27.59	42.22	27.94	25.89	25	22.73	16.67	7.69	9.09	0	13.04	18.98
N	alternative_acceptor	MRE11A	chr11	-	chr11:94208786-94209454;chr11:94204926-94209454	chr11:94206628-94209454		chr11:94204926-94206627;chr11:94206628-94208785	chr11:94204925-94204926;chr11:94206627-94206628	chr11:94209455-94209569;chr11:94204740-94204925	3.64	6.78	4.55	2.63	0	1.79	28.57	5	8.33	5.56	10	0	2.99	6.67	41.3	4.55	9.41	2.5	4.35	1.89	0	3.61	10	11.11	5.56	5.88	0	7.69	22.22	6.67	8.89	NA	3.12	0	2.86	NA	4.55	0	7.69
N	cassette	MST1R	chr3	-	chr3:49933314-49933627	chr3:49933314-49933393;chr3:49933421-49933627		chr3:49933394-49933420		chr3:49933301-49933313;chr3:49933628-49933837	40	68.18	NA	32	NA	56.25	58.06	71.05	41.18	48.74	30.43	NA	NA	NA	80	65.85	64.29	NA	44.12	18.52	0	41.67	54.05	NA	NA	NA	48	NA	51.43	38.1	37.5	NA	15.79	NA	NA	NA	NA	33.33	42.31
N	alternative_last_exon	MTERFD2	chr2	-	chr2:242033848-242041667;chr2:242036843-242041667	chr2:242039310-242041667	chr2:242033692-242033847;chr2:242036337-242036842	chr2:242038811-242039309		chr2:242041668-242041702	95.5	65.69	90.41	83.4	80	97.66	88.89	62.02	92.05	67.55	73.21	88.89	71.54	74.49	60.38	95.79	78.07	81.19	61.11	97.52	91.03	79.1	92.11	92.5	74.39	82.46	68.25	92.86	65.84	76.81	93.27	72.58	94.29	93.55	93.94	92.11	95.12	89.36	67.33
N	mutually_exclusive	MYO1B	chr2	+	chr2:192265195-192267357,chr2:192267445-192272840	chr2:192265195-192265474,chr2:192265562-192272840	chr2:192267358-192267444	chr2:192265475-192265561			14.55	14.13	0	0	9.09	6.67	0	22.05	21.13	20.69	0	0	0	0	47.37	15.38	5.88	29.51	0	2.13	10.53	0	NA	NA	27.27	NA	NA	40	17.95	0	13.33	16.13	10.13	19.44	30.77	5.56	0	0	0.91
N	cassette	N6AMT2	chr13	-	chr13:21303356-21331593	chr13:21303356-21305979;chr13:21306261-21331593		chr13:21305980-21306260		chr13:21303070-21303355;chr13:21331594-21331756	76.84	86.96	80	85.19	100	100	81.82	88.31	86.67	75	100	100	67.74	100	89.89	90.26	63.39	76.92	100	80.77	88.17	83.61	100	81.08	72.92	92	80.65	70.45	75.95	89.74	87.06	84.51	100	100	90.62	86.84	100	100	87.7
N	coord_cassette	N6AMT2	chr13	-	chr13:21303356-21331593	chr13:21303356-21305979;chr13:21306261-21311861;chr13:21311945-21331593		chr13:21305980-21306260;chr13:21311862-21311944		chr13:21303070-21303355;chr13:21331594-21331756	69.44	82	72.73	78.38	100	100	67.74	83.93	83.05	68.42	100	100	28.57	NA	86.57	83.7	59	64.71	100	79.17	84.06	77.27	NA	70.21	58.06	89.47	80	66.67	71.85	87.3	82.26	82.81	100	100	84.21	80.77	100	NA	84.38
N	cassette	NADSYN1	chr11	+	chr11:71169591-71171767;chr11:71169591-71174477	chr11:71169591-71171086;chr11:71171260-71174477,chr11:71171260-71171767		chr11:71171087-71171259			4.14	8.46	12.24	3.17	8.33	8.02	24.39	7.84	3.25	9.78	5.45	1.15	16.96	3.57	20.97	6.59	11.48	3.23	4.49	3.57	2.06	3.85	2.78	8.77	4	4.69	0.69	5.88	34.21	15.22	5.38	5.17	3.85	1.73	8.33	0	1.61	2.78	2.9
N	cassette	NBPF8	chr1	+	chr1:144598781-144606368	chr1:144598781-144604409;chr1:144604509-144606368		chr1:144604410-144604508			37.5	38.89	57.69	65.22	20	66.67	76.92	42.31	37.21	70.59	29.41	53.33	38.46	NA	100	55.81	41.56	53.33	50	46.67	42.86	40.54	28.57	NA	NA	19.05	NA	33.33	72.97	NA	50	25	19.05	26.67	27.27	NA	30	31.43	54.29
K	cassette	NDRG2	chr14	-	chr14:21490657-21491399	chr14:21490657-21491022;chr14:21491065-21491399		chr14:21491023-21491064		chr14:21490551-21490656;chr14:21491400-21491480	44.88	42.25	41.38	39.31	NA	NA	50	43.8	48.36	74.06	22.22	22.22	NA	60.71	81.71	46.27	45.05	83.33	47.37	24.07	39.63	44.29	43.28	37.93	39.25	54.84	26.33	32.05	47.92	37.05	50.81	44.67	45	47.94	34.55	18.87	11.76	32.69	36.54
K	cassette	NIN	chr14	-	chr14:51221586-51226574	chr14:51221586-51223209;chr14:51225349-51226574		chr14:51223210-51225348		chr14:51221460-51221585;chr14:51226575-51227077	85.71	85.96	100	100	100	24.14	40	75.56	75	54.17	75	65.38	85.19	74.29	25	31.82	78.12	67.16	100	68.57	100	85.19	75	NA	NA	NA	NA	57.14	37.5	100	88.57	NA	100	100	NA	NA	NA	72.22	100
N	cassette	None	chr19	-	chr19:58826403-58838188	chr19:58826403-58836640;chr19:58836728-58838188		chr19:58836641-58836727		chr19:58826172-58826402;chr19:58838189-58838626	69.44	72.27	58.97	67.71	78.57	60.94	68.97	45.98	77.65	68.18	37.5	100	52.08	43.9	77.91	54.3	74.07	78.33	48.33	62.11	65.27	54.64	56.52	60	61.11	63.7	45.16	73.58	71.9	48.57	56.07	53.42	69.49	65.19	66.07	66.67	43.01	29.63	46.15
N	cassette	NSL1	chr1	-	chr1:212912944-212955713;chr1:212912029-212955713	chr1:212912029-212939530,chr1:212912944-212939530;chr1:212939616-212955713		chr1:212939531-212939615		chr1:212911825-212912028;chr1:212955714-212955768	11.17	14.97	12.12	11.68	11.11	19.49	41.38	16.95	9.76	27.34	10.64	5.26	18.31	12.73	25.9	15.33	16.04	16.13	16.67	11.71	15.17	8.7	4.76	11.61	9.47	11.26	17.24	6.38	30.04	13.68	18.45	7	12.4	9.36	10.2	4.35	9.02	0	12.86
K	mutually_exclusive	OGDH	chr7	+	chr7:44685118-44687255,chr7:44687359-44695916	chr7:44685118-44687042,chr7:44687134-44695916	chr7:44687256-44687358	chr7:44687043-44687133			6.25	1.89	4.17	11.6	1.12	34.19	21	10.89	6.34	29.91	12.6	6.49	20.24	4.76	30.56	37.31	3.89	1.81	1.22	1.58	6.98	7.58	24.04	3.23	0	3.57	6.38	1.54	23.13	5.52	3.07	0	4.09	7.34	5.26	1.33	2.63	12.24	0.35
K	cassette	PARP6	chr15	-	chr15:72535041-72542360	chr15:72535041-72541585;chr15:72541656-72542360		chr15:72541586-72541655		chr15:72534961-72535040;chr15:72542361-72542433	17.14	7.52	6.45	22.03	0	6.38	6.42	5.44	7.25	30	0	4.23	15	16.22	11.11	5.73	11.21	21.05	24.62	12.34	15.15	7.65	4.17	0	14.29	3.57	0	11.11	25	19.77	11.69	16.67	12.24	23.08	9.09	27.27	7.14	5	15.79
N	cassette	PCBP2	chr12	+	chr12:53861078-53862560	chr12:53861078-53861588;chr12:53861612-53862560		chr12:53861589-53861611			49.17	45.62	70.42	47.59	59.97	66.38	84.15	72.62	71.28	54.09	62.83	54.85	68.96	47.62	76.93	71.12	47.5	63.3	47.22	41.63	55.75	53.47	49.76	52.42	59.77	61.4	35.14	56.97	83.21	50.45	63.6	47.4	48.7	54.35	34.19	60.65	63.38	59.31	48.32
K	intron_retention	PHF8	chrX	-	chrX:53964493-53965594				chrX:53964492-53964493;chrX:53965594-53965595	chrX:53963931-53964492;chrX:53965595-53965679	73.53	61.22	81.25	77.5	60.87	55	46.34	61.11	100	60	64.52	100	55	76.67	48.72	100	80.3	24.77	66.67	76.09	100	88.6	100	NA	65.52	NA	100	100	52.38	48.72	69.09	46.67	74.07	100	47.37	NA	NA	71.43	73.21
K	cassette	PICALM	chr11	-	chr11:85695017-85707868	chr11:85695017-85701292;chr11:85701443-85707868		chr11:85701293-85701442		chr11:85694909-85695016;chr11:85707869-85707972	35.43	43.42	47.29	38.98	29.77	34.59	62.8	17.89	48.22	26.67	18.92	28.98	54.45	26.46	63.37	26.75	24.68	42.5	24.13	38.46	32.28	49.12	30.71	39.34	18.57	40.86	14.01	35	41.97	20.33	26.77	15.92	17.78	22.18	44.19	24.05	17.99	38.33	18.84
N	coord_cassette	PLD3	chr19	+	chr19:40854676-40872325	chr19:40854676-40871459;chr19:40871493-40871624;chr19:40871838-40872325		chr19:40871460-40871492;chr19:40871625-40871837			65.45	12.61	86.55	29.63	NA	58.76	100	34.15	18.46	52.94	86.57	10.39	62.07	28.57	80.43	34.21	4.06	85.71	47.62	8.12	53.57	4.27	46.88	64.91	88	100	100	28.57	95.98	57.14	32.79	25.71	11.76	31.94	57.69	87.5	29.41	24.14	18.82
K	intron_retention	PLD3	chr19	+	chr19:40871493-40872325				chr19:40871492-40871493;chr19:40872325-40872326		80.68	84.76	46.79	84.21	85.71	41.67	31.15	85.86	52.96	70.59	82.76	58.46	60.48	83.72	39.73	83.49	48.08	48.98	89.09	84.13	100	56.88	100	46.48	85.25	100	100	73.17	40.11	79.59	74.5	78	82.28	74.47	100	100	89.32	82.81	100
N	cassette	PLD3	chr19	+	chr19:40854676-40871624;chr19:40854632-40871624;chr19:40854676-40872325;chr19:40854632-40872325;chr19:40854676-40872290	chr19:40854632-40871459,chr19:40854676-40871459;chr19:40871493-40872325,chr19:40871493-40872290,chr19:40871493-40871624		chr19:40871460-40871492			65.91	38.72	80.72	58.8	75.36	78.49	100	51.54	67.12	80.33	78.57	31.79	59.63	43.55	89.08	67.51	38.4	86.08	46.05	37.95	52.04	34.73	50.77	66.67	75	100	NA	34.25	95.27	54.13	60.96	40.57	29.58	53.66	48.28	71.43	51.69	37.5	37.66
K	cassette	PLEKHA6	chr1	-	chr1:204219743-204226480	chr1:204219743-204225929;chr1:204226017-204226480		chr1:204225930-204226016		chr1:204219674-204219742;chr1:204226481-204226607	35.29	35.14	32.43	53.57	40.74	22.73	32.35	46.77	35.8	40.98	36.17	30	55	58.82	68.18	12.5	18.87	61.9	18.18	28.57	NA	25.71	37.35	NA	10	NA	24.14	36.05	NA	NA	20.69	NA	60	57.14	NA	NA	NA	41.18	36.11
N	cassette	PLEKHM2	chr1	+	chr1:16046416-16051811	chr1:16046416-16047823;chr1:16047884-16051811		chr1:16047824-16047883			61.68	78.52	75.47	65.17	56.25	84.34	73.68	58.21	71.64	80	83.33	61.54	59.42	70.27	87.1	36.56	51.56	78.38	73.17	51.33	56	70.23	66.67	57.14	69.7	100	50	51.35	67.74	71.43	67.18	89.66	82.29	80.58	73.33	72.97	67.44	72.92	86.71
K	cassette	PPHLN1	chr12	+	chr12:42720032-42729684	chr12:42720032-42726461;chr12:42726505-42729684		chr12:42726462-42726504			7.48	14.47	7.14	12.75	5.81	17.97	NA	14.93	9.59	28.65	14	21.05	16.99	0	21.29	17.26	17.09	25	24.51	19.39	8.93	8.19	9.84	12.5	20	28.36	8.11	0	28.81	23.16	16.13	4.35	9.02	9.31	4.88	26.67	7.14	0	9.9
K	cassette	PPIP5K2	chr5	+	chr5:102520446-102526542	chr5:102520446-102522020;chr5:102522141-102526542		chr5:102522021-102522140			18.6	21.88	23.53	19.15	25	32	41.18	22.52	33.33	31.11	24	35.29	19.35	17.86	42.86	39.47	27.87	37.14	25.71	27.4	18.87	30	28.57	34.48	23.08	23.08	33.33	12.5	43.75	24.56	34.78	23.33	26.92	12.5	13.16	26.92	25	18.18	36.54
K	coord_cassette	PPIP5K2	chr5	+	chr5:102520446-102526542	chr5:102520446-102522020;chr5:102522141-102523014;chr5:102523078-102526542		chr5:102522021-102522140;chr5:102523015-102523077			13.58	21.88	16.13	13.64	6.25	39.29	33.33	18.1	26.53	32.61	17.39	21.43	19.35	11.54	47.17	14.81	27.87	43.59	0	1.85	6.52	28.21	13.04	20.83	11.76	13.04	20	0	42.86	23.21	24.05	8	7.32	6.67	5.71	13.64	21.05	15.62	13.16
K	cassette	PPIP5K2	chr5	+	chr5:102515890-102520372	chr5:102515890-102518934;chr5:102519109-102520372		chr5:102518935-102519108			43.84	34.62	32.14	70.59	66.67	33.33	58.82	27.78	45	29.41	42.11	20.69	56.45	31.03	55.1	46.67	42.86	72.41	64.52	45.61	34.04	43.75	21.43	38.71	65.52	23.53	12.5	NA	76.67	33.33	37.68	50	55	59.26	52.94	47.37	16.67	56.1	42.37
N	cassette	PTK2	chr8	-	chr8:141935849-142011223;chr8:141900869-142011223	chr8:141900869-141993940,chr8:141935849-141993940;chr8:141994255-142011223		chr8:141993941-141994254		chr8:141900794-141900868;chr8:142011224-142011257	27.94	25	25	18.33	8.33	22.89	11.11	8.7	23.88	15.79	13.46	9.09	14.52	10.26	32.61	9.35	6.36	12.5	18.92	8.43	8.77	11.11	9.68	5.88	10.42	14.81	18.18	6.67	25.81	6.67	17.95	NA	15.56	13.16	16.67	NA	11.11	10.59	17.31
N	cassette	RAB3IP	chr12	+	chr12:70189125-70206743;chr12:70195502-70206743	chr12:70189125-70206557,chr12:70195502-70206557;chr12:70206658-70206743		chr12:70206558-70206657			100	91.92	86.49	91.13	100	87.98	91.55	100	94.64	88.31	100	90.32	100	94.51	78.37	93.24	92.18	100	100	100	92.5	91.19	96.81	100	100	100	76.32	100	72.57	100	100	100	100	94.74	86.01	100	100	100	100
N	cassette	RHBDD2	chr7	+	chr7:75508579-75511146;chr7:75508579-75517309;chr7:75508579-75513051	chr7:75508579-75510682;chr7:75510805-75513051,chr7:75510805-75511146,chr7:75510805-75517309		chr7:75510683-75510804			46.12	33.29	18.1	28.65	25.75	22.1	37.01	36.07	19.75	44.5	44.26	19	13.38	24.84	38.1	34.77	19.08	48.82	21.7	28.72	35.84	28.66	21.13	34.01	40.74	50.62	22.02	24.47	62.21	30.52	28.49	30.1	36.09	24.56	23.81	23.74	34.1	24.55	30.86
K	cassette	SEC24B	chr4	+	chr4:110394343-110412482	chr4:110394343-110402832;chr4:110402938-110412482		chr4:110402833-110402937			33.85	36.54	7.69	28.57	27.27	45.45	55.56	26.92	46.15	64.71	20	26.67	36.73	14.29	70.45	52.17	24.62	57.45	31.25	27.59	33.33	35.9	26.67	NA	10.53	8.33	5.88	25	41.67	11.54	16.67	16.67	31.43	12	NA	NA	6.67	32	20.63
N	cassette	SLC35B3	chr6	-	chr6:8430391-8435309;chr6:8430391-8435671;chr6:8430391-8435575;chr6:8430391-8435460	chr6:8430391-8434617;chr6:8434664-8435671,chr6:8434664-8435309,chr6:8434664-8435575,chr6:8434664-8435460		chr6:8434618-8434663		chr6:8430097-8430390;chr6:8435672-8435716	66.97	56.15	56.76	100	44	65.15	72.41	56.74	58.54	63.64	73.53	61.9	74.29	59.57	75.41	71.26	65.28	82.61	71.88	67.35	68.75	70.18	58.33	70.59	57.5	76.74	50	50	75	60	62.04	63.27	67.44	52.88	61.54	62.5	60.87	52.63	53.19
N	alternative_acceptor	SLC37A3	chr7	-	chr7:140079689-140080081;chr7:140075455-140080081	chr7:140069483-140080081		chr7:140069483-140075454;chr7:140075455-140079688	chr7:140069482-140069483;chr7:140075454-140075455	chr7:140080082-140080190;chr7:140069390-140069482	97.09	98.31	97.83	98.81	97.73	93.91	85.71	97.3	98.21	92.22	98.44	99.13	98.85	96.97	88.61	95.04	95.16	91.75	98.04	98.99	98.72	98.08	100	96.3	100	97.5	100	98.11	83.33	96.15	98.39	95.65	100	99.37	100	100	100	97.73	98.57
N	cassette	SNHG11	chr20	+	chr20:37076267-37077304	chr20:37076267-37076572;chr20:37076737-37077304		chr20:37076573-37076736			15.18	5.13	27.08	10	10.42	15.79	34.04	9.03	26.09	45.57	9.09	18.18	NA	31.58	14.94	5.3	34.72	24	16.67	27.27	35.29	15.6	32	27.78	29.79	5.56	7.41	20	23.58	24.64	27.94	19.51	13.46	5	5.71	40	1.89	5.71	32.2
K	cassette	SNX14	chr6	-	chr6:86246643-86251702	chr6:86246643-86248555;chr6:86248583-86251702		chr6:86248556-86248582		chr6:86246510-86246642;chr6:86251703-86251761	34.3	40.59	39.58	36.84	16	28.2	35.8	25.87	47.04	32.89	31.58	21.7	38.32	32.14	36.8	9.5	51.72	65.77	50	29.38	53.51	37.04	21.33	27.27	17.98	53.4	20	35.29	52.89	23.47	28.85	58.16	64.18	15.92	10.6	31.25	46.77	22.58	52.32
K	alternative_last_exon	SQSTM1	chr5	+	chr5:179238683-179241195,chr5:179238683-179249988;chr5:179238683-179249957	chr5:179238683-179239406	chr5:179249958-179250053	chr5:179239407-179240598			22.7	17.33	23.16	20.1	22.58	23.57	26.25	50	17.88	40	40	24.32	9.9	36	55.79	44.3	20.46	19.19	48.48	24.02	19.46	10.95	15.25	36.07	27.27	27.66	22.54	14.12	38.87	36.23	18.79	43.64	20	16.24	35.96	30.95	35	15.38	39.29
N	cassette	ST6GALNAC1	chr17	-	chr17:74629898-74639589;chr17:74625794-74639589;chr17:74625794-74637889	chr17:74629898-74633681,chr17:74625794-74633681;chr17:74633819-74637889,chr17:74633819-74639589		chr17:74633682-74633818		chr17:74625094-74625793;chr17:74639590-74639775	39.62	25.47	13.92	36.17	47.71	48.08	21.57	33.8	23.8	42.72	28.93	16.67	NA	33.61	57.14	43.97	34.14	36.57	46.26	5.88	24.68	20.29	8.7	NA	NA	NA	15.57	21.69	50.28	31.18	23.44	45.45	31.52	13	NA	16.67	NA	14.29	20
K	cassette	ST7	chr7	+	chr7:116772015-116776134	chr7:116772015-116774177;chr7:116774247-116776134		chr7:116774178-116774246			53.76	62.86	29.85	59.02	17.24	68.49	82.29	50.43	81.43	74.36	73.68	50.94	73.53	62.07	75	41.18	21.35	80.3	50.36	38.3	65.67	43.7	50	22.22	46.46	65.96	38.46	45.24	80	49.31	58.06	65.38	67.53	40.64	64.84	66.67	60.47	51.61	47.5
K	cassette	STRADA	chr17	-	chr17:61791469-61805693;chr17:61791469-61805717	chr17:61791469-61803997;chr17:61804056-61805717,chr17:61804056-61805693		chr17:61803998-61804055		chr17:61791366-61791468;chr17:61805718-61805773	35.29	38.24	56.52	31.19	31.58	52.38	NA	27.91	47.5	68.85	35	40.62	53.85	47.37	45.71	63.16	31.82	42.86	34.78	27.27	50.79	43.24	33.33	57.14	52.94	58.33	60	100	57.5	28.57	28.3	27.27	28.57	43.68	35.29	50	40.74	23.08	36
K	cassette	SUGT1	chr13	+	chr13:53233385-53236783	chr13:53233385-53235609;chr13:53235706-53236783		chr13:53235610-53235705			38.64	22.17	45.45	35.4	37.5	51.96	54.79	29.83	38.22	50.24	33.33	43.48	40.71	47.69	45.73	68.22	40.36	45	47.25	63.44	33.33	35.04	42.11	35.48	38.71	34.09	44.95	39.44	50.97	38.74	40.21	28.41	36.42	26.92	22.83	21.57	37.5	21.43	42.06
N	cassette	TAOK2	chr16	+	chr16:30001127-30002104	chr16:30001127-30001863;chr16:30001969-30002104		chr16:30001864-30001968			10.11	14.84	10.53	5.77	3.12	21.57	29.63	27.68	7.93	9.43	7.94	2.33	2.44	6.25	40.91	15.64	18.82	13.64	9.52	6.25	5.15	5.96	10.71	15.38	6.82	NA	4.76	0	29.58	4.6	9.71	2	2.41	0	16.67	1.75	7.14	6.78	4.95
N	cassette	TCF20	chr22	-	chr22:42557365-42565852	chr22:42557365-42564614;chr22:42564710-42565852		chr22:42564615-42564709		chr22:42557104-42557364;chr22:42565853-42565902	28.21	51.49	42.22	56	41.67	37.5	50	32.77	53.66	63.64	37.7	42.25	36.73	50	38.71	25	44.44	53.49	41.18	21.43	34.29	45.21	48.15	NA	NA	NA	43.48	32.14	67.24	51.35	31.76	NA	50	26.67	100	NA	27.27	35.29	66.07
K	cassette	TEAD2	chr19	-	chr19:49858677-49860508	chr19:49858677-49859215;chr19:49859228-49860508		chr19:49859216-49859227		chr19:49858569-49858676;chr19:49860509-49860571	49.62	26.61	62.75	34.66	0	19.54	61.9	30.79	43.27	60.71	56.25	32.79	21.71	38.38	49.23	19.64	48	45.86	45.9	0	46.51	24.66	NA	31.67	37.5	31.91	NA	72.92	87.87	64.58	48.57	45.19	42.31	24.86	24.76	0	0	25.81	47.71
N	cassette	THNSL2	chr2	+	chr2:88482593-88485451;chr2:88482593-88485416;chr2:88484999-88485451;chr2:88484999-88485416	chr2:88482593-88485069,chr2:88484999-88485069;chr2:88485244-88485416,chr2:88485244-88485451		chr2:88485070-88485243			NA	15.88	13.92	5.53	20	26.38	NA	28.8	9.4	11.11	19.05	10.84	15.38	4.08	25.86	11.92	17.8	30.77	20	7.51	4.12	11.58	NA	3.64	3.75	33.33	10.53	5	21.97	NA	NA	6.25	1.49	7.87	17.07	8.33	8	NA	9.09
K	cassette	TIMM17B	chrX	-	chrX:48752385-48754041	chrX:48752385-48752634;chrX:48752738-48754041		chrX:48752635-48752737		chrX:48752322-48752384;chrX:48754042-48754141	5.89	6.64	11.06	6.81	6.88	19.74	17.1	8.58	7.86	15.59	7.84	9.09	8.84	5.42	24.16	5.61	8.61	20.14	5.6	7.87	3.63	6.94	10.57	8.67	6.73	3.52	5.38	3.7	13.46	9.04	6.85	7.59	8.5	8.79	9.29	6.55	6.95	5.78	8.67
K	cassette	TLK2	chr17	+	chr17:60600539-60613530	chr17:60600539-60601596;chr17:60601693-60613530		chr17:60601597-60601692			73.61	64.13	56	58.33	64.71	63.46	67.86	48.81	51.72	71.43	54.29	100	40	52.17	73.17	49.33	55.77	68.52	35.29	46	57.89	61.11	36	47.37	43.75	NA	NA	23.08	77.42	46.88	60	NA	42.31	52.38	100	33.33	30.77	55.56	51.85
N	cassette	TMBIM1	chr2	-	chr2:219148860-219157188;chr2:219146905-219154688;chr2:219146905-219157188	chr2:219148860-219150485,chr2:219146905-219150485;chr2:219150662-219154688,chr2:219150662-219157188		chr2:219150486-219150661		chr2:219146843-219146904;chr2:219157189-219157226	7.69	8.45	7.91	100	5.85	13.37	19.43	5.03	5.52	18.12	3.97	5.58	8.95	4.3	32.69	14.1	5.91	12.03	3.49	7.53	6.71	5.73	6.35	11.11	6.79	10.05	5.39	3.56	26.4	8.7	6.23	5.99	5.76	8.32	11.38	6.13	6.45	5.78	4.68
N	alternative_acceptor	TMEM205	chr19	-	chr19:11456305-11456683	chr19:11456414-11456683		chr19:11456305-11456413	chr19:11456304-11456305	chr19:11456684-11456981;chr19:11456235-11456304	88.75	62.22	78.38	77.78	87.41	59.57	100	76.43	77.37	61.18	75	100	82.18	100	93.53	85.71	77.45	54.84	75	85.95	76.92	92.35	100	85	88.16	69.39	65.22	100	44.44	67.92	76.42	59.3	54.84	60.11	76.92	86.84	72.73	55.17	78.22
N	cassette	TMPO	chr12	+	chr12:98931351-98940136	chr12:98931351-98938728;chr12:98938840-98940136		chr12:98938729-98938839			80.17	85.71	83.33	81.91	96.18	86.41	69.23	91.84	84.57	52.6	100	82.14	81.61	100	78.26	71.7	86.21	87.22	80.65	65.46	76.24	88.84	81.25	81.61	73.17	72.97	53.92	68.97	63.46	72.46	86.73	69.05	74.6	93.33	96.33	100	86.96	100	77.39
K	coord_cassette	TMPO	chr12	+	chr12:98931351-98940136	chr12:98931351-98938219;chr12:98938316-98938728;chr12:98938840-98940136		chr12:98938220-98938315;chr12:98938729-98938839			77.78	83.76	82.69	80	95.24	84.08	65.85	90	81.76	45.18	100	78.72	78.18	100	75.25	67.16	84.38	85.83	76.62	61.71	71.43	87	76.92	77.78	66.67	70.59	48.91	68.97	55.81	67.8	84.71	61.76	70.37	91.55	95.69	100	85.48	100	70.45
K	cassette	TNRC6A	chr16	+	chr16:24803139-24805864	chr16:24803139-24804793;chr16:24804971-24805864		chr16:24804794-24804970			6.25	45.65	35	17.39	NA	34.78	NA	29.63	35.48	50	12.5	30.77	23.81	6.25	NA	48.39	32.35	65	9.52	7.02	35.71	37.14	13.33	NA	NA	NA	NA	0	46.43	NA	9.43	NA	11.11	NA	NA	NA	NA	7.69	31.03
K	cassette	TSEN15	chr1	+	chr1:184023998-184041960	chr1:184023998-184041290;chr1:184041433-184041960		chr1:184041291-184041432			51.87	82.2	87.93	71.7	64	78.14	100	80.84	71.95	78.26	76.27	89.09	74.22	61.68	81.31	72.16	81.63	93.81	67.06	79.28	53.33	63.94	75	73.83	43.18	71.5	60.47	100	80.13	69.31	77.71	60.9	61.18	61.11	84.29	57.14	69.57	31.25	62.5
K	coord_cassette	TSEN15	chr1	+	chr1:184023998-184041960	chr1:184023998-184039749;chr1:184039867-184041290;chr1:184041433-184041960		chr1:184039750-184039866;chr1:184041291-184041432			2.83	7.69	NA	4.26	0	25.93	NA	5.88	5.48	18.92	6.67	NA	5.71	4.65	4.76	1.3	3.57	30	0	4.17	0	3.85	12.5	0	0.79	4.69	0	NA	30.23	3.12	11.36	1.89	0	10.06	21.43	0	0	0	2.33
K	cassette	TTC8	chr14	+	chr14:89307541-89310149	chr14:89307541-89307768;chr14:89307859-89310149		chr14:89307769-89307858			70.37	60.94	100	79.25	82.98	34.04	64.29	82.5	60.95	65.38	NA	NA	62.79	31.58	42.37	50	63.16	57.78	46.15	66.07	58.7	55.17	NA	67.65	43.48	NA	34.21	33.33	28.57	64.1	60.87	52.17	73.68	59.18	69.23	NA	44.44	100	68.75
K	cassette	TTLL5	chr14	+	chr14:76219299-76230957	chr14:76219299-76224173;chr14:76224213-76230957		chr14:76224174-76224212			23.33	15.09	10.53	10	0	8	0	21.43	20	24	NA	NA	6.06	0	35.71	0	0	25.71	0	7.84	28.57	33.33	24	NA	0	NA	0	NA	21.74	30	21.43	NA	0	0	NA	NA	NA	11.11	11.76
N	cassette	UBAP2L	chr1	+	chr1:154241431-154242675;chr1:154241431-154243356	chr1:154241431-154241837;chr1:154241889-154242675,chr1:154241889-154243356		chr1:154241838-154241888			14.33	13.83	21.43	10.46	10	37.22	37.1	22.75	30.56	35.29	22.6	22.89	27.04	10.92	48.48	10.55	15.64	38.14	19.35	14.42	15.85	14.29	9.84	0	15	18	6.67	14.29	39.51	24.67	22.89	35.71	15.27	17.39	18.18	26.09	16.42	18.03	24.17
K	mutually_exclusive	UBR2	chr6	+	chr6:42583829-42585146,chr6:42585246-42600289	chr6:42583829-42584977,chr6:42585077-42600289	chr6:42585147-42585245	chr6:42584978-42585076			16.67	22.73	NA	15.62	35.71	NA	7.14	15	4.35	37.93	8.33	4.76	12.12	5.88	33.33	27.27	20.69	37.5	7.14	13.89	13.33	13.64	6.67	NA	NA	NA	NA	NA	33.33	NA	15.38	NA	0	NA	NA	NA	NA	8	35.71
K	alternative_acceptor	USP33	chr1	-	chr1:78187587-78187708	chr1:78187611-78187708		chr1:78187587-78187610	chr1:78187586-78187587	chr1:78187709-78187881;chr1:78187516-78187586	42.39	50	73.91	48	40.74	61.04	67.74	55.06	49.11	73.49	33.33	57.69	100	53.33	58.23	35.03	47.83	72.5	48.72	68	36.36	48.42	100	54.05	56.25	62.96	51.22	54.55	54.39	56.86	58.9	54.84	58.54	56.92	50	100	100	11.76	48.72
N	cassette	VEZT	chr12	+	chr12:95645848-95656681;chr12:95645848-95650925;chr12:95645848-95650929;chr12:95645848-95660132	chr12:95645848-95650325;chr12:95650399-95660132,chr12:95650399-95650929,chr12:95650399-95656681,chr12:95650399-95650925		chr12:95650326-95650398			65.73	76.1	49.3	67.52	62.03	58	81.67	55.45	59.55	71.07	63.24	55.1	50	59.26	100	54.59	55.17	76.34	57.32	53.51	46.24	61.29	100	54.1	53.33	62.79	40.54	47.54	68.07	57.89	57.86	50	66.15	63.43	74.75	57.5	54.55	71.25	59.18
N	cassette	WNK1	chr12	+	chr12:987528-989886;chr12:987528-990857	chr12:987528-988738;chr12:989198-990857,chr12:989198-989886		chr12:988739-989197			6.98	17.74	4.72	22.37	13.64	11.31	47.62	25	10.76	24.56	9.52	4.41	14.36	10.26	60.44	13.33	7.32	49.38	8.2	6.94	13.08	6.17	7.58	NA	6.25	11.11	9.09	11.43	31.34	4.44	3.27	6.67	19.51	4.76	NA	0	6.25	17.31	4.84
K	coord_cassette	WNK1	chr12	+	chr12:987528-990857	chr12:987528-988738;chr12:989198-989886;chr12:990166-990857		chr12:988739-989197;chr12:989887-990165			3.39	24.32	1.32	32.14	8	12.3	58.7	30.68	7.07	29.55	4.88	1.96	17.42	3.51	68.83	6.41	3.77	54.55	6.98	7.77	14.08	5.26	4.76	NA	9.09	5.88	9.09	7.14	42.55	2.94	1.8	6.67	13.16	1.67	NA	6.67	4.76	12.5	2.73
K	cassette	ZDHHC16	chr10	+	chr10:99206111-99211427	chr10:99206111-99210113;chr10:99210294-99211427		chr10:99210114-99210293			33.33	20.44	21.25	17.24	17.42	44.6	44.44	14.74	39.8	41.38	24	23.81	28.89	27.27	40.54	14.53	29.44	35.62	32.61	7.87	22.16	15.56	17.5	20.69	16.67	19.05	5.88	40.62	67.65	20	30.88	16.39	17.59	16.61	5.56	8.57	8.11	10	15.24
K	alternative_donor	ZNF131	chr5	+	chr5:43161709-43161810	chr5:43161716-43161810		chr5:43161709-43161715	chr5:43161708-43161709		27.78	19.23	22.22	28.89	18.18	18.03	30.77	31.82	22.5	55	NA	21.74	13.51	NA	38.46	31.15	31.15	52.63	16.67	38.03	44.44	18.18	NA	NA	27.27	45	36.36	21.43	50	21.74	32.2	38.46	29.17	18.87	52.63	NA	NA	23.53	40
K	cassette	ZRANB2	chr1	-	chr1:71530821-71532458	chr1:71530821-71531360;chr1:71531436-71532458		chr1:71531361-71531435		chr1:71530770-71530820;chr1:71532459-71532617	38.89	45.23	47.27	39.55	23.23	73.53	69.23	51.23	43.96	53.29	47.06	45.45	55.26	39.06	74.18	42.14	50.27	61.11	37.96	57.66	29.2	37.01	26.67	44.95	55.22	69.12	35.92	24.24	82.87	34.72	47.11	48.45	47.5	27.97	23.76	36.36	64.37	64.15	38.01
[truncated: 241 more columns]
